# Supplementary material for: Exploring the potential of comparative de novo transcriptomics to classify Saccharomyces brewing yeasts
Source: PLoS One. 2020 Sep 23;15(9):e0238924. doi: 10.1371/journal.pone.0238924 (PMC7510981; doi:10.1371/journal.pone.0238924)
Supplement: S1 File — (ZIP) [file pone.0238924.s001.zip]

Archive with 9 entries (8 files):
- Helmholz MIPS database/
- Helmholz MIPS database/Helmholtz-MIPS-Sac_cerev.gene
- __MACOSX/Helmholz MIPS database/._Helmholtz-MIPS-Sac_cerev.gene
- Helmholz MIPS database/Helmholtz-MIPS-Sac_cerev.orf
- __MACOSX/Helmholz MIPS database/._Helmholtz-MIPS-Sac_cerev.orf
- Helmholz MIPS database/Helmholtz-MIPS-Sac_cerev.prot
- __MACOSX/Helmholz MIPS database/._Helmholtz-MIPS-Sac_cerev.prot
- Helmholz MIPS database/Helmholtz-MIPS-Sac_cerev.gff3
- __MACOSX/Helmholz MIPS database/._Helmholtz-MIPS-Sac_cerev.gff3
