# Supplementary material for: Exploring the potential of comparative de novo transcriptomics to classify Saccharomyces brewing yeasts
Source: PLoS One. 2020 Sep 23;15(9):e0238924. doi: 10.1371/journal.pone.0238924 (PMC7510981; doi:10.1371/journal.pone.0238924)
Supplement: S1 File — (ZIP) [file pone.0238924.s001.zip › Helmholz MIPS database/Helmholtz-MIPS-Sac_cerev.gff3]

##gff-version 3.2.1
##sequence-region	S_cerevisiae_chr1	1	230208
##sequence-region	S_cerevisiae_chr2	1	813178
##sequence-region	S_cerevisiae_chr3	1	316617
##sequence-region	S_cerevisiae_chr4	1	1531918
##sequence-region	S_cerevisiae_chr5	1	576869
##sequence-region	S_cerevisiae_chr6	1	270148
##sequence-region	S_cerevisiae_chr7	1	1090946
##sequence-region	S_cerevisiae_chr8	1	562643
##sequence-region	S_cerevisiae_chr9	1	439885
##sequence-region	S_cerevisiae_chr10	1	745745
##sequence-region	S_cerevisiae_chr11	1	666454
##sequence-region	S_cerevisiae_chr12	1	1078175
##sequence-region	S_cerevisiae_chr13	1	924429
##sequence-region	S_cerevisiae_chr14	1	784333
##sequence-region	S_cerevisiae_chr15	1	1091289
##sequence-region	S_cerevisiae_chr16	1	948062
##sequence-region	S_cerevisiae_chr17	1	85779
##sequence-region	S_cerevisiae_chr18	1	6318
S_cerevisiae_chr1	orf	gene	538	792	.	+	.	ID=yal068w-a;Name=yal068w-a;Note=Conserved+hypothetical+protein+identified+by+homology;pedant_db=p3_p13838_Sac_cerev;
S_cerevisiae_chr1	orf	mRNA	538	792	.	+	.	ID=mRNA_yal068w-a;Parent=yal068w-a;Name=yal068w-a;Note=Conserved+hypothetical+protein+identified+by+homology;pedant_db=p3_p13838_Sac_cerev;
S_cerevisiae_chr1	orf	exon	538	792	.	+	.	Parent=mRNA_yal068w-a;Note=Conserved+hypothetical+protein+identified+by+homology;pedant_db=p3_p13838_Sac_cerev;
S_cerevisiae_chr1	orf	CDS	538	792	.	+	0	Parent=mRNA_yal068w-a;Note=Conserved+hypothetical+protein+identified+by+homology;pedant_db=p3_p13838_Sac_cerev;
S_cerevisiae_chr1	orf	gene	1807	2169	.	-	.	ID=yal068c;Name=yal068c;Note=Protein+involved+in+sporulation;pedant_db=p3_p13838_Sac_cerev;
S_cerevisiae_chr1	orf	mRNA	1807	2169	.	-	.	ID=mRNA_yal068c;Parent=yal068c;Name=yal068c;Note=Protein+involved+in+sporulation;pedant_db=p3_p13838_Sac_cerev;
S_cerevisiae_chr1	orf	exon	1807	2169	.	-	.	Parent=mRNA_yal068c;Note=Protein+involved+in+sporulation;pedant_db=p3_p13838_Sac_cerev;
S_cerevisiae_chr1	orf	CDS	1807	2169	.	-	0	Parent=mRNA_yal068c;Note=Protein+involved+in+sporulation;pedant_db=p3_p13838_Sac_cerev;
S_cerevisiae_chr1	orf	gene	2480	2707	.	+	.	ID=yal067w-a;Name=yal067w-a;Note=Conserved+hypothetical+protein+identified+by+homology;pedant_db=p3_p13838_Sac_cerev;
S_cerevisiae_chr1	orf	mRNA	2480	2707	.	+	.	ID=mRNA_yal067w-a;Parent=yal067w-a;Name=yal067w-a;Note=Conserved+hypothetical+protein+identified+by+homology;pedant_db=p3_p13838_Sac_cerev;
S_cerevisiae_chr1	orf	exon	2480	2707	.	+	.	Parent=mRNA_yal067w-a;Note=Conserved+hypothetical+protein+identified+by+homology;pedant_db=p3_p13838_Sac_cerev;
S_cerevisiae_chr1	orf	CDS	2480	2707	.	+	0	Parent=mRNA_yal067w-a;Note=Conserved+hypothetical+protein+identified+by+homology;pedant_db=p3_p13838_Sac_cerev;
S_cerevisiae_chr1	orf	gene	7236	9017	.	-	.	ID=yal067c;Name=yal067c;Note=SEO1+-+Putative+carboxylic+acid+permeases;pedant_db=p3_p13838_Sac_cerev;
S_cerevisiae_chr1	orf	mRNA	7236	9017	.	-	.	ID=mRNA_yal067c;Parent=yal067c;Name=yal067c;Note=SEO1+-+Putative+carboxylic+acid+permeases;pedant_db=p3_p13838_Sac_cerev;
S_cerevisiae_chr1	orf	exon	7236	9017	.	-	.	Parent=mRNA_yal067c;Note=SEO1+-+Putative+carboxylic+acid+permeases;pedant_db=p3_p13838_Sac_cerev;
S_cerevisiae_chr1	orf	CDS	7236	9017	.	-	0	Parent=mRNA_yal067c;Note=SEO1+-+Putative+carboxylic+acid+permeases;pedant_db=p3_p13838_Sac_cerev;
S_cerevisiae_chr1	orf	gene	10092	10400	.	+	.	ID=yal066w;Name=yal066w;Note=Weak+similarity+to+membrane+protein+yybF+Bacillus+subtilis;pedant_db=p3_p13838_Sac_cerev;
S_cerevisiae_chr1	orf	mRNA	10092	10400	.	+	.	ID=mRNA_yal066w;Parent=yal066w;Name=yal066w;Note=Weak+similarity+to+membrane+protein+yybF+Bacillus+subtilis;pedant_db=p3_p13838_Sac_cerev;
S_cerevisiae_chr1	orf	exon	10092	10400	.	+	.	Parent=mRNA_yal066w;Note=Weak+similarity+to+membrane+protein+yybF+Bacillus+subtilis;pedant_db=p3_p13838_Sac_cerev;
S_cerevisiae_chr1	orf	CDS	10092	10400	.	+	0	Parent=mRNA_yal066w;Note=Weak+similarity+to+membrane+protein+yybF+Bacillus+subtilis;pedant_db=p3_p13838_Sac_cerev;
S_cerevisiae_chr1	orf	gene	11566	11952	.	-	.	ID=yal065c;Name=yal065c;Note=Strong+similarity+to+Flo1p+and+Flo9p,+pseudogene;pedant_db=p3_p13838_Sac_cerev;
S_cerevisiae_chr1	orf	mRNA	11566	11952	.	-	.	ID=mRNA_yal065c;Parent=yal065c;Name=yal065c;Note=Strong+similarity+to+Flo1p+and+Flo9p,+pseudogene;pedant_db=p3_p13838_Sac_cerev;
S_cerevisiae_chr1	orf	exon	11566	11952	.	-	.	Parent=mRNA_yal065c;Note=Strong+similarity+to+Flo1p+and+Flo9p,+pseudogene;pedant_db=p3_p13838_Sac_cerev;
S_cerevisiae_chr1	orf	CDS	11566	11952	.	-	0	Parent=mRNA_yal065c;Note=Strong+similarity+to+Flo1p+and+Flo9p,+pseudogene;pedant_db=p3_p13838_Sac_cerev;
S_cerevisiae_chr1	orf	gene	13364	13744	.	-	.	ID=yal064c-a;Name=yal064c-a;Note=Strong+similarity+to+Flo1p,+Flo5p,+pseudogene;pedant_db=p3_p13838_Sac_cerev;
S_cerevisiae_chr1	orf	mRNA	13364	13744	.	-	.	ID=mRNA_yal064c-a;Parent=yal064c-a;Name=yal064c-a;Note=Strong+similarity+to+Flo1p,+Flo5p,+pseudogene;pedant_db=p3_p13838_Sac_cerev;
S_cerevisiae_chr1	orf	exon	13364	13744	.	-	.	Parent=mRNA_yal064c-a;Note=Strong+similarity+to+Flo1p,+Flo5p,+pseudogene;pedant_db=p3_p13838_Sac_cerev;
S_cerevisiae_chr1	orf	CDS	13364	13744	.	-	0	Parent=mRNA_yal064c-a;Note=Strong+similarity+to+Flo1p,+Flo5p,+pseudogene;pedant_db=p3_p13838_Sac_cerev;
S_cerevisiae_chr1	orf	gene	21526	21852	.	+	.	ID=yal064w;Name=yal064w;Note=Hypothetical+protein;pedant_db=p3_p13838_Sac_cerev;
S_cerevisiae_chr1	orf	mRNA	21526	21852	.	+	.	ID=mRNA_yal064w;Parent=yal064w;Name=yal064w;Note=Hypothetical+protein;pedant_db=p3_p13838_Sac_cerev;
S_cerevisiae_chr1	orf	exon	21526	21852	.	+	.	Parent=mRNA_yal064w;Note=Hypothetical+protein;pedant_db=p3_p13838_Sac_cerev;
S_cerevisiae_chr1	orf	CDS	21526	21852	.	+	0	Parent=mRNA_yal064w;Note=Hypothetical+protein;pedant_db=p3_p13838_Sac_cerev;
S_cerevisiae_chr1	orf	gene	22397	22687	.	-	.	ID=yal063c-a;Name=yal063c-a;Note=Hypothetical+protein+identified+by+MudPIT+Proteomic+Analyses;pedant_db=p3_p13838_Sac_cerev;
S_cerevisiae_chr1	orf	mRNA	22397	22687	.	-	.	ID=mRNA_yal063c-a;Parent=yal063c-a;Name=yal063c-a;Note=Hypothetical+protein+identified+by+MudPIT+Proteomic+Analyses;pedant_db=p3_p13838_Sac_cerev;
S_cerevisiae_chr1	orf	exon	22397	22687	.	-	.	Parent=mRNA_yal063c-a;Note=Hypothetical+protein+identified+by+MudPIT+Proteomic+Analyses;pedant_db=p3_p13838_Sac_cerev;
S_cerevisiae_chr1	orf	CDS	22397	22687	.	-	0	Parent=mRNA_yal063c-a;Note=Hypothetical+protein+identified+by+MudPIT+Proteomic+Analyses;pedant_db=p3_p13838_Sac_cerev;
S_cerevisiae_chr1	orf	gene	24001	27969	.	-	.	ID=yal063c;Name=yal063c;Note=FLO9+-+Lectin-like+protein,+expressed+and+involved+in+flocculation;pedant_db=p3_p13838_Sac_cerev;
S_cerevisiae_chr1	orf	mRNA	24001	27969	.	-	.	ID=mRNA_yal063c;Parent=yal063c;Name=yal063c;Note=FLO9+-+Lectin-like+protein,+expressed+and+involved+in+flocculation;pedant_db=p3_p13838_Sac_cerev;
S_cerevisiae_chr1	orf	exon	24001	27969	.	-	.	Parent=mRNA_yal063c;Note=FLO9+-+Lectin-like+protein,+expressed+and+involved+in+flocculation;pedant_db=p3_p13838_Sac_cerev;
S_cerevisiae_chr1	orf	CDS	24001	27969	.	-	0	Parent=mRNA_yal063c;Note=FLO9+-+Lectin-like+protein,+expressed+and+involved+in+flocculation;pedant_db=p3_p13838_Sac_cerev;
S_cerevisiae_chr1	orf	gene	31568	32941	.	+	.	ID=yal062w;Name=yal062w;Note=GDH3+-+NADP-glutamate+dehydrogenase;pedant_db=p3_p13838_Sac_cerev;
S_cerevisiae_chr1	orf	mRNA	31568	32941	.	+	.	ID=mRNA_yal062w;Parent=yal062w;Name=yal062w;Note=GDH3+-+NADP-glutamate+dehydrogenase;pedant_db=p3_p13838_Sac_cerev;
S_cerevisiae_chr1	orf	exon	31568	32941	.	+	.	Parent=mRNA_yal062w;Note=GDH3+-+NADP-glutamate+dehydrogenase;pedant_db=p3_p13838_Sac_cerev;
S_cerevisiae_chr1	orf	CDS	31568	32941	.	+	0	Parent=mRNA_yal062w;Note=GDH3+-+NADP-glutamate+dehydrogenase;pedant_db=p3_p13838_Sac_cerev;
S_cerevisiae_chr1	orf	gene	33449	34702	.	+	.	ID=yal061w;Name=yal061w;Note=Putative+polyol+dehydrogenase;pedant_db=p3_p13838_Sac_cerev;
S_cerevisiae_chr1	orf	mRNA	33449	34702	.	+	.	ID=mRNA_yal061w;Parent=yal061w;Name=yal061w;Note=Putative+polyol+dehydrogenase;pedant_db=p3_p13838_Sac_cerev;
S_cerevisiae_chr1	orf	exon	33449	34702	.	+	.	Parent=mRNA_yal061w;Note=Putative+polyol+dehydrogenase;pedant_db=p3_p13838_Sac_cerev;
S_cerevisiae_chr1	orf	CDS	33449	34702	.	+	0	Parent=mRNA_yal061w;Note=Putative+polyol+dehydrogenase;pedant_db=p3_p13838_Sac_cerev;
S_cerevisiae_chr1	orf	gene	35156	36304	.	+	.	ID=yal060w;Name=yal060w;Note=BDH1+-+Stereospecific+(2R,+3R)-2,3-butanediol+dehydrogenase;pedant_db=p3_p13838_Sac_cerev;
S_cerevisiae_chr1	orf	mRNA	35156	36304	.	+	.	ID=mRNA_yal060w;Parent=yal060w;Name=yal060w;Note=BDH1+-+Stereospecific+(2R,+3R)-2,3-butanediol+dehydrogenase;pedant_db=p3_p13838_Sac_cerev;
S_cerevisiae_chr1	orf	exon	35156	36304	.	+	.	Parent=mRNA_yal060w;Note=BDH1+-+Stereospecific+(2R,+3R)-2,3-butanediol+dehydrogenase;pedant_db=p3_p13838_Sac_cerev;
S_cerevisiae_chr1	orf	CDS	35156	36304	.	+	0	Parent=mRNA_yal060w;Note=BDH1+-+Stereospecific+(2R,+3R)-2,3-butanediol+dehydrogenase;pedant_db=p3_p13838_Sac_cerev;
S_cerevisiae_chr1	orf	gene	36510	37148	.	+	.	ID=yal059w;Name=yal059w;Note=ECM1+-+Protein+involved+in+cell+wall+biosynthesis;pedant_db=p3_p13838_Sac_cerev;
S_cerevisiae_chr1	orf	mRNA	36510	37148	.	+	.	ID=mRNA_yal059w;Parent=yal059w;Name=yal059w;Note=ECM1+-+Protein+involved+in+cell+wall+biosynthesis;pedant_db=p3_p13838_Sac_cerev;
S_cerevisiae_chr1	orf	exon	36510	37148	.	+	.	Parent=mRNA_yal059w;Note=ECM1+-+Protein+involved+in+cell+wall+biosynthesis;pedant_db=p3_p13838_Sac_cerev;
S_cerevisiae_chr1	orf	CDS	36510	37148	.	+	0	Parent=mRNA_yal059w;Note=ECM1+-+Protein+involved+in+cell+wall+biosynthesis;pedant_db=p3_p13838_Sac_cerev;
S_cerevisiae_chr1	orf	gene	37465	38973	.	+	.	ID=yal058w;Name=yal058w;Note=CNE1+-+Calnexin,+involved+in+regulation+of+secretion;pedant_db=p3_p13838_Sac_cerev;
S_cerevisiae_chr1	orf	mRNA	37465	38973	.	+	.	ID=mRNA_yal058w;Parent=yal058w;Name=yal058w;Note=CNE1+-+Calnexin,+involved+in+regulation+of+secretion;pedant_db=p3_p13838_Sac_cerev;
S_cerevisiae_chr1	orf	exon	37465	38973	.	+	.	Parent=mRNA_yal058w;Note=CNE1+-+Calnexin,+involved+in+regulation+of+secretion;pedant_db=p3_p13838_Sac_cerev;
S_cerevisiae_chr1	orf	CDS	37465	38973	.	+	0	Parent=mRNA_yal058w;Note=CNE1+-+Calnexin,+involved+in+regulation+of+secretion;pedant_db=p3_p13838_Sac_cerev;
S_cerevisiae_chr1	orf	gene	39260	41902	.	+	.	ID=yal056w;Name=yal056w;Note=GPB2+-+G+protein+subunit+mimic+and+signaling+effector;pedant_db=p3_p13838_Sac_cerev;
S_cerevisiae_chr1	orf	mRNA	39260	41902	.	+	.	ID=mRNA_yal056w;Parent=yal056w;Name=yal056w;Note=GPB2+-+G+protein+subunit+mimic+and+signaling+effector;pedant_db=p3_p13838_Sac_cerev;
S_cerevisiae_chr1	orf	exon	39260	41902	.	+	.	Parent=mRNA_yal056w;Note=GPB2+-+G+protein+subunit+mimic+and+signaling+effector;pedant_db=p3_p13838_Sac_cerev;
S_cerevisiae_chr1	orf	CDS	39260	41902	.	+	0	Parent=mRNA_yal056w;Note=GPB2+-+G+protein+subunit+mimic+and+signaling+effector;pedant_db=p3_p13838_Sac_cerev;
S_cerevisiae_chr1	orf	gene	42178	42720	.	+	.	ID=yal055w;Name=yal055w;Note=PEX22+-+Peroxisomal+matrix+protein+import;pedant_db=p3_p13838_Sac_cerev;
S_cerevisiae_chr1	orf	mRNA	42178	42720	.	+	.	ID=mRNA_yal055w;Parent=yal055w;Name=yal055w;Note=PEX22+-+Peroxisomal+matrix+protein+import;pedant_db=p3_p13838_Sac_cerev;
S_cerevisiae_chr1	orf	exon	42178	42720	.	+	.	Parent=mRNA_yal055w;Note=PEX22+-+Peroxisomal+matrix+protein+import;pedant_db=p3_p13838_Sac_cerev;
S_cerevisiae_chr1	orf	CDS	42178	42720	.	+	0	Parent=mRNA_yal055w;Note=PEX22+-+Peroxisomal+matrix+protein+import;pedant_db=p3_p13838_Sac_cerev;
S_cerevisiae_chr1	orf	gene	42882	45023	.	-	.	ID=yal054c;Name=yal054c;Note=ACS1+-+Acetyl-CoA+synthetase;pedant_db=p3_p13838_Sac_cerev;
S_cerevisiae_chr1	orf	mRNA	42882	45023	.	-	.	ID=mRNA_yal054c;Parent=yal054c;Name=yal054c;Note=ACS1+-+Acetyl-CoA+synthetase;pedant_db=p3_p13838_Sac_cerev;
S_cerevisiae_chr1	orf	exon	42882	45023	.	-	.	Parent=mRNA_yal054c;Note=ACS1+-+Acetyl-CoA+synthetase;pedant_db=p3_p13838_Sac_cerev;
S_cerevisiae_chr1	orf	CDS	42882	45023	.	-	0	Parent=mRNA_yal054c;Note=ACS1+-+Acetyl-CoA+synthetase;pedant_db=p3_p13838_Sac_cerev;
S_cerevisiae_chr1	orf	gene	45900	48251	.	+	.	ID=yal053w;Name=yal053w;Note=FLC2+-+Integral+membrane+protein;pedant_db=p3_p13838_Sac_cerev;
S_cerevisiae_chr1	orf	mRNA	45900	48251	.	+	.	ID=mRNA_yal053w;Parent=yal053w;Name=yal053w;Note=FLC2+-+Integral+membrane+protein;pedant_db=p3_p13838_Sac_cerev;
S_cerevisiae_chr1	orf	exon	45900	48251	.	+	.	Parent=mRNA_yal053w;Note=FLC2+-+Integral+membrane+protein;pedant_db=p3_p13838_Sac_cerev;
S_cerevisiae_chr1	orf	CDS	45900	48251	.	+	0	Parent=mRNA_yal053w;Note=FLC2+-+Integral+membrane+protein;pedant_db=p3_p13838_Sac_cerev;
S_cerevisiae_chr1	orf	gene	48565	51708	.	+	.	ID=yal051w;Name=yal051w;Note=OAF1+-+Peroxisome+proliferating+transcription+factor;pedant_db=p3_p13838_Sac_cerev;
S_cerevisiae_chr1	orf	mRNA	48565	51708	.	+	.	ID=mRNA_yal051w;Parent=yal051w;Name=yal051w;Note=OAF1+-+Peroxisome+proliferating+transcription+factor;pedant_db=p3_p13838_Sac_cerev;
S_cerevisiae_chr1	orf	exon	48565	51708	.	+	.	Parent=mRNA_yal051w;Note=OAF1+-+Peroxisome+proliferating+transcription+factor;pedant_db=p3_p13838_Sac_cerev;
S_cerevisiae_chr1	orf	CDS	48565	51708	.	+	0	Parent=mRNA_yal051w;Note=OAF1+-+Peroxisome+proliferating+transcription+factor;pedant_db=p3_p13838_Sac_cerev;
S_cerevisiae_chr1	orf	gene	51856	52596	.	-	.	ID=yal049c;Name=yal049c;Note=Protein+of+unknown+function+localised+to+cytoplasm+and+nucleus;pedant_db=p3_p13838_Sac_cerev;
S_cerevisiae_chr1	orf	mRNA	51856	52596	.	-	.	ID=mRNA_yal049c;Parent=yal049c;Name=yal049c;Note=Protein+of+unknown+function+localised+to+cytoplasm+and+nucleus;pedant_db=p3_p13838_Sac_cerev;
S_cerevisiae_chr1	orf	exon	51856	52596	.	-	.	Parent=mRNA_yal049c;Note=Protein+of+unknown+function+localised+to+cytoplasm+and+nucleus;pedant_db=p3_p13838_Sac_cerev;
S_cerevisiae_chr1	orf	CDS	51856	52596	.	-	0	Parent=mRNA_yal049c;Note=Protein+of+unknown+function+localised+to+cytoplasm+and+nucleus;pedant_db=p3_p13838_Sac_cerev;
S_cerevisiae_chr1	orf	gene	52802	54790	.	-	.	ID=yal048c;Name=yal048c;Note=GEM1+-+Vacuolar+aspartic+proteasse;pedant_db=p3_p13838_Sac_cerev;
S_cerevisiae_chr1	orf	mRNA	52802	54790	.	-	.	ID=mRNA_yal048c;Parent=yal048c;Name=yal048c;Note=GEM1+-+Vacuolar+aspartic+proteasse;pedant_db=p3_p13838_Sac_cerev;
S_cerevisiae_chr1	orf	exon	52802	54790	.	-	.	Parent=mRNA_yal048c;Note=GEM1+-+Vacuolar+aspartic+proteasse;pedant_db=p3_p13838_Sac_cerev;
S_cerevisiae_chr1	orf	CDS	52802	54790	.	-	0	Parent=mRNA_yal048c;Note=GEM1+-+Vacuolar+aspartic+proteasse;pedant_db=p3_p13838_Sac_cerev;
S_cerevisiae_chr1	orf	gene	54990	56858	.	-	.	ID=yal047c;Name=yal047c;Note=SPC72+-+Stu2p+Interactant;pedant_db=p3_p13838_Sac_cerev;
S_cerevisiae_chr1	orf	mRNA	54990	56858	.	-	.	ID=mRNA_yal047c;Parent=yal047c;Name=yal047c;Note=SPC72+-+Stu2p+Interactant;pedant_db=p3_p13838_Sac_cerev;
S_cerevisiae_chr1	orf	exon	54990	56858	.	-	.	Parent=mRNA_yal047c;Note=SPC72+-+Stu2p+Interactant;pedant_db=p3_p13838_Sac_cerev;
S_cerevisiae_chr1	orf	CDS	54990	56858	.	-	0	Parent=mRNA_yal047c;Note=SPC72+-+Stu2p+Interactant;pedant_db=p3_p13838_Sac_cerev;
S_cerevisiae_chr1	orf	gene	57030	57386	.	-	.	ID=yal046c;Name=yal046c;Note=Protein+of+unknown+function;pedant_db=p3_p13838_Sac_cerev;
S_cerevisiae_chr1	orf	mRNA	57030	57386	.	-	.	ID=mRNA_yal046c;Parent=yal046c;Name=yal046c;Note=Protein+of+unknown+function;pedant_db=p3_p13838_Sac_cerev;
S_cerevisiae_chr1	orf	exon	57030	57386	.	-	.	Parent=mRNA_yal046c;Note=Protein+of+unknown+function;pedant_db=p3_p13838_Sac_cerev;
S_cerevisiae_chr1	orf	CDS	57030	57386	.	-	0	Parent=mRNA_yal046c;Note=Protein+of+unknown+function;pedant_db=p3_p13838_Sac_cerev;
S_cerevisiae_chr1	orf	gene	57519	57851	.	+	.	ID=yal044w-a;Name=yal044w-a;Note=Putative+DNA+repair+protein;pedant_db=p3_p13838_Sac_cerev;
S_cerevisiae_chr1	orf	mRNA	57519	57851	.	+	.	ID=mRNA_yal044w-a;Parent=yal044w-a;Name=yal044w-a;Note=Putative+DNA+repair+protein;pedant_db=p3_p13838_Sac_cerev;
S_cerevisiae_chr1	orf	exon	57519	57851	.	+	.	Parent=mRNA_yal044w-a;Note=Putative+DNA+repair+protein;pedant_db=p3_p13838_Sac_cerev;
S_cerevisiae_chr1	orf	CDS	57519	57851	.	+	0	Parent=mRNA_yal044w-a;Note=Putative+DNA+repair+protein;pedant_db=p3_p13838_Sac_cerev;
S_cerevisiae_chr1	orf	gene	57951	58463	.	-	.	ID=yal044c;Name=yal044c;Note=GCV3+-+Glycine+decarboxylase,+subunit+H;pedant_db=p3_p13838_Sac_cerev;
S_cerevisiae_chr1	orf	mRNA	57951	58463	.	-	.	ID=mRNA_yal044c;Parent=yal044c;Name=yal044c;Note=GCV3+-+Glycine+decarboxylase,+subunit+H;pedant_db=p3_p13838_Sac_cerev;
S_cerevisiae_chr1	orf	exon	57951	58463	.	-	.	Parent=mRNA_yal044c;Note=GCV3+-+Glycine+decarboxylase,+subunit+H;pedant_db=p3_p13838_Sac_cerev;
S_cerevisiae_chr1	orf	CDS	57951	58463	.	-	0	Parent=mRNA_yal044c;Note=GCV3+-+Glycine+decarboxylase,+subunit+H;pedant_db=p3_p13838_Sac_cerev;
S_cerevisiae_chr1	orf	gene	58696	61053	.	-	.	ID=yal043c;Name=yal043c;Note=PTA1+-+Pre-tRNA+processing+protein+/+PF+I+subunit;pedant_db=p3_p13838_Sac_cerev;
S_cerevisiae_chr1	orf	mRNA	58696	61053	.	-	.	ID=mRNA_yal043c;Parent=yal043c;Name=yal043c;Note=PTA1+-+Pre-tRNA+processing+protein+/+PF+I+subunit;pedant_db=p3_p13838_Sac_cerev;
S_cerevisiae_chr1	orf	exon	58696	61053	.	-	.	Parent=mRNA_yal043c;Note=PTA1+-+Pre-tRNA+processing+protein+/+PF+I+subunit;pedant_db=p3_p13838_Sac_cerev;
S_cerevisiae_chr1	orf	CDS	58696	61053	.	-	0	Parent=mRNA_yal043c;Note=PTA1+-+Pre-tRNA+processing+protein+/+PF+I+subunit;pedant_db=p3_p13838_Sac_cerev;
S_cerevisiae_chr1	orf	gene	61317	62564	.	+	.	ID=yal042w;Name=yal042w;Note=ERV46+-+Component+of+copii+vesicles+involved+in+transport+between+the+ER+and+golgi+complex;pedant_db=p3_p13838_Sac_cerev;
S_cerevisiae_chr1	orf	mRNA	61317	62564	.	+	.	ID=mRNA_yal042w;Parent=yal042w;Name=yal042w;Note=ERV46+-+Component+of+copii+vesicles+involved+in+transport+between+the+ER+and+golgi+complex;pedant_db=p3_p13838_Sac_cerev;
S_cerevisiae_chr1	orf	exon	61317	62564	.	+	.	Parent=mRNA_yal042w;Note=ERV46+-+Component+of+copii+vesicles+involved+in+transport+between+the+ER+and+golgi+complex;pedant_db=p3_p13838_Sac_cerev;
S_cerevisiae_chr1	orf	CDS	61317	62564	.	+	0	Parent=mRNA_yal042w;Note=ERV46+-+Component+of+copii+vesicles+involved+in+transport+between+the+ER+and+golgi+complex;pedant_db=p3_p13838_Sac_cerev;
S_cerevisiae_chr1	orf	gene	62841	65405	.	+	.	ID=yal041w;Name=yal041w;Note=CDC24+-+GTP/GDP+exchange+factor+for+Cdc42p;pedant_db=p3_p13838_Sac_cerev;
S_cerevisiae_chr1	orf	mRNA	62841	65405	.	+	.	ID=mRNA_yal041w;Parent=yal041w;Name=yal041w;Note=CDC24+-+GTP/GDP+exchange+factor+for+Cdc42p;pedant_db=p3_p13838_Sac_cerev;
S_cerevisiae_chr1	orf	exon	62841	65405	.	+	.	Parent=mRNA_yal041w;Note=CDC24+-+GTP/GDP+exchange+factor+for+Cdc42p;pedant_db=p3_p13838_Sac_cerev;
S_cerevisiae_chr1	orf	CDS	62841	65405	.	+	0	Parent=mRNA_yal041w;Note=CDC24+-+GTP/GDP+exchange+factor+for+Cdc42p;pedant_db=p3_p13838_Sac_cerev;
S_cerevisiae_chr1	orf	gene	65779	67521	.	-	.	ID=yal040c;Name=yal040c;Note=CLN3+-+Cyclin,+G1/S-specific;pedant_db=p3_p13838_Sac_cerev;
S_cerevisiae_chr1	orf	mRNA	65779	67521	.	-	.	ID=mRNA_yal040c;Parent=yal040c;Name=yal040c;Note=CLN3+-+Cyclin,+G1/S-specific;pedant_db=p3_p13838_Sac_cerev;
S_cerevisiae_chr1	orf	exon	65779	67521	.	-	.	Parent=mRNA_yal040c;Note=CLN3+-+Cyclin,+G1/S-specific;pedant_db=p3_p13838_Sac_cerev;
S_cerevisiae_chr1	orf	CDS	65779	67521	.	-	0	Parent=mRNA_yal040c;Note=CLN3+-+Cyclin,+G1/S-specific;pedant_db=p3_p13838_Sac_cerev;
S_cerevisiae_chr1	orf	gene	68717	69526	.	-	.	ID=yal039c;Name=yal039c;Note=CYC3+-+Holocytochrome-c+synthase+(cytochrome+c+heme+lyase);pedant_db=p3_p13838_Sac_cerev;
S_cerevisiae_chr1	orf	mRNA	68717	69526	.	-	.	ID=mRNA_yal039c;Parent=yal039c;Name=yal039c;Note=CYC3+-+Holocytochrome-c+synthase+(cytochrome+c+heme+lyase);pedant_db=p3_p13838_Sac_cerev;
S_cerevisiae_chr1	orf	exon	68717	69526	.	-	.	Parent=mRNA_yal039c;Note=CYC3+-+Holocytochrome-c+synthase+(cytochrome+c+heme+lyase);pedant_db=p3_p13838_Sac_cerev;
S_cerevisiae_chr1	orf	CDS	68717	69526	.	-	0	Parent=mRNA_yal039c;Note=CYC3+-+Holocytochrome-c+synthase+(cytochrome+c+heme+lyase);pedant_db=p3_p13838_Sac_cerev;
S_cerevisiae_chr1	orf	gene	71787	73289	.	+	.	ID=yal038w;Name=yal038w;Note=CDC19+-+Pyruvate+kinase;pedant_db=p3_p13838_Sac_cerev;
S_cerevisiae_chr1	orf	mRNA	71787	73289	.	+	.	ID=mRNA_yal038w;Parent=yal038w;Name=yal038w;Note=CDC19+-+Pyruvate+kinase;pedant_db=p3_p13838_Sac_cerev;
S_cerevisiae_chr1	orf	exon	71787	73289	.	+	.	Parent=mRNA_yal038w;Note=CDC19+-+Pyruvate+kinase;pedant_db=p3_p13838_Sac_cerev;
S_cerevisiae_chr1	orf	CDS	71787	73289	.	+	0	Parent=mRNA_yal038w;Note=CDC19+-+Pyruvate+kinase;pedant_db=p3_p13838_Sac_cerev;
S_cerevisiae_chr1	orf	gene	74021	74824	.	+	.	ID=yal037w;Name=yal037w;Note=Strong+similarity+to+GTP-binding+proteins;pedant_db=p3_p13838_Sac_cerev;
S_cerevisiae_chr1	orf	mRNA	74021	74824	.	+	.	ID=mRNA_yal037w;Parent=yal037w;Name=yal037w;Note=Strong+similarity+to+GTP-binding+proteins;pedant_db=p3_p13838_Sac_cerev;
S_cerevisiae_chr1	orf	exon	74021	74824	.	+	.	Parent=mRNA_yal037w;Note=Strong+similarity+to+GTP-binding+proteins;pedant_db=p3_p13838_Sac_cerev;
S_cerevisiae_chr1	orf	CDS	74021	74824	.	+	0	Parent=mRNA_yal037w;Note=Strong+similarity+to+GTP-binding+proteins;pedant_db=p3_p13838_Sac_cerev;
S_cerevisiae_chr1	orf	gene	75044	76153	.	-	.	ID=yal036c;Name=yal036c;Note=RBG1+-+GTPase,+interacts+with+ribosomes;pedant_db=p3_p13838_Sac_cerev;
S_cerevisiae_chr1	orf	mRNA	75044	76153	.	-	.	ID=mRNA_yal036c;Parent=yal036c;Name=yal036c;Note=RBG1+-+GTPase,+interacts+with+ribosomes;pedant_db=p3_p13838_Sac_cerev;
S_cerevisiae_chr1	orf	exon	75044	76153	.	-	.	Parent=mRNA_yal036c;Note=RBG1+-+GTPase,+interacts+with+ribosomes;pedant_db=p3_p13838_Sac_cerev;
S_cerevisiae_chr1	orf	CDS	75044	76153	.	-	0	Parent=mRNA_yal036c;Note=RBG1+-+GTPase,+interacts+with+ribosomes;pedant_db=p3_p13838_Sac_cerev;
S_cerevisiae_chr1	orf	gene	76428	79436	.	+	.	ID=yal035w;Name=yal035w;Note=FUN12+-+General+translation+factor+eIF2+homolog;pedant_db=p3_p13838_Sac_cerev;
S_cerevisiae_chr1	orf	mRNA	76428	79436	.	+	.	ID=mRNA_yal035w;Parent=yal035w;Name=yal035w;Note=FUN12+-+General+translation+factor+eIF2+homolog;pedant_db=p3_p13838_Sac_cerev;
S_cerevisiae_chr1	orf	exon	76428	79436	.	+	.	Parent=mRNA_yal035w;Note=FUN12+-+General+translation+factor+eIF2+homolog;pedant_db=p3_p13838_Sac_cerev;
S_cerevisiae_chr1	orf	CDS	76428	79436	.	+	0	Parent=mRNA_yal035w;Note=FUN12+-+General+translation+factor+eIF2+homolog;pedant_db=p3_p13838_Sac_cerev;
S_cerevisiae_chr1	orf	gene	79719	80588	.	+	.	ID=yal034w-a;Name=yal034w-a;Note=MTW1+-+Determining+metaphase+spindle+length;pedant_db=p3_p13838_Sac_cerev;
S_cerevisiae_chr1	orf	mRNA	79719	80588	.	+	.	ID=mRNA_yal034w-a;Parent=yal034w-a;Name=yal034w-a;Note=MTW1+-+Determining+metaphase+spindle+length;pedant_db=p3_p13838_Sac_cerev;
S_cerevisiae_chr1	orf	exon	79719	80588	.	+	.	Parent=mRNA_yal034w-a;Note=MTW1+-+Determining+metaphase+spindle+length;pedant_db=p3_p13838_Sac_cerev;
S_cerevisiae_chr1	orf	CDS	79719	80588	.	+	0	Parent=mRNA_yal034w-a;Note=MTW1+-+Determining+metaphase+spindle+length;pedant_db=p3_p13838_Sac_cerev;
S_cerevisiae_chr1	orf	gene	80711	81952	.	-	.	ID=yal034c;Name=yal034c;Note=FUN19+-+Protein+of+unknown+function;pedant_db=p3_p13838_Sac_cerev;
S_cerevisiae_chr1	orf	mRNA	80711	81952	.	-	.	ID=mRNA_yal034c;Parent=yal034c;Name=yal034c;Note=FUN19+-+Protein+of+unknown+function;pedant_db=p3_p13838_Sac_cerev;
S_cerevisiae_chr1	orf	exon	80711	81952	.	-	.	Parent=mRNA_yal034c;Note=FUN19+-+Protein+of+unknown+function;pedant_db=p3_p13838_Sac_cerev;
S_cerevisiae_chr1	orf	CDS	80711	81952	.	-	0	Parent=mRNA_yal034c;Note=FUN19+-+Protein+of+unknown+function;pedant_db=p3_p13838_Sac_cerev;
S_cerevisiae_chr1	orf	gene	82707	83228	.	+	.	ID=yal033w;Name=yal033w;Note=POP5+-+Protein+required+for+processing+of+tRNAs+and+rRNAs;pedant_db=p3_p13838_Sac_cerev;
S_cerevisiae_chr1	orf	mRNA	82707	83228	.	+	.	ID=mRNA_yal033w;Parent=yal033w;Name=yal033w;Note=POP5+-+Protein+required+for+processing+of+tRNAs+and+rRNAs;pedant_db=p3_p13838_Sac_cerev;
S_cerevisiae_chr1	orf	exon	82707	83228	.	+	.	Parent=mRNA_yal033w;Note=POP5+-+Protein+required+for+processing+of+tRNAs+and+rRNAs;pedant_db=p3_p13838_Sac_cerev;
S_cerevisiae_chr1	orf	CDS	82707	83228	.	+	0	Parent=mRNA_yal033w;Note=POP5+-+Protein+required+for+processing+of+tRNAs+and+rRNAs;pedant_db=p3_p13838_Sac_cerev;
S_cerevisiae_chr1	orf	gene	83336	84475	.	-	.	ID=yal032c;Name=yal032c;Note=PRP45+-+Pre-mRNA+splicing+factor;pedant_db=p3_p13838_Sac_cerev;
S_cerevisiae_chr1	orf	mRNA	83336	84475	.	-	.	ID=mRNA_yal032c;Parent=yal032c;Name=yal032c;Note=PRP45+-+Pre-mRNA+splicing+factor;pedant_db=p3_p13838_Sac_cerev;
S_cerevisiae_chr1	orf	exon	83336	84475	.	-	.	Parent=mRNA_yal032c;Note=PRP45+-+Pre-mRNA+splicing+factor;pedant_db=p3_p13838_Sac_cerev;
S_cerevisiae_chr1	orf	CDS	83336	84475	.	-	0	Parent=mRNA_yal032c;Note=PRP45+-+Pre-mRNA+splicing+factor;pedant_db=p3_p13838_Sac_cerev;
S_cerevisiae_chr1	orf	gene	84750	87032	.	-	.	ID=yal031c;Name=yal031c;Note=GIP4+-+Cytoplasmic+Glc7p-interacting+protein,+potential+Cdc28p+substrate;pedant_db=p3_p13838_Sac_cerev;
S_cerevisiae_chr1	orf	mRNA	84750	87032	.	-	.	ID=mRNA_yal031c;Parent=yal031c;Name=yal031c;Note=GIP4+-+Cytoplasmic+Glc7p-interacting+protein,+potential+Cdc28p+substrate;pedant_db=p3_p13838_Sac_cerev;
S_cerevisiae_chr1	orf	exon	84750	87032	.	-	.	Parent=mRNA_yal031c;Note=GIP4+-+Cytoplasmic+Glc7p-interacting+protein,+potential+Cdc28p+substrate;pedant_db=p3_p13838_Sac_cerev;
S_cerevisiae_chr1	orf	CDS	84750	87032	.	-	0	Parent=mRNA_yal031c;Note=GIP4+-+Cytoplasmic+Glc7p-interacting+protein,+potential+Cdc28p+substrate;pedant_db=p3_p13838_Sac_cerev;
S_cerevisiae_chr1	orf	gene	87287	87753	.	+	.	ID=yal030w;Name=yal030w;Note=SNC1+-+Synaptic+vesicle-associated+membrane+protein;pedant_db=p3_p13838_Sac_cerev;
S_cerevisiae_chr1	orf	mRNA	87287	87753	.	+	.	ID=mRNA_yal030w;Parent=yal030w;Name=yal030w;Note=SNC1+-+Synaptic+vesicle-associated+membrane+protein;pedant_db=p3_p13838_Sac_cerev;
S_cerevisiae_chr1	orf	exon	87287	87388	.	+	.	Parent=mRNA_yal030w;Note=SNC1+-+Synaptic+vesicle-associated+membrane+protein;pedant_db=p3_p13838_Sac_cerev;
S_cerevisiae_chr1	orf	CDS	87287	87388	.	+	0	Parent=mRNA_yal030w;Note=SNC1+-+Synaptic+vesicle-associated+membrane+protein;pedant_db=p3_p13838_Sac_cerev;
S_cerevisiae_chr1	orf	exon	87502	87753	.	+	.	Parent=mRNA_yal030w;Note=SNC1+-+Synaptic+vesicle-associated+membrane+protein;pedant_db=p3_p13838_Sac_cerev;
S_cerevisiae_chr1	orf	CDS	87502	87753	.	+	2	Parent=mRNA_yal030w;Note=SNC1+-+Synaptic+vesicle-associated+membrane+protein;pedant_db=p3_p13838_Sac_cerev;
S_cerevisiae_chr1	orf	gene	87856	92271	.	-	.	ID=yal029c;Name=yal029c;Note=MYO4+-+Myosin+heavy+chain,+unconventional+(class+V)+isoform;pedant_db=p3_p13838_Sac_cerev;
S_cerevisiae_chr1	orf	mRNA	87856	92271	.	-	.	ID=mRNA_yal029c;Parent=yal029c;Name=yal029c;Note=MYO4+-+Myosin+heavy+chain,+unconventional+(class+V)+isoform;pedant_db=p3_p13838_Sac_cerev;
S_cerevisiae_chr1	orf	exon	87856	92271	.	-	.	Parent=mRNA_yal029c;Note=MYO4+-+Myosin+heavy+chain,+unconventional+(class+V)+isoform;pedant_db=p3_p13838_Sac_cerev;
S_cerevisiae_chr1	orf	CDS	87856	92271	.	-	0	Parent=mRNA_yal029c;Note=MYO4+-+Myosin+heavy+chain,+unconventional+(class+V)+isoform;pedant_db=p3_p13838_Sac_cerev;
S_cerevisiae_chr1	orf	gene	92901	94487	.	+	.	ID=yal028w;Name=yal028w;Note=FRT2+-+Tail-anchored+endoplasmic+reticulum+membrane+protein,+promotes+growth+under+stress+conditions;pedant_db=p3_p13838_Sac_cerev;
S_cerevisiae_chr1	orf	mRNA	92901	94487	.	+	.	ID=mRNA_yal028w;Parent=yal028w;Name=yal028w;Note=FRT2+-+Tail-anchored+endoplasmic+reticulum+membrane+protein,+promotes+growth+under+stress+conditions;pedant_db=p3_p13838_Sac_cerev;
S_cerevisiae_chr1	orf	exon	92901	94487	.	+	.	Parent=mRNA_yal028w;Note=FRT2+-+Tail-anchored+endoplasmic+reticulum+membrane+protein,+promotes+growth+under+stress+conditions;pedant_db=p3_p13838_Sac_cerev;
S_cerevisiae_chr1	orf	CDS	92901	94487	.	+	0	Parent=mRNA_yal028w;Note=FRT2+-+Tail-anchored+endoplasmic+reticulum+membrane+protein,+promotes+growth+under+stress+conditions;pedant_db=p3_p13838_Sac_cerev;
S_cerevisiae_chr1	orf	gene	94688	95473	.	+	.	ID=yal027w;Name=yal027w;Note=Protein+of+unknown+function+localised+to+nucleus;pedant_db=p3_p13838_Sac_cerev;
S_cerevisiae_chr1	orf	mRNA	94688	95473	.	+	.	ID=mRNA_yal027w;Parent=yal027w;Name=yal027w;Note=Protein+of+unknown+function+localised+to+nucleus;pedant_db=p3_p13838_Sac_cerev;
S_cerevisiae_chr1	orf	exon	94688	95473	.	+	.	Parent=mRNA_yal027w;Note=Protein+of+unknown+function+localised+to+nucleus;pedant_db=p3_p13838_Sac_cerev;
S_cerevisiae_chr1	orf	CDS	94688	95473	.	+	0	Parent=mRNA_yal027w;Note=Protein+of+unknown+function+localised+to+nucleus;pedant_db=p3_p13838_Sac_cerev;
S_cerevisiae_chr1	orf	gene	95631	99698	.	-	.	ID=yal026c;Name=yal026c;Note=DRS2+-+P-type+ATPase+reported+to+act+as+an+aminophospholipid+translocase+(flippase);pedant_db=p3_p13838_Sac_cerev;
S_cerevisiae_chr1	orf	mRNA	95631	99698	.	-	.	ID=mRNA_yal026c;Parent=yal026c;Name=yal026c;Note=DRS2+-+P-type+ATPase+reported+to+act+as+an+aminophospholipid+translocase+(flippase);pedant_db=p3_p13838_Sac_cerev;
S_cerevisiae_chr1	orf	exon	95631	99698	.	-	.	Parent=mRNA_yal026c;Note=DRS2+-+P-type+ATPase+reported+to+act+as+an+aminophospholipid+translocase+(flippase);pedant_db=p3_p13838_Sac_cerev;
S_cerevisiae_chr1	orf	CDS	95631	99698	.	-	0	Parent=mRNA_yal026c;Note=DRS2+-+P-type+ATPase+reported+to+act+as+an+aminophospholipid+translocase+(flippase);pedant_db=p3_p13838_Sac_cerev;
S_cerevisiae_chr1	orf	gene	100226	101146	.	-	.	ID=yal025c;Name=yal025c;Note=MAK16+-+Nuclear+viral+propagation+protein;pedant_db=p3_p13838_Sac_cerev;
S_cerevisiae_chr1	orf	mRNA	100226	101146	.	-	.	ID=mRNA_yal025c;Parent=yal025c;Name=yal025c;Note=MAK16+-+Nuclear+viral+propagation+protein;pedant_db=p3_p13838_Sac_cerev;
S_cerevisiae_chr1	orf	exon	100226	101146	.	-	.	Parent=mRNA_yal025c;Note=MAK16+-+Nuclear+viral+propagation+protein;pedant_db=p3_p13838_Sac_cerev;
S_cerevisiae_chr1	orf	CDS	100226	101146	.	-	0	Parent=mRNA_yal025c;Note=MAK16+-+Nuclear+viral+propagation+protein;pedant_db=p3_p13838_Sac_cerev;
S_cerevisiae_chr1	orf	gene	101566	105873	.	-	.	ID=yal024c;Name=yal024c;Note=LTE1+-+GDP/GTP+exchange+factor;pedant_db=p3_p13838_Sac_cerev;
S_cerevisiae_chr1	orf	mRNA	101566	105873	.	-	.	ID=mRNA_yal024c;Parent=yal024c;Name=yal024c;Note=LTE1+-+GDP/GTP+exchange+factor;pedant_db=p3_p13838_Sac_cerev;
S_cerevisiae_chr1	orf	exon	101566	105873	.	-	.	Parent=mRNA_yal024c;Note=LTE1+-+GDP/GTP+exchange+factor;pedant_db=p3_p13838_Sac_cerev;
S_cerevisiae_chr1	orf	CDS	101566	105873	.	-	0	Parent=mRNA_yal024c;Note=LTE1+-+GDP/GTP+exchange+factor;pedant_db=p3_p13838_Sac_cerev;
S_cerevisiae_chr1	orf	gene	106273	108552	.	-	.	ID=yal023c;Name=yal023c;Note=PMT2+-+Mannosyltransferase;pedant_db=p3_p13838_Sac_cerev;
S_cerevisiae_chr1	orf	mRNA	106273	108552	.	-	.	ID=mRNA_yal023c;Parent=yal023c;Name=yal023c;Note=PMT2+-+Mannosyltransferase;pedant_db=p3_p13838_Sac_cerev;
S_cerevisiae_chr1	orf	exon	106273	108552	.	-	.	Parent=mRNA_yal023c;Note=PMT2+-+Mannosyltransferase;pedant_db=p3_p13838_Sac_cerev;
S_cerevisiae_chr1	orf	CDS	106273	108552	.	-	0	Parent=mRNA_yal023c;Note=PMT2+-+Mannosyltransferase;pedant_db=p3_p13838_Sac_cerev;
S_cerevisiae_chr1	orf	gene	108878	110431	.	-	.	ID=yal022c;Name=yal022c;Note=FUN26+-+Broad-specificity+nucleoside+transporter+of+internal+membranes;pedant_db=p3_p13838_Sac_cerev;
S_cerevisiae_chr1	orf	mRNA	108878	110431	.	-	.	ID=mRNA_yal022c;Parent=yal022c;Name=yal022c;Note=FUN26+-+Broad-specificity+nucleoside+transporter+of+internal+membranes;pedant_db=p3_p13838_Sac_cerev;
S_cerevisiae_chr1	orf	exon	108878	110431	.	-	.	Parent=mRNA_yal022c;Note=FUN26+-+Broad-specificity+nucleoside+transporter+of+internal+membranes;pedant_db=p3_p13838_Sac_cerev;
S_cerevisiae_chr1	orf	CDS	108878	110431	.	-	0	Parent=mRNA_yal022c;Note=FUN26+-+Broad-specificity+nucleoside+transporter+of+internal+membranes;pedant_db=p3_p13838_Sac_cerev;
S_cerevisiae_chr1	orf	gene	110847	113360	.	-	.	ID=yal021c;Name=yal021c;Note=CCR4+-+Transcriptional+regulator;pedant_db=p3_p13838_Sac_cerev;
S_cerevisiae_chr1	orf	mRNA	110847	113360	.	-	.	ID=mRNA_yal021c;Parent=yal021c;Name=yal021c;Note=CCR4+-+Transcriptional+regulator;pedant_db=p3_p13838_Sac_cerev;
S_cerevisiae_chr1	orf	exon	110847	113360	.	-	.	Parent=mRNA_yal021c;Note=CCR4+-+Transcriptional+regulator;pedant_db=p3_p13838_Sac_cerev;
S_cerevisiae_chr1	orf	CDS	110847	113360	.	-	0	Parent=mRNA_yal021c;Note=CCR4+-+Transcriptional+regulator;pedant_db=p3_p13838_Sac_cerev;
S_cerevisiae_chr1	orf	gene	113615	114616	.	-	.	ID=yal020c;Name=yal020c;Note=ATS1+-+Alpha-tubulin+suppressor;pedant_db=p3_p13838_Sac_cerev;
S_cerevisiae_chr1	orf	mRNA	113615	114616	.	-	.	ID=mRNA_yal020c;Parent=yal020c;Name=yal020c;Note=ATS1+-+Alpha-tubulin+suppressor;pedant_db=p3_p13838_Sac_cerev;
S_cerevisiae_chr1	orf	exon	113615	114616	.	-	.	Parent=mRNA_yal020c;Note=ATS1+-+Alpha-tubulin+suppressor;pedant_db=p3_p13838_Sac_cerev;
S_cerevisiae_chr1	orf	CDS	113615	114616	.	-	0	Parent=mRNA_yal020c;Note=ATS1+-+Alpha-tubulin+suppressor;pedant_db=p3_p13838_Sac_cerev;
S_cerevisiae_chr1	orf	gene	114920	118315	.	+	.	ID=yal019w;Name=yal019w;Note=FUN30+-+Protein+important+for+chromosome+integrity+and+segregation;pedant_db=p3_p13838_Sac_cerev;
S_cerevisiae_chr1	orf	mRNA	114920	118315	.	+	.	ID=mRNA_yal019w;Parent=yal019w;Name=yal019w;Note=FUN30+-+Protein+important+for+chromosome+integrity+and+segregation;pedant_db=p3_p13838_Sac_cerev;
S_cerevisiae_chr1	orf	exon	114920	118315	.	+	.	Parent=mRNA_yal019w;Note=FUN30+-+Protein+important+for+chromosome+integrity+and+segregation;pedant_db=p3_p13838_Sac_cerev;
S_cerevisiae_chr1	orf	CDS	114920	118315	.	+	0	Parent=mRNA_yal019w;Note=FUN30+-+Protein+important+for+chromosome+integrity+and+segregation;pedant_db=p3_p13838_Sac_cerev;
S_cerevisiae_chr1	orf	gene	118565	119542	.	-	.	ID=yal018c;Name=yal018c;Note=Weak+similarity+to+hypothetical+proteins+YOL047c+and+YOL048c;pedant_db=p3_p13838_Sac_cerev;
S_cerevisiae_chr1	orf	mRNA	118565	119542	.	-	.	ID=mRNA_yal018c;Parent=yal018c;Name=yal018c;Note=Weak+similarity+to+hypothetical+proteins+YOL047c+and+YOL048c;pedant_db=p3_p13838_Sac_cerev;
S_cerevisiae_chr1	orf	exon	118565	119542	.	-	.	Parent=mRNA_yal018c;Note=Weak+similarity+to+hypothetical+proteins+YOL047c+and+YOL048c;pedant_db=p3_p13838_Sac_cerev;
S_cerevisiae_chr1	orf	CDS	118565	119542	.	-	0	Parent=mRNA_yal018c;Note=Weak+similarity+to+hypothetical+proteins+YOL047c+and+YOL048c;pedant_db=p3_p13838_Sac_cerev;
S_cerevisiae_chr1	orf	gene	120226	124296	.	+	.	ID=yal017w;Name=yal017w;Note=PSK1+-+PAS+kinase+involved+in+the+control+of+sugar+metabolism+and+translation;pedant_db=p3_p13838_Sac_cerev;
S_cerevisiae_chr1	orf	mRNA	120226	124296	.	+	.	ID=mRNA_yal017w;Parent=yal017w;Name=yal017w;Note=PSK1+-+PAS+kinase+involved+in+the+control+of+sugar+metabolism+and+translation;pedant_db=p3_p13838_Sac_cerev;
S_cerevisiae_chr1	orf	exon	120226	124296	.	+	.	Parent=mRNA_yal017w;Note=PSK1+-+PAS+kinase+involved+in+the+control+of+sugar+metabolism+and+translation;pedant_db=p3_p13838_Sac_cerev;
S_cerevisiae_chr1	orf	CDS	120226	124296	.	+	0	Parent=mRNA_yal017w;Note=PSK1+-+PAS+kinase+involved+in+the+control+of+sugar+metabolism+and+translation;pedant_db=p3_p13838_Sac_cerev;
S_cerevisiae_chr1	orf	gene	124308	124493	.	-	.	ID=yal016c-b;Name=yal016c-b;Note=Hypothetical+protein+identified+by+fungal+homology+and+RT-PCR;pedant_db=p3_p13838_Sac_cerev;
S_cerevisiae_chr1	orf	mRNA	124308	124493	.	-	.	ID=mRNA_yal016c-b;Parent=yal016c-b;Name=yal016c-b;Note=Hypothetical+protein+identified+by+fungal+homology+and+RT-PCR;pedant_db=p3_p13838_Sac_cerev;
S_cerevisiae_chr1	orf	exon	124308	124493	.	-	.	Parent=mRNA_yal016c-b;Note=Hypothetical+protein+identified+by+fungal+homology+and+RT-PCR;pedant_db=p3_p13838_Sac_cerev;
S_cerevisiae_chr1	orf	CDS	124308	124493	.	-	0	Parent=mRNA_yal016c-b;Note=Hypothetical+protein+identified+by+fungal+homology+and+RT-PCR;pedant_db=p3_p13838_Sac_cerev;
S_cerevisiae_chr1	orf	gene	124880	126787	.	+	.	ID=yal016w;Name=yal016w;Note=TPD3+-+Ser/thr+protein+phosphatase+2A,+regulatory+chain+A;pedant_db=p3_p13838_Sac_cerev;
S_cerevisiae_chr1	orf	mRNA	124880	126787	.	+	.	ID=mRNA_yal016w;Parent=yal016w;Name=yal016w;Note=TPD3+-+Ser/thr+protein+phosphatase+2A,+regulatory+chain+A;pedant_db=p3_p13838_Sac_cerev;
S_cerevisiae_chr1	orf	exon	124880	126787	.	+	.	Parent=mRNA_yal016w;Note=TPD3+-+Ser/thr+protein+phosphatase+2A,+regulatory+chain+A;pedant_db=p3_p13838_Sac_cerev;
S_cerevisiae_chr1	orf	CDS	124880	126787	.	+	0	Parent=mRNA_yal016w;Note=TPD3+-+Ser/thr+protein+phosphatase+2A,+regulatory+chain+A;pedant_db=p3_p13838_Sac_cerev;
S_cerevisiae_chr1	orf	gene	126904	128103	.	-	.	ID=yal015c;Name=yal015c;Note=NTG1+-+DNA+repair+protein;pedant_db=p3_p13838_Sac_cerev;
S_cerevisiae_chr1	orf	mRNA	126904	128103	.	-	.	ID=mRNA_yal015c;Parent=yal015c;Name=yal015c;Note=NTG1+-+DNA+repair+protein;pedant_db=p3_p13838_Sac_cerev;
S_cerevisiae_chr1	orf	exon	126904	128103	.	-	.	Parent=mRNA_yal015c;Note=NTG1+-+DNA+repair+protein;pedant_db=p3_p13838_Sac_cerev;
S_cerevisiae_chr1	orf	CDS	126904	128103	.	-	0	Parent=mRNA_yal015c;Note=NTG1+-+DNA+repair+protein;pedant_db=p3_p13838_Sac_cerev;
S_cerevisiae_chr1	orf	gene	128253	129020	.	-	.	ID=yal014c;Name=yal014c;Note=SYN8+-+Endosomal+SNARE+protein;pedant_db=p3_p13838_Sac_cerev;
S_cerevisiae_chr1	orf	mRNA	128253	129020	.	-	.	ID=mRNA_yal014c;Parent=yal014c;Name=yal014c;Note=SYN8+-+Endosomal+SNARE+protein;pedant_db=p3_p13838_Sac_cerev;
S_cerevisiae_chr1	orf	exon	128253	129020	.	-	.	Parent=mRNA_yal014c;Note=SYN8+-+Endosomal+SNARE+protein;pedant_db=p3_p13838_Sac_cerev;
S_cerevisiae_chr1	orf	CDS	128253	129020	.	-	0	Parent=mRNA_yal014c;Note=SYN8+-+Endosomal+SNARE+protein;pedant_db=p3_p13838_Sac_cerev;
S_cerevisiae_chr1	orf	gene	129271	130533	.	+	.	ID=yal013w;Name=yal013w;Note=DEP1+-+Regulator+of+phospholipid+metabolism;pedant_db=p3_p13838_Sac_cerev;
S_cerevisiae_chr1	orf	mRNA	129271	130533	.	+	.	ID=mRNA_yal013w;Parent=yal013w;Name=yal013w;Note=DEP1+-+Regulator+of+phospholipid+metabolism;pedant_db=p3_p13838_Sac_cerev;
S_cerevisiae_chr1	orf	exon	129271	130533	.	+	.	Parent=mRNA_yal013w;Note=DEP1+-+Regulator+of+phospholipid+metabolism;pedant_db=p3_p13838_Sac_cerev;
S_cerevisiae_chr1	orf	CDS	129271	130533	.	+	0	Parent=mRNA_yal013w;Note=DEP1+-+Regulator+of+phospholipid+metabolism;pedant_db=p3_p13838_Sac_cerev;
S_cerevisiae_chr1	orf	gene	130802	131986	.	+	.	ID=yal012w;Name=yal012w;Note=CYS3+-+Cystathionine+gamma-lyase;pedant_db=p3_p13838_Sac_cerev;
S_cerevisiae_chr1	orf	mRNA	130802	131986	.	+	.	ID=mRNA_yal012w;Parent=yal012w;Name=yal012w;Note=CYS3+-+Cystathionine+gamma-lyase;pedant_db=p3_p13838_Sac_cerev;
S_cerevisiae_chr1	orf	exon	130802	131986	.	+	.	Parent=mRNA_yal012w;Note=CYS3+-+Cystathionine+gamma-lyase;pedant_db=p3_p13838_Sac_cerev;
S_cerevisiae_chr1	orf	CDS	130802	131986	.	+	0	Parent=mRNA_yal012w;Note=CYS3+-+Cystathionine+gamma-lyase;pedant_db=p3_p13838_Sac_cerev;
S_cerevisiae_chr1	orf	gene	132202	134079	.	+	.	ID=yal011w;Name=yal011w;Note=SWC3+-+Component+of+the+Swr1p+complex+that+incorporates+Htz1p+into+chromatin;pedant_db=p3_p13838_Sac_cerev;
S_cerevisiae_chr1	orf	mRNA	132202	134079	.	+	.	ID=mRNA_yal011w;Parent=yal011w;Name=yal011w;Note=SWC3+-+Component+of+the+Swr1p+complex+that+incorporates+Htz1p+into+chromatin;pedant_db=p3_p13838_Sac_cerev;
S_cerevisiae_chr1	orf	exon	132202	134079	.	+	.	Parent=mRNA_yal011w;Note=SWC3+-+Component+of+the+Swr1p+complex+that+incorporates+Htz1p+into+chromatin;pedant_db=p3_p13838_Sac_cerev;
S_cerevisiae_chr1	orf	CDS	132202	134079	.	+	0	Parent=mRNA_yal011w;Note=SWC3+-+Component+of+the+Swr1p+complex+that+incorporates+Htz1p+into+chromatin;pedant_db=p3_p13838_Sac_cerev;
S_cerevisiae_chr1	orf	gene	134186	135667	.	-	.	ID=yal010c;Name=yal010c;Note=MDM10+-+Protein+involved+in+mitochondrial+morphology+and+inheritance;pedant_db=p3_p13838_Sac_cerev;
S_cerevisiae_chr1	orf	mRNA	134186	135667	.	-	.	ID=mRNA_yal010c;Parent=yal010c;Name=yal010c;Note=MDM10+-+Protein+involved+in+mitochondrial+morphology+and+inheritance;pedant_db=p3_p13838_Sac_cerev;
S_cerevisiae_chr1	orf	exon	134186	135667	.	-	.	Parent=mRNA_yal010c;Note=MDM10+-+Protein+involved+in+mitochondrial+morphology+and+inheritance;pedant_db=p3_p13838_Sac_cerev;
S_cerevisiae_chr1	orf	CDS	134186	135667	.	-	0	Parent=mRNA_yal010c;Note=MDM10+-+Protein+involved+in+mitochondrial+morphology+and+inheritance;pedant_db=p3_p13838_Sac_cerev;
S_cerevisiae_chr1	orf	gene	135856	136635	.	+	.	ID=yal009w;Name=yal009w;Note=SPO7+-+Meiotic+protein;pedant_db=p3_p13838_Sac_cerev;
S_cerevisiae_chr1	orf	mRNA	135856	136635	.	+	.	ID=mRNA_yal009w;Parent=yal009w;Name=yal009w;Note=SPO7+-+Meiotic+protein;pedant_db=p3_p13838_Sac_cerev;
S_cerevisiae_chr1	orf	exon	135856	136635	.	+	.	Parent=mRNA_yal009w;Note=SPO7+-+Meiotic+protein;pedant_db=p3_p13838_Sac_cerev;
S_cerevisiae_chr1	orf	CDS	135856	136635	.	+	0	Parent=mRNA_yal009w;Note=SPO7+-+Meiotic+protein;pedant_db=p3_p13838_Sac_cerev;
S_cerevisiae_chr1	orf	gene	136916	137512	.	+	.	ID=yal008w;Name=yal008w;Note=FUN14+-+Protein+of+unknown+function;pedant_db=p3_p13838_Sac_cerev;
S_cerevisiae_chr1	orf	mRNA	136916	137512	.	+	.	ID=mRNA_yal008w;Parent=yal008w;Name=yal008w;Note=FUN14+-+Protein+of+unknown+function;pedant_db=p3_p13838_Sac_cerev;
S_cerevisiae_chr1	orf	exon	136916	137512	.	+	.	Parent=mRNA_yal008w;Note=FUN14+-+Protein+of+unknown+function;pedant_db=p3_p13838_Sac_cerev;
S_cerevisiae_chr1	orf	CDS	136916	137512	.	+	0	Parent=mRNA_yal008w;Note=FUN14+-+Protein+of+unknown+function;pedant_db=p3_p13838_Sac_cerev;
S_cerevisiae_chr1	orf	gene	137700	138347	.	-	.	ID=yal007c;Name=yal007c;Note=ERP2+-+P24+protein+involved+in+membrane+trafficking;pedant_db=p3_p13838_Sac_cerev;
S_cerevisiae_chr1	orf	mRNA	137700	138347	.	-	.	ID=mRNA_yal007c;Parent=yal007c;Name=yal007c;Note=ERP2+-+P24+protein+involved+in+membrane+trafficking;pedant_db=p3_p13838_Sac_cerev;
S_cerevisiae_chr1	orf	exon	137700	138347	.	-	.	Parent=mRNA_yal007c;Note=ERP2+-+P24+protein+involved+in+membrane+trafficking;pedant_db=p3_p13838_Sac_cerev;
S_cerevisiae_chr1	orf	CDS	137700	138347	.	-	0	Parent=mRNA_yal007c;Note=ERP2+-+P24+protein+involved+in+membrane+trafficking;pedant_db=p3_p13838_Sac_cerev;
S_cerevisiae_chr1	orf	gene	139505	141433	.	-	.	ID=yal005c;Name=yal005c;Note=SSA1+-+Heat+shock+protein+of+HSP70+family,+cytosolic;pedant_db=p3_p13838_Sac_cerev;
S_cerevisiae_chr1	orf	mRNA	139505	141433	.	-	.	ID=mRNA_yal005c;Parent=yal005c;Name=yal005c;Note=SSA1+-+Heat+shock+protein+of+HSP70+family,+cytosolic;pedant_db=p3_p13838_Sac_cerev;
S_cerevisiae_chr1	orf	exon	139505	141433	.	-	.	Parent=mRNA_yal005c;Note=SSA1+-+Heat+shock+protein+of+HSP70+family,+cytosolic;pedant_db=p3_p13838_Sac_cerev;
S_cerevisiae_chr1	orf	CDS	139505	141433	.	-	0	Parent=mRNA_yal005c;Note=SSA1+-+Heat+shock+protein+of+HSP70+family,+cytosolic;pedant_db=p3_p13838_Sac_cerev;
S_cerevisiae_chr1	orf	gene	142176	143162	.	+	.	ID=yal003w;Name=yal003w;Note=EFB1+-+Translation+elongation+factor+eEF1beta;pedant_db=p3_p13838_Sac_cerev;
S_cerevisiae_chr1	orf	mRNA	142176	143162	.	+	.	ID=mRNA_yal003w;Parent=yal003w;Name=yal003w;Note=EFB1+-+Translation+elongation+factor+eEF1beta;pedant_db=p3_p13838_Sac_cerev;
S_cerevisiae_chr1	orf	exon	142176	142255	.	+	.	Parent=mRNA_yal003w;Note=EFB1+-+Translation+elongation+factor+eEF1beta;pedant_db=p3_p13838_Sac_cerev;
S_cerevisiae_chr1	orf	CDS	142176	142255	.	+	0	Parent=mRNA_yal003w;Note=EFB1+-+Translation+elongation+factor+eEF1beta;pedant_db=p3_p13838_Sac_cerev;
S_cerevisiae_chr1	orf	exon	142622	143162	.	+	.	Parent=mRNA_yal003w;Note=EFB1+-+Translation+elongation+factor+eEF1beta;pedant_db=p3_p13838_Sac_cerev;
S_cerevisiae_chr1	orf	CDS	142622	143162	.	+	2	Parent=mRNA_yal003w;Note=EFB1+-+Translation+elongation+factor+eEF1beta;pedant_db=p3_p13838_Sac_cerev;
S_cerevisiae_chr1	orf	gene	143709	147533	.	+	.	ID=yal002w;Name=yal002w;Note=VPS8+-+Vacuolar+sorting+protein,+134+kD;pedant_db=p3_p13838_Sac_cerev;
S_cerevisiae_chr1	orf	mRNA	143709	147533	.	+	.	ID=mRNA_yal002w;Parent=yal002w;Name=yal002w;Note=VPS8+-+Vacuolar+sorting+protein,+134+kD;pedant_db=p3_p13838_Sac_cerev;
S_cerevisiae_chr1	orf	exon	143709	147533	.	+	.	Parent=mRNA_yal002w;Note=VPS8+-+Vacuolar+sorting+protein,+134+kD;pedant_db=p3_p13838_Sac_cerev;
S_cerevisiae_chr1	orf	CDS	143709	147533	.	+	0	Parent=mRNA_yal002w;Note=VPS8+-+Vacuolar+sorting+protein,+134+kD;pedant_db=p3_p13838_Sac_cerev;
S_cerevisiae_chr1	orf	gene	147596	151168	.	-	.	ID=yal001c;Name=yal001c;Note=TFC3+-+TFIIIC+(transcription+initiation+factor)+subunit,+138+kD;pedant_db=p3_p13838_Sac_cerev;
S_cerevisiae_chr1	orf	mRNA	147596	151168	.	-	.	ID=mRNA_yal001c;Parent=yal001c;Name=yal001c;Note=TFC3+-+TFIIIC+(transcription+initiation+factor)+subunit,+138+kD;pedant_db=p3_p13838_Sac_cerev;
S_cerevisiae_chr1	orf	exon	147596	151008	.	-	.	Parent=mRNA_yal001c;Note=TFC3+-+TFIIIC+(transcription+initiation+factor)+subunit,+138+kD;pedant_db=p3_p13838_Sac_cerev;
S_cerevisiae_chr1	orf	CDS	147596	151008	.	-	1	Parent=mRNA_yal001c;Note=TFC3+-+TFIIIC+(transcription+initiation+factor)+subunit,+138+kD;pedant_db=p3_p13838_Sac_cerev;
S_cerevisiae_chr1	orf	exon	151099	151168	.	-	.	Parent=mRNA_yal001c;Note=TFC3+-+TFIIIC+(transcription+initiation+factor)+subunit,+138+kD;pedant_db=p3_p13838_Sac_cerev;
S_cerevisiae_chr1	orf	CDS	151099	151168	.	-	0	Parent=mRNA_yal001c;Note=TFC3+-+TFIIIC+(transcription+initiation+factor)+subunit,+138+kD;pedant_db=p3_p13838_Sac_cerev;
S_cerevisiae_chr1	orf	gene	152259	153878	.	+	.	ID=yar002w;Name=yar002w;Note=NUP60+-+Nuclear+pore+protein;pedant_db=p3_p13838_Sac_cerev;
S_cerevisiae_chr1	orf	mRNA	152259	153878	.	+	.	ID=mRNA_yar002w;Parent=yar002w;Name=yar002w;Note=NUP60+-+Nuclear+pore+protein;pedant_db=p3_p13838_Sac_cerev;
S_cerevisiae_chr1	orf	exon	152259	153878	.	+	.	Parent=mRNA_yar002w;Note=NUP60+-+Nuclear+pore+protein;pedant_db=p3_p13838_Sac_cerev;
S_cerevisiae_chr1	orf	CDS	152259	153878	.	+	0	Parent=mRNA_yar002w;Note=NUP60+-+Nuclear+pore+protein;pedant_db=p3_p13838_Sac_cerev;
S_cerevisiae_chr1	orf	gene	154067	154726	.	-	.	ID=yar002c-a;Name=yar002c-a;Note=ERP1+-+P24+protein+involved+in+membrane+trafficking;pedant_db=p3_p13838_Sac_cerev;
S_cerevisiae_chr1	orf	mRNA	154067	154726	.	-	.	ID=mRNA_yar002c-a;Parent=yar002c-a;Name=yar002c-a;Note=ERP1+-+P24+protein+involved+in+membrane+trafficking;pedant_db=p3_p13838_Sac_cerev;
S_cerevisiae_chr1	orf	exon	154067	154726	.	-	.	Parent=mRNA_yar002c-a;Note=ERP1+-+P24+protein+involved+in+membrane+trafficking;pedant_db=p3_p13838_Sac_cerev;
S_cerevisiae_chr1	orf	CDS	154067	154726	.	-	0	Parent=mRNA_yar002c-a;Note=ERP1+-+P24+protein+involved+in+membrane+trafficking;pedant_db=p3_p13838_Sac_cerev;
S_cerevisiae_chr1	orf	gene	155007	156287	.	+	.	ID=yar003w;Name=yar003w;Note=SWD1+-+Subunit+of+the+COMPASS+complex,+which+methylates+histone+H3+on+lysine+4+and+is+required+in+transcriptional+silencing+near+telomeres;pedant_db=p3_p13838_Sac_cerev;
S_cerevisiae_chr1	orf	mRNA	155007	156287	.	+	.	ID=mRNA_yar003w;Parent=yar003w;Name=yar003w;Note=SWD1+-+Subunit+of+the+COMPASS+complex,+which+methylates+histone+H3+on+lysine+4+and+is+required+in+transcriptional+silencing+near+telomeres;pedant_db=p3_p13838_Sac_cerev;
S_cerevisiae_chr1	orf	exon	155007	156287	.	+	.	Parent=mRNA_yar003w;Note=SWD1+-+Subunit+of+the+COMPASS+complex,+which+methylates+histone+H3+on+lysine+4+and+is+required+in+transcriptional+silencing+near+telomeres;pedant_db=p3_p13838_Sac_cerev;
S_cerevisiae_chr1	orf	CDS	155007	156287	.	+	0	Parent=mRNA_yar003w;Note=SWD1+-+Subunit+of+the+COMPASS+complex,+which+methylates+histone+H3+on+lysine+4+and+is+required+in+transcriptional+silencing+near+telomeres;pedant_db=p3_p13838_Sac_cerev;
S_cerevisiae_chr1	orf	gene	156756	158621	.	-	.	ID=yar007c;Name=yar007c;Note=RFA1+-+DNA+replication+factor+A,+69+KD+subunit;pedant_db=p3_p13838_Sac_cerev;
S_cerevisiae_chr1	orf	mRNA	156756	158621	.	-	.	ID=mRNA_yar007c;Parent=yar007c;Name=yar007c;Note=RFA1+-+DNA+replication+factor+A,+69+KD+subunit;pedant_db=p3_p13838_Sac_cerev;
S_cerevisiae_chr1	orf	exon	156756	158621	.	-	.	Parent=mRNA_yar007c;Note=RFA1+-+DNA+replication+factor+A,+69+KD+subunit;pedant_db=p3_p13838_Sac_cerev;
S_cerevisiae_chr1	orf	CDS	156756	158621	.	-	0	Parent=mRNA_yar007c;Note=RFA1+-+DNA+replication+factor+A,+69+KD+subunit;pedant_db=p3_p13838_Sac_cerev;
S_cerevisiae_chr1	orf	gene	158967	159794	.	+	.	ID=yar008w;Name=yar008w;Note=SEN34+-+tRNA+splicing+endonuclease+gamma+subunit;pedant_db=p3_p13838_Sac_cerev;
S_cerevisiae_chr1	orf	mRNA	158967	159794	.	+	.	ID=mRNA_yar008w;Parent=yar008w;Name=yar008w;Note=SEN34+-+tRNA+splicing+endonuclease+gamma+subunit;pedant_db=p3_p13838_Sac_cerev;
S_cerevisiae_chr1	orf	exon	158967	159794	.	+	.	Parent=mRNA_yar008w;Note=SEN34+-+tRNA+splicing+endonuclease+gamma+subunit;pedant_db=p3_p13838_Sac_cerev;
S_cerevisiae_chr1	orf	CDS	158967	159794	.	+	0	Parent=mRNA_yar008w;Note=SEN34+-+tRNA+splicing+endonuclease+gamma+subunit;pedant_db=p3_p13838_Sac_cerev;
S_cerevisiae_chr1	orf	gene	160598	164188	.	-	.	ID=yar009c;Name=yar009c;Note=TY1B+-+Ty1B+protein;pedant_db=p3_p13838_Sac_cerev;
S_cerevisiae_chr1	orf	mRNA	160598	164188	.	-	.	ID=mRNA_yar009c;Parent=yar009c;Name=yar009c;Note=TY1B+-+Ty1B+protein;pedant_db=p3_p13838_Sac_cerev;
S_cerevisiae_chr1	orf	exon	160598	164188	.	-	.	Parent=mRNA_yar009c;Note=TY1B+-+Ty1B+protein;pedant_db=p3_p13838_Sac_cerev;
S_cerevisiae_chr1	orf	CDS	160598	164188	.	-	0	Parent=mRNA_yar009c;Note=TY1B+-+Ty1B+protein;pedant_db=p3_p13838_Sac_cerev;
S_cerevisiae_chr1	orf	gene	164545	165867	.	-	.	ID=yar010c;Name=yar010c;Note=TY1A+-+TY1A+protein;pedant_db=p3_p13838_Sac_cerev;
S_cerevisiae_chr1	orf	mRNA	164545	165867	.	-	.	ID=mRNA_yar010c;Parent=yar010c;Name=yar010c;Note=TY1A+-+TY1A+protein;pedant_db=p3_p13838_Sac_cerev;
S_cerevisiae_chr1	orf	exon	164545	165867	.	-	.	Parent=mRNA_yar010c;Note=TY1A+-+TY1A+protein;pedant_db=p3_p13838_Sac_cerev;
S_cerevisiae_chr1	orf	CDS	164545	165867	.	-	0	Parent=mRNA_yar010c;Note=TY1A+-+TY1A+protein;pedant_db=p3_p13838_Sac_cerev;
S_cerevisiae_chr1	orf	gene	166743	168866	.	-	.	ID=yar014c;Name=yar014c;Note=BUD14+-+Protein+involved+in+bud-site+selection;pedant_db=p3_p13838_Sac_cerev;
S_cerevisiae_chr1	orf	mRNA	166743	168866	.	-	.	ID=mRNA_yar014c;Parent=yar014c;Name=yar014c;Note=BUD14+-+Protein+involved+in+bud-site+selection;pedant_db=p3_p13838_Sac_cerev;
S_cerevisiae_chr1	orf	exon	166743	168866	.	-	.	Parent=mRNA_yar014c;Note=BUD14+-+Protein+involved+in+bud-site+selection;pedant_db=p3_p13838_Sac_cerev;
S_cerevisiae_chr1	orf	CDS	166743	168866	.	-	0	Parent=mRNA_yar014c;Note=BUD14+-+Protein+involved+in+bud-site+selection;pedant_db=p3_p13838_Sac_cerev;
S_cerevisiae_chr1	orf	gene	169370	170290	.	+	.	ID=yar015w;Name=yar015w;Note=ADE1+-+Phosphoribosylamidoimidazole-succinocarboxamide+synthase;pedant_db=p3_p13838_Sac_cerev;
S_cerevisiae_chr1	orf	mRNA	169370	170290	.	+	.	ID=mRNA_yar015w;Parent=yar015w;Name=yar015w;Note=ADE1+-+Phosphoribosylamidoimidazole-succinocarboxamide+synthase;pedant_db=p3_p13838_Sac_cerev;
S_cerevisiae_chr1	orf	exon	169370	170290	.	+	.	Parent=mRNA_yar015w;Note=ADE1+-+Phosphoribosylamidoimidazole-succinocarboxamide+synthase;pedant_db=p3_p13838_Sac_cerev;
S_cerevisiae_chr1	orf	CDS	169370	170290	.	+	0	Parent=mRNA_yar015w;Note=ADE1+-+Phosphoribosylamidoimidazole-succinocarboxamide+synthase;pedant_db=p3_p13838_Sac_cerev;
S_cerevisiae_chr1	orf	gene	170391	171698	.	-	.	ID=yar018c;Name=yar018c;Note=KIN3+-+Ser/thr+protein+kinase;pedant_db=p3_p13838_Sac_cerev;
S_cerevisiae_chr1	orf	mRNA	170391	171698	.	-	.	ID=mRNA_yar018c;Parent=yar018c;Name=yar018c;Note=KIN3+-+Ser/thr+protein+kinase;pedant_db=p3_p13838_Sac_cerev;
S_cerevisiae_chr1	orf	exon	170391	171698	.	-	.	Parent=mRNA_yar018c;Note=KIN3+-+Ser/thr+protein+kinase;pedant_db=p3_p13838_Sac_cerev;
S_cerevisiae_chr1	orf	CDS	170391	171698	.	-	0	Parent=mRNA_yar018c;Note=KIN3+-+Ser/thr+protein+kinase;pedant_db=p3_p13838_Sac_cerev;
S_cerevisiae_chr1	orf	gene	172209	175133	.	-	.	ID=yar019c;Name=yar019c;Note=CDC15+-+Protein+kinase+of+the+MAP+kinase+kinase+kinase+family;pedant_db=p3_p13838_Sac_cerev;
S_cerevisiae_chr1	orf	mRNA	172209	175133	.	-	.	ID=mRNA_yar019c;Parent=yar019c;Name=yar019c;Note=CDC15+-+Protein+kinase+of+the+MAP+kinase+kinase+kinase+family;pedant_db=p3_p13838_Sac_cerev;
S_cerevisiae_chr1	orf	exon	172209	175133	.	-	.	Parent=mRNA_yar019c;Note=CDC15+-+Protein+kinase+of+the+MAP+kinase+kinase+kinase+family;pedant_db=p3_p13838_Sac_cerev;
S_cerevisiae_chr1	orf	CDS	172209	175133	.	-	0	Parent=mRNA_yar019c;Note=CDC15+-+Protein+kinase+of+the+MAP+kinase+kinase+kinase+family;pedant_db=p3_p13838_Sac_cerev;
S_cerevisiae_chr1	orf	gene	176854	177021	.	-	.	ID=yar020c;Name=yar020c;Note=PAU7+-+Member+of+seriPAUperin+family;pedant_db=p3_p13838_Sac_cerev;
S_cerevisiae_chr1	orf	mRNA	176854	177021	.	-	.	ID=mRNA_yar020c;Parent=yar020c;Name=yar020c;Note=PAU7+-+Member+of+seriPAUperin+family;pedant_db=p3_p13838_Sac_cerev;
S_cerevisiae_chr1	orf	exon	176854	177021	.	-	.	Parent=mRNA_yar020c;Note=PAU7+-+Member+of+seriPAUperin+family;pedant_db=p3_p13838_Sac_cerev;
S_cerevisiae_chr1	orf	CDS	176854	177021	.	-	0	Parent=mRNA_yar020c;Note=PAU7+-+Member+of+seriPAUperin+family;pedant_db=p3_p13838_Sac_cerev;
S_cerevisiae_chr1	orf	gene	179279	179818	.	-	.	ID=yar023c;Name=yar023c;Note=Strong+similarity+to+Fun55p,+Fun59p,+YGL051w,+YCR007c,+YGL053w,+YAR031w+and+YAR028w;pedant_db=p3_p13838_Sac_cerev;
S_cerevisiae_chr1	orf	mRNA	179279	179818	.	-	.	ID=mRNA_yar023c;Parent=yar023c;Name=yar023c;Note=Strong+similarity+to+Fun55p,+Fun59p,+YGL051w,+YCR007c,+YGL053w,+YAR031w+and+YAR028w;pedant_db=p3_p13838_Sac_cerev;
S_cerevisiae_chr1	orf	exon	179279	179818	.	-	.	Parent=mRNA_yar023c;Note=Strong+similarity+to+Fun55p,+Fun59p,+YGL051w,+YCR007c,+YGL053w,+YAR031w+and+YAR028w;pedant_db=p3_p13838_Sac_cerev;
S_cerevisiae_chr1	orf	CDS	179279	179818	.	-	0	Parent=mRNA_yar023c;Note=Strong+similarity+to+Fun55p,+Fun59p,+YGL051w,+YCR007c,+YGL053w,+YAR031w+and+YAR028w;pedant_db=p3_p13838_Sac_cerev;
S_cerevisiae_chr1	orf	gene	183764	184471	.	+	.	ID=yar027w;Name=yar027w;Note=UIP3+-+Integral+membrane+protein+of+unknown+function,+interacts+with+Ulp1p+at+the+nuclear+periphery;pedant_db=p3_p13838_Sac_cerev;
S_cerevisiae_chr1	orf	mRNA	183764	184471	.	+	.	ID=mRNA_yar027w;Parent=yar027w;Name=yar027w;Note=UIP3+-+Integral+membrane+protein+of+unknown+function,+interacts+with+Ulp1p+at+the+nuclear+periphery;pedant_db=p3_p13838_Sac_cerev;
S_cerevisiae_chr1	orf	exon	183764	184471	.	+	.	Parent=mRNA_yar027w;Note=UIP3+-+Integral+membrane+protein+of+unknown+function,+interacts+with+Ulp1p+at+the+nuclear+periphery;pedant_db=p3_p13838_Sac_cerev;
S_cerevisiae_chr1	orf	CDS	183764	184471	.	+	0	Parent=mRNA_yar027w;Note=UIP3+-+Integral+membrane+protein+of+unknown+function,+interacts+with+Ulp1p+at+the+nuclear+periphery;pedant_db=p3_p13838_Sac_cerev;
S_cerevisiae_chr1	orf	gene	184886	185590	.	+	.	ID=yar028w;Name=yar028w;Note=Putative+integral+membrane+protein,+member+of+DUP240+gene+family;pedant_db=p3_p13838_Sac_cerev;
S_cerevisiae_chr1	orf	mRNA	184886	185590	.	+	.	ID=mRNA_yar028w;Parent=yar028w;Name=yar028w;Note=Putative+integral+membrane+protein,+member+of+DUP240+gene+family;pedant_db=p3_p13838_Sac_cerev;
S_cerevisiae_chr1	orf	exon	184886	185590	.	+	.	Parent=mRNA_yar028w;Note=Putative+integral+membrane+protein,+member+of+DUP240+gene+family;pedant_db=p3_p13838_Sac_cerev;
S_cerevisiae_chr1	orf	CDS	184886	185590	.	+	0	Parent=mRNA_yar028w;Note=Putative+integral+membrane+protein,+member+of+DUP240+gene+family;pedant_db=p3_p13838_Sac_cerev;
S_cerevisiae_chr1	orf	gene	186315	186539	.	+	.	ID=yar029w;Name=yar029w;Note=Member+of+DUP240+multigene+family;pedant_db=p3_p13838_Sac_cerev;
S_cerevisiae_chr1	orf	mRNA	186315	186539	.	+	.	ID=mRNA_yar029w;Parent=yar029w;Name=yar029w;Note=Member+of+DUP240+multigene+family;pedant_db=p3_p13838_Sac_cerev;
S_cerevisiae_chr1	orf	exon	186315	186539	.	+	.	Parent=mRNA_yar029w;Note=Member+of+DUP240+multigene+family;pedant_db=p3_p13838_Sac_cerev;
S_cerevisiae_chr1	orf	CDS	186315	186539	.	+	0	Parent=mRNA_yar029w;Note=Member+of+DUP240+multigene+family;pedant_db=p3_p13838_Sac_cerev;
S_cerevisiae_chr1	orf	gene	186830	187726	.	+	.	ID=yar031w;Name=yar031w;Note=PRM9+-+Pheromone-Regulated+Membrane+protein+with+a+FF+motif+involved+in+COPII+binding;pedant_db=p3_p13838_Sac_cerev;
S_cerevisiae_chr1	orf	mRNA	186830	187726	.	+	.	ID=mRNA_yar031w;Parent=yar031w;Name=yar031w;Note=PRM9+-+Pheromone-Regulated+Membrane+protein+with+a+FF+motif+involved+in+COPII+binding;pedant_db=p3_p13838_Sac_cerev;
S_cerevisiae_chr1	orf	exon	186830	187726	.	+	.	Parent=mRNA_yar031w;Note=PRM9+-+Pheromone-Regulated+Membrane+protein+with+a+FF+motif+involved+in+COPII+binding;pedant_db=p3_p13838_Sac_cerev;
S_cerevisiae_chr1	orf	CDS	186830	187726	.	+	0	Parent=mRNA_yar031w;Note=PRM9+-+Pheromone-Regulated+Membrane+protein+with+a+FF+motif+involved+in+COPII+binding;pedant_db=p3_p13838_Sac_cerev;
S_cerevisiae_chr1	orf	gene	188101	188805	.	+	.	ID=yar033w;Name=yar033w;Note=MST28+-+Multicopy+suppressor+of+Sec+Twenty+one;pedant_db=p3_p13838_Sac_cerev;
S_cerevisiae_chr1	orf	mRNA	188101	188805	.	+	.	ID=mRNA_yar033w;Parent=yar033w;Name=yar033w;Note=MST28+-+Multicopy+suppressor+of+Sec+Twenty+one;pedant_db=p3_p13838_Sac_cerev;
S_cerevisiae_chr1	orf	exon	188101	188805	.	+	.	Parent=mRNA_yar033w;Note=MST28+-+Multicopy+suppressor+of+Sec+Twenty+one;pedant_db=p3_p13838_Sac_cerev;
S_cerevisiae_chr1	orf	CDS	188101	188805	.	+	0	Parent=mRNA_yar033w;Note=MST28+-+Multicopy+suppressor+of+Sec+Twenty+one;pedant_db=p3_p13838_Sac_cerev;
S_cerevisiae_chr1	orf	gene	190187	192250	.	+	.	ID=yar035w;Name=yar035w;Note=YAT1+-+Carnitine+acetyltransferase,+mitochondrial;pedant_db=p3_p13838_Sac_cerev;
S_cerevisiae_chr1	orf	mRNA	190187	192250	.	+	.	ID=mRNA_yar035w;Parent=yar035w;Name=yar035w;Note=YAT1+-+Carnitine+acetyltransferase,+mitochondrial;pedant_db=p3_p13838_Sac_cerev;
S_cerevisiae_chr1	orf	exon	190187	192250	.	+	.	Parent=mRNA_yar035w;Note=YAT1+-+Carnitine+acetyltransferase,+mitochondrial;pedant_db=p3_p13838_Sac_cerev;
S_cerevisiae_chr1	orf	CDS	190187	192250	.	+	0	Parent=mRNA_yar035w;Note=YAT1+-+Carnitine+acetyltransferase,+mitochondrial;pedant_db=p3_p13838_Sac_cerev;
S_cerevisiae_chr1	orf	gene	192331	192411	.	-	.	ID=yar035c-a;Name=yar035c-a;Note=Hypothetical+protein+identified+by+transposontagging+(intergenic);pedant_db=p3_p13838_Sac_cerev;
S_cerevisiae_chr1	orf	mRNA	192331	192411	.	-	.	ID=mRNA_yar035c-a;Parent=yar035c-a;Name=yar035c-a;Note=Hypothetical+protein+identified+by+transposontagging+(intergenic);pedant_db=p3_p13838_Sac_cerev;
S_cerevisiae_chr1	orf	exon	192331	192411	.	-	.	Parent=mRNA_yar035c-a;Note=Hypothetical+protein+identified+by+transposontagging+(intergenic);pedant_db=p3_p13838_Sac_cerev;
S_cerevisiae_chr1	orf	CDS	192331	192411	.	-	0	Parent=mRNA_yar035c-a;Note=Hypothetical+protein+identified+by+transposontagging+(intergenic);pedant_db=p3_p13838_Sac_cerev;
S_cerevisiae_chr1	orf	gene	192613	196179	.	+	.	ID=yar042w;Name=yar042w;Note=SWH1+-+Member+of+an+oxysterol-binding+protein+family;pedant_db=p3_p13838_Sac_cerev;
S_cerevisiae_chr1	orf	mRNA	192613	196179	.	+	.	ID=mRNA_yar042w;Parent=yar042w;Name=yar042w;Note=SWH1+-+Member+of+an+oxysterol-binding+protein+family;pedant_db=p3_p13838_Sac_cerev;
S_cerevisiae_chr1	orf	exon	192613	196179	.	+	.	Parent=mRNA_yar042w;Note=SWH1+-+Member+of+an+oxysterol-binding+protein+family;pedant_db=p3_p13838_Sac_cerev;
S_cerevisiae_chr1	orf	CDS	192613	196179	.	+	0	Parent=mRNA_yar042w;Note=SWH1+-+Member+of+an+oxysterol-binding+protein+family;pedant_db=p3_p13838_Sac_cerev;
S_cerevisiae_chr1	orf	gene	201460	201780	.	-	.	ID=yar047c;Name=yar047c;Note=Hypothetical+protein;pedant_db=p3_p13838_Sac_cerev;
S_cerevisiae_chr1	orf	mRNA	201460	201780	.	-	.	ID=mRNA_yar047c;Parent=yar047c;Name=yar047c;Note=Hypothetical+protein;pedant_db=p3_p13838_Sac_cerev;
S_cerevisiae_chr1	orf	exon	201460	201780	.	-	.	Parent=mRNA_yar047c;Note=Hypothetical+protein;pedant_db=p3_p13838_Sac_cerev;
S_cerevisiae_chr1	orf	CDS	201460	201780	.	-	0	Parent=mRNA_yar047c;Note=Hypothetical+protein;pedant_db=p3_p13838_Sac_cerev;
S_cerevisiae_chr1	orf	gene	203394	208007	.	+	.	ID=yar050w;Name=yar050w;Note=FLO1+-+Cell+wall+protein+involved+in+flocculation;pedant_db=p3_p13838_Sac_cerev;
S_cerevisiae_chr1	orf	mRNA	203394	208007	.	+	.	ID=mRNA_yar050w;Parent=yar050w;Name=yar050w;Note=FLO1+-+Cell+wall+protein+involved+in+flocculation;pedant_db=p3_p13838_Sac_cerev;
S_cerevisiae_chr1	orf	exon	203394	208007	.	+	.	Parent=mRNA_yar050w;Note=FLO1+-+Cell+wall+protein+involved+in+flocculation;pedant_db=p3_p13838_Sac_cerev;
S_cerevisiae_chr1	orf	CDS	203394	208007	.	+	0	Parent=mRNA_yar050w;Note=FLO1+-+Cell+wall+protein+involved+in+flocculation;pedant_db=p3_p13838_Sac_cerev;
S_cerevisiae_chr1	orf	gene	208358	208654	.	+	.	ID=yar053w;Name=yar053w;Note=Hypothetical+protein;pedant_db=p3_p13838_Sac_cerev;
S_cerevisiae_chr1	orf	mRNA	208358	208654	.	+	.	ID=mRNA_yar053w;Parent=yar053w;Name=yar053w;Note=Hypothetical+protein;pedant_db=p3_p13838_Sac_cerev;
S_cerevisiae_chr1	orf	exon	208358	208654	.	+	.	Parent=mRNA_yar053w;Note=Hypothetical+protein;pedant_db=p3_p13838_Sac_cerev;
S_cerevisiae_chr1	orf	CDS	208358	208654	.	+	0	Parent=mRNA_yar053w;Note=Hypothetical+protein;pedant_db=p3_p13838_Sac_cerev;
S_cerevisiae_chr1	orf	gene	217148	217483	.	-	.	ID=yar060c;Name=yar060c;Note=Identical+to+hypothetical+protein+YHR212c;pedant_db=p3_p13838_Sac_cerev;
S_cerevisiae_chr1	orf	mRNA	217148	217483	.	-	.	ID=mRNA_yar060c;Parent=yar060c;Name=yar060c;Note=Identical+to+hypothetical+protein+YHR212c;pedant_db=p3_p13838_Sac_cerev;
S_cerevisiae_chr1	orf	exon	217148	217483	.	-	.	Parent=mRNA_yar060c;Note=Identical+to+hypothetical+protein+YHR212c;pedant_db=p3_p13838_Sac_cerev;
S_cerevisiae_chr1	orf	CDS	217148	217483	.	-	0	Parent=mRNA_yar060c;Note=Identical+to+hypothetical+protein+YHR212c;pedant_db=p3_p13838_Sac_cerev;
S_cerevisiae_chr1	orf	gene	218131	218334	.	+	.	ID=yar061w;Name=yar061w;Note=Strong+similarity+to+N-terminus+of+Flo1p,+pseudogene;pedant_db=p3_p13838_Sac_cerev;
S_cerevisiae_chr1	orf	mRNA	218131	218334	.	+	.	ID=mRNA_yar061w;Parent=yar061w;Name=yar061w;Note=Strong+similarity+to+N-terminus+of+Flo1p,+pseudogene;pedant_db=p3_p13838_Sac_cerev;
S_cerevisiae_chr1	orf	exon	218131	218334	.	+	.	Parent=mRNA_yar061w;Note=Strong+similarity+to+N-terminus+of+Flo1p,+pseudogene;pedant_db=p3_p13838_Sac_cerev;
S_cerevisiae_chr1	orf	CDS	218131	218334	.	+	0	Parent=mRNA_yar061w;Note=Strong+similarity+to+N-terminus+of+Flo1p,+pseudogene;pedant_db=p3_p13838_Sac_cerev;
S_cerevisiae_chr1	orf	gene	218540	219136	.	+	.	ID=yar062w;Name=yar062w;Note=Strong+similarity+to+Flo1p,+pseudogene;pedant_db=p3_p13838_Sac_cerev;
S_cerevisiae_chr1	orf	mRNA	218540	219136	.	+	.	ID=mRNA_yar062w;Parent=yar062w;Name=yar062w;Note=Strong+similarity+to+Flo1p,+pseudogene;pedant_db=p3_p13838_Sac_cerev;
S_cerevisiae_chr1	orf	exon	218540	219136	.	+	.	Parent=mRNA_yar062w;Note=Strong+similarity+to+Flo1p,+pseudogene;pedant_db=p3_p13838_Sac_cerev;
S_cerevisiae_chr1	orf	CDS	218540	219136	.	+	0	Parent=mRNA_yar062w;Note=Strong+similarity+to+Flo1p,+pseudogene;pedant_db=p3_p13838_Sac_cerev;
S_cerevisiae_chr1	orf	gene	220189	220488	.	+	.	ID=yar064w;Name=yar064w;Note=Protein+of+unknown+function;pedant_db=p3_p13838_Sac_cerev;
S_cerevisiae_chr1	orf	mRNA	220189	220488	.	+	.	ID=mRNA_yar064w;Parent=yar064w;Name=yar064w;Note=Protein+of+unknown+function;pedant_db=p3_p13838_Sac_cerev;
S_cerevisiae_chr1	orf	exon	220189	220488	.	+	.	Parent=mRNA_yar064w;Note=Protein+of+unknown+function;pedant_db=p3_p13838_Sac_cerev;
S_cerevisiae_chr1	orf	CDS	220189	220488	.	+	0	Parent=mRNA_yar064w;Note=Protein+of+unknown+function;pedant_db=p3_p13838_Sac_cerev;
S_cerevisiae_chr1	orf	gene	221040	221651	.	+	.	ID=yar066w;Name=yar066w;Note=Similarity+to+Sta1p,+identical+to+YHR214w+hypothetical+protein;pedant_db=p3_p13838_Sac_cerev;
S_cerevisiae_chr1	orf	mRNA	221040	221651	.	+	.	ID=mRNA_yar066w;Parent=yar066w;Name=yar066w;Note=Similarity+to+Sta1p,+identical+to+YHR214w+hypothetical+protein;pedant_db=p3_p13838_Sac_cerev;
S_cerevisiae_chr1	orf	exon	221040	221651	.	+	.	Parent=mRNA_yar066w;Note=Similarity+to+Sta1p,+identical+to+YHR214w+hypothetical+protein;pedant_db=p3_p13838_Sac_cerev;
S_cerevisiae_chr1	orf	CDS	221040	221651	.	+	0	Parent=mRNA_yar066w;Note=Similarity+to+Sta1p,+identical+to+YHR214w+hypothetical+protein;pedant_db=p3_p13838_Sac_cerev;
S_cerevisiae_chr1	orf	gene	222397	222882	.	+	.	ID=yar068w;Name=yar068w;Note=Strong+similarity+to+hypothetical+protein+YHR214w-a;pedant_db=p3_p13838_Sac_cerev;
S_cerevisiae_chr1	orf	mRNA	222397	222882	.	+	.	ID=mRNA_yar068w;Parent=yar068w;Name=yar068w;Note=Strong+similarity+to+hypothetical+protein+YHR214w-a;pedant_db=p3_p13838_Sac_cerev;
S_cerevisiae_chr1	orf	exon	222397	222882	.	+	.	Parent=mRNA_yar068w;Note=Strong+similarity+to+hypothetical+protein+YHR214w-a;pedant_db=p3_p13838_Sac_cerev;
S_cerevisiae_chr1	orf	CDS	222397	222882	.	+	0	Parent=mRNA_yar068w;Note=Strong+similarity+to+hypothetical+protein+YHR214w-a;pedant_db=p3_p13838_Sac_cerev;
S_cerevisiae_chr1	orf	gene	224002	224295	.	-	.	ID=yar069c;Name=yar069c;Note=Conserved+hypothetical+protein;pedant_db=p3_p13838_Sac_cerev;
S_cerevisiae_chr1	orf	mRNA	224002	224295	.	-	.	ID=mRNA_yar069c;Parent=yar069c;Name=yar069c;Note=Conserved+hypothetical+protein;pedant_db=p3_p13838_Sac_cerev;
S_cerevisiae_chr1	orf	exon	224002	224295	.	-	.	Parent=mRNA_yar069c;Note=Conserved+hypothetical+protein;pedant_db=p3_p13838_Sac_cerev;
S_cerevisiae_chr1	orf	CDS	224002	224295	.	-	0	Parent=mRNA_yar069c;Note=Conserved+hypothetical+protein;pedant_db=p3_p13838_Sac_cerev;
S_cerevisiae_chr1	orf	gene	224554	224853	.	-	.	ID=yar070c;Name=yar070c;Note=Hypothetical+protein;pedant_db=p3_p13838_Sac_cerev;
S_cerevisiae_chr1	orf	mRNA	224554	224853	.	-	.	ID=mRNA_yar070c;Parent=yar070c;Name=yar070c;Note=Hypothetical+protein;pedant_db=p3_p13838_Sac_cerev;
S_cerevisiae_chr1	orf	exon	224554	224853	.	-	.	Parent=mRNA_yar070c;Note=Hypothetical+protein;pedant_db=p3_p13838_Sac_cerev;
S_cerevisiae_chr1	orf	CDS	224554	224853	.	-	0	Parent=mRNA_yar070c;Note=Hypothetical+protein;pedant_db=p3_p13838_Sac_cerev;
S_cerevisiae_chr1	orf	gene	225451	226854	.	+	.	ID=yar071w;Name=yar071w;Note=PHO11+-+Secreted+acid+phosphatase;pedant_db=p3_p13838_Sac_cerev;
S_cerevisiae_chr1	orf	mRNA	225451	226854	.	+	.	ID=mRNA_yar071w;Parent=yar071w;Name=yar071w;Note=PHO11+-+Secreted+acid+phosphatase;pedant_db=p3_p13838_Sac_cerev;
S_cerevisiae_chr1	orf	exon	225451	226854	.	+	.	Parent=mRNA_yar071w;Note=PHO11+-+Secreted+acid+phosphatase;pedant_db=p3_p13838_Sac_cerev;
S_cerevisiae_chr1	orf	CDS	225451	226854	.	+	0	Parent=mRNA_yar071w;Note=PHO11+-+Secreted+acid+phosphatase;pedant_db=p3_p13838_Sac_cerev;
S_cerevisiae_chr1	orf	gene	227733	228944	.	+	.	ID=yar073w;Name=yar073w;Note=IMD1+-+Non+functional+IMP+dehydrogenases+homolog,+probable+pseudogene;pedant_db=p3_p13838_Sac_cerev;
S_cerevisiae_chr1	orf	mRNA	227733	228944	.	+	.	ID=mRNA_yar073w;Parent=yar073w;Name=yar073w;Note=IMD1+-+Non+functional+IMP+dehydrogenases+homolog,+probable+pseudogene;pedant_db=p3_p13838_Sac_cerev;
S_cerevisiae_chr1	orf	exon	227733	228944	.	+	.	Parent=mRNA_yar073w;Note=IMD1+-+Non+functional+IMP+dehydrogenases+homolog,+probable+pseudogene;pedant_db=p3_p13838_Sac_cerev;
S_cerevisiae_chr1	orf	CDS	227733	228944	.	+	0	Parent=mRNA_yar073w;Note=IMD1+-+Non+functional+IMP+dehydrogenases+homolog,+probable+pseudogene;pedant_db=p3_p13838_Sac_cerev;
S_cerevisiae_chr10	orf	gene	466	6130	.	-	.	ID=yjl225c;Name=yjl225c;Note=Strong+similarity+to+members+of+the+Sir1p/Tip1p+family;pedant_db=p3_p13838_Sac_cerev;
S_cerevisiae_chr10	orf	mRNA	466	6130	.	-	.	ID=mRNA_yjl225c;Parent=yjl225c;Name=yjl225c;Note=Strong+similarity+to+members+of+the+Sir1p/Tip1p+family;pedant_db=p3_p13838_Sac_cerev;
S_cerevisiae_chr10	orf	exon	466	4581	.	-	.	Parent=mRNA_yjl225c;Note=Strong+similarity+to+members+of+the+Sir1p/Tip1p+family;pedant_db=p3_p13838_Sac_cerev;
S_cerevisiae_chr10	orf	CDS	466	4581	.	-	1	Parent=mRNA_yjl225c;Note=Strong+similarity+to+members+of+the+Sir1p/Tip1p+family;pedant_db=p3_p13838_Sac_cerev;
S_cerevisiae_chr10	orf	exon	4970	6130	.	-	.	Parent=mRNA_yjl225c;Note=Strong+similarity+to+members+of+the+Sir1p/Tip1p+family;pedant_db=p3_p13838_Sac_cerev;
S_cerevisiae_chr10	orf	CDS	4970	6130	.	-	0	Parent=mRNA_yjl225c;Note=Strong+similarity+to+members+of+the+Sir1p/Tip1p+family;pedant_db=p3_p13838_Sac_cerev;
S_cerevisiae_chr10	orf	gene	9346	9483	.	+	.	ID=yjl222w-b;Name=yjl222w-b;Note=Conserved+hypothetical+protein+identified+by+homology;pedant_db=p3_p13838_Sac_cerev;
S_cerevisiae_chr10	orf	mRNA	9346	9483	.	+	.	ID=mRNA_yjl222w-b;Parent=yjl222w-b;Name=yjl222w-b;Note=Conserved+hypothetical+protein+identified+by+homology;pedant_db=p3_p13838_Sac_cerev;
S_cerevisiae_chr10	orf	exon	9346	9483	.	+	.	Parent=mRNA_yjl222w-b;Note=Conserved+hypothetical+protein+identified+by+homology;pedant_db=p3_p13838_Sac_cerev;
S_cerevisiae_chr10	orf	CDS	9346	9483	.	+	0	Parent=mRNA_yjl222w-b;Note=Conserved+hypothetical+protein+identified+by+homology;pedant_db=p3_p13838_Sac_cerev;
S_cerevisiae_chr10	orf	gene	11475	16124	.	+	.	ID=yjl222w;Name=yjl222w;Note=VTH2+-+Potential+membrane+glycoprotein;pedant_db=p3_p13838_Sac_cerev;
S_cerevisiae_chr10	orf	mRNA	11475	16124	.	+	.	ID=mRNA_yjl222w;Parent=yjl222w;Name=yjl222w;Note=VTH2+-+Potential+membrane+glycoprotein;pedant_db=p3_p13838_Sac_cerev;
S_cerevisiae_chr10	orf	exon	11475	16124	.	+	.	Parent=mRNA_yjl222w;Note=VTH2+-+Potential+membrane+glycoprotein;pedant_db=p3_p13838_Sac_cerev;
S_cerevisiae_chr10	orf	CDS	11475	16124	.	+	0	Parent=mRNA_yjl222w;Note=VTH2+-+Potential+membrane+glycoprotein;pedant_db=p3_p13838_Sac_cerev;
S_cerevisiae_chr10	orf	gene	19497	21200	.	+	.	ID=yjl219w;Name=yjl219w;Note=HXT9+-+Hxt+family+protein+with+intrinsic+hexose+transport+activity+-+unknown+physiological+function;pedant_db=p3_p13838_Sac_cerev;
S_cerevisiae_chr10	orf	mRNA	19497	21200	.	+	.	ID=mRNA_yjl219w;Parent=yjl219w;Name=yjl219w;Note=HXT9+-+Hxt+family+protein+with+intrinsic+hexose+transport+activity+-+unknown+physiological+function;pedant_db=p3_p13838_Sac_cerev;
S_cerevisiae_chr10	orf	exon	19497	21200	.	+	.	Parent=mRNA_yjl219w;Note=HXT9+-+Hxt+family+protein+with+intrinsic+hexose+transport+activity+-+unknown+physiological+function;pedant_db=p3_p13838_Sac_cerev;
S_cerevisiae_chr10	orf	CDS	19497	21200	.	+	0	Parent=mRNA_yjl219w;Note=HXT9+-+Hxt+family+protein+with+intrinsic+hexose+transport+activity+-+unknown+physiological+function;pedant_db=p3_p13838_Sac_cerev;
S_cerevisiae_chr10	orf	gene	21973	22563	.	+	.	ID=yjl218w;Name=yjl218w;Note=Strong+similarity+to+E.coli+galactoside+O-acetyltransferase;pedant_db=p3_p13838_Sac_cerev;
S_cerevisiae_chr10	orf	mRNA	21973	22563	.	+	.	ID=mRNA_yjl218w;Parent=yjl218w;Name=yjl218w;Note=Strong+similarity+to+E.coli+galactoside+O-acetyltransferase;pedant_db=p3_p13838_Sac_cerev;
S_cerevisiae_chr10	orf	exon	21973	22563	.	+	.	Parent=mRNA_yjl218w;Note=Strong+similarity+to+E.coli+galactoside+O-acetyltransferase;pedant_db=p3_p13838_Sac_cerev;
S_cerevisiae_chr10	orf	CDS	21973	22563	.	+	0	Parent=mRNA_yjl218w;Note=Strong+similarity+to+E.coli+galactoside+O-acetyltransferase;pedant_db=p3_p13838_Sac_cerev;
S_cerevisiae_chr10	orf	gene	23133	23729	.	+	.	ID=yjl217w;Name=yjl217w;Note=Copper+regulon+protein,+expression+is+controled+via+Mac1+by+copper;pedant_db=p3_p13838_Sac_cerev;
S_cerevisiae_chr10	orf	mRNA	23133	23729	.	+	.	ID=mRNA_yjl217w;Parent=yjl217w;Name=yjl217w;Note=Copper+regulon+protein,+expression+is+controled+via+Mac1+by+copper;pedant_db=p3_p13838_Sac_cerev;
S_cerevisiae_chr10	orf	exon	23133	23729	.	+	.	Parent=mRNA_yjl217w;Note=Copper+regulon+protein,+expression+is+controled+via+Mac1+by+copper;pedant_db=p3_p13838_Sac_cerev;
S_cerevisiae_chr10	orf	CDS	23133	23729	.	+	0	Parent=mRNA_yjl217w;Note=Copper+regulon+protein,+expression+is+controled+via+Mac1+by+copper;pedant_db=p3_p13838_Sac_cerev;
S_cerevisiae_chr10	orf	gene	24341	26086	.	-	.	ID=yjl216c;Name=yjl216c;Note=Strong+similarity+to+alpha-D-glucosidase,+Fsp2p+and+Mal62p;pedant_db=p3_p13838_Sac_cerev;
S_cerevisiae_chr10	orf	mRNA	24341	26086	.	-	.	ID=mRNA_yjl216c;Parent=yjl216c;Name=yjl216c;Note=Strong+similarity+to+alpha-D-glucosidase,+Fsp2p+and+Mal62p;pedant_db=p3_p13838_Sac_cerev;
S_cerevisiae_chr10	orf	exon	24341	26086	.	-	.	Parent=mRNA_yjl216c;Note=Strong+similarity+to+alpha-D-glucosidase,+Fsp2p+and+Mal62p;pedant_db=p3_p13838_Sac_cerev;
S_cerevisiae_chr10	orf	CDS	24341	26086	.	-	0	Parent=mRNA_yjl216c;Note=Strong+similarity+to+alpha-D-glucosidase,+Fsp2p+and+Mal62p;pedant_db=p3_p13838_Sac_cerev;
S_cerevisiae_chr10	orf	gene	26412	26771	.	-	.	ID=yjl215c;Name=yjl215c;Note=Hypothetical+protein;pedant_db=p3_p13838_Sac_cerev;
S_cerevisiae_chr10	orf	mRNA	26412	26771	.	-	.	ID=mRNA_yjl215c;Parent=yjl215c;Name=yjl215c;Note=Hypothetical+protein;pedant_db=p3_p13838_Sac_cerev;
S_cerevisiae_chr10	orf	exon	26412	26771	.	-	.	Parent=mRNA_yjl215c;Note=Hypothetical+protein;pedant_db=p3_p13838_Sac_cerev;
S_cerevisiae_chr10	orf	CDS	26412	26771	.	-	0	Parent=mRNA_yjl215c;Note=Hypothetical+protein;pedant_db=p3_p13838_Sac_cerev;
S_cerevisiae_chr10	orf	gene	26887	28596	.	+	.	ID=yjl214w;Name=yjl214w;Note=HXT8+-+Hxt+family+protein+with+intrinsic+hexose+transport+activity+-+unknown+physiological+function;pedant_db=p3_p13838_Sac_cerev;
S_cerevisiae_chr10	orf	mRNA	26887	28596	.	+	.	ID=mRNA_yjl214w;Parent=yjl214w;Name=yjl214w;Note=HXT8+-+Hxt+family+protein+with+intrinsic+hexose+transport+activity+-+unknown+physiological+function;pedant_db=p3_p13838_Sac_cerev;
S_cerevisiae_chr10	orf	exon	26887	28596	.	+	.	Parent=mRNA_yjl214w;Note=HXT8+-+Hxt+family+protein+with+intrinsic+hexose+transport+activity+-+unknown+physiological+function;pedant_db=p3_p13838_Sac_cerev;
S_cerevisiae_chr10	orf	CDS	26887	28596	.	+	0	Parent=mRNA_yjl214w;Note=HXT8+-+Hxt+family+protein+with+intrinsic+hexose+transport+activity+-+unknown+physiological+function;pedant_db=p3_p13838_Sac_cerev;
S_cerevisiae_chr10	orf	gene	32163	33158	.	+	.	ID=yjl213w;Name=yjl213w;Note=Similarity+to+Methanobacterium+aryldialkylphosphatase+related+protein;pedant_db=p3_p13838_Sac_cerev;
S_cerevisiae_chr10	orf	mRNA	32163	33158	.	+	.	ID=mRNA_yjl213w;Parent=yjl213w;Name=yjl213w;Note=Similarity+to+Methanobacterium+aryldialkylphosphatase+related+protein;pedant_db=p3_p13838_Sac_cerev;
S_cerevisiae_chr10	orf	exon	32163	33158	.	+	.	Parent=mRNA_yjl213w;Note=Similarity+to+Methanobacterium+aryldialkylphosphatase+related+protein;pedant_db=p3_p13838_Sac_cerev;
S_cerevisiae_chr10	orf	CDS	32163	33158	.	+	0	Parent=mRNA_yjl213w;Note=Similarity+to+Methanobacterium+aryldialkylphosphatase+related+protein;pedant_db=p3_p13838_Sac_cerev;
S_cerevisiae_chr10	orf	gene	33850	36249	.	-	.	ID=yjl212c;Name=yjl212c;Note=OPT1+-+High-affinity+glutathione+transporter;pedant_db=p3_p13838_Sac_cerev;
S_cerevisiae_chr10	orf	mRNA	33850	36249	.	-	.	ID=mRNA_yjl212c;Parent=yjl212c;Name=yjl212c;Note=OPT1+-+High-affinity+glutathione+transporter;pedant_db=p3_p13838_Sac_cerev;
S_cerevisiae_chr10	orf	exon	33850	36249	.	-	.	Parent=mRNA_yjl212c;Note=OPT1+-+High-affinity+glutathione+transporter;pedant_db=p3_p13838_Sac_cerev;
S_cerevisiae_chr10	orf	CDS	33850	36249	.	-	0	Parent=mRNA_yjl212c;Note=OPT1+-+High-affinity+glutathione+transporter;pedant_db=p3_p13838_Sac_cerev;
S_cerevisiae_chr10	orf	gene	36919	37734	.	+	.	ID=yjl210w;Name=yjl210w;Note=PEX2+-+Peroxisomal+assembly+protein+-+peroxin;pedant_db=p3_p13838_Sac_cerev;
S_cerevisiae_chr10	orf	mRNA	36919	37734	.	+	.	ID=mRNA_yjl210w;Parent=yjl210w;Name=yjl210w;Note=PEX2+-+Peroxisomal+assembly+protein+-+peroxin;pedant_db=p3_p13838_Sac_cerev;
S_cerevisiae_chr10	orf	exon	36919	37734	.	+	.	Parent=mRNA_yjl210w;Note=PEX2+-+Peroxisomal+assembly+protein+-+peroxin;pedant_db=p3_p13838_Sac_cerev;
S_cerevisiae_chr10	orf	CDS	36919	37734	.	+	0	Parent=mRNA_yjl210w;Note=PEX2+-+Peroxisomal+assembly+protein+-+peroxin;pedant_db=p3_p13838_Sac_cerev;
S_cerevisiae_chr10	orf	gene	38005	39969	.	+	.	ID=yjl209w;Name=yjl209w;Note=CBP1+-+Apo-cytochrome+b+pre-mRNA+processing+protein;pedant_db=p3_p13838_Sac_cerev;
S_cerevisiae_chr10	orf	mRNA	38005	39969	.	+	.	ID=mRNA_yjl209w;Parent=yjl209w;Name=yjl209w;Note=CBP1+-+Apo-cytochrome+b+pre-mRNA+processing+protein;pedant_db=p3_p13838_Sac_cerev;
S_cerevisiae_chr10	orf	exon	38005	39969	.	+	.	Parent=mRNA_yjl209w;Note=CBP1+-+Apo-cytochrome+b+pre-mRNA+processing+protein;pedant_db=p3_p13838_Sac_cerev;
S_cerevisiae_chr10	orf	CDS	38005	39969	.	+	0	Parent=mRNA_yjl209w;Note=CBP1+-+Apo-cytochrome+b+pre-mRNA+processing+protein;pedant_db=p3_p13838_Sac_cerev;
S_cerevisiae_chr10	orf	gene	40194	41183	.	-	.	ID=yjl208c;Name=yjl208c;Note=NUC1+-+Nuclease,+mitochondrial;pedant_db=p3_p13838_Sac_cerev;
S_cerevisiae_chr10	orf	mRNA	40194	41183	.	-	.	ID=mRNA_yjl208c;Parent=yjl208c;Name=yjl208c;Note=NUC1+-+Nuclease,+mitochondrial;pedant_db=p3_p13838_Sac_cerev;
S_cerevisiae_chr10	orf	exon	40194	41183	.	-	.	Parent=mRNA_yjl208c;Note=NUC1+-+Nuclease,+mitochondrial;pedant_db=p3_p13838_Sac_cerev;
S_cerevisiae_chr10	orf	CDS	40194	41183	.	-	0	Parent=mRNA_yjl208c;Note=NUC1+-+Nuclease,+mitochondrial;pedant_db=p3_p13838_Sac_cerev;
S_cerevisiae_chr10	orf	gene	41389	47433	.	-	.	ID=yjl207c;Name=yjl207c;Note=LAA1+-+Protein+of+unknown+function+localised+to+golgi-vacuole+transport+vesicles;pedant_db=p3_p13838_Sac_cerev;
S_cerevisiae_chr10	orf	mRNA	41389	47433	.	-	.	ID=mRNA_yjl207c;Parent=yjl207c;Name=yjl207c;Note=LAA1+-+Protein+of+unknown+function+localised+to+golgi-vacuole+transport+vesicles;pedant_db=p3_p13838_Sac_cerev;
S_cerevisiae_chr10	orf	exon	41389	47433	.	-	.	Parent=mRNA_yjl207c;Note=LAA1+-+Protein+of+unknown+function+localised+to+golgi-vacuole+transport+vesicles;pedant_db=p3_p13838_Sac_cerev;
S_cerevisiae_chr10	orf	CDS	41389	47433	.	-	0	Parent=mRNA_yjl207c;Note=LAA1+-+Protein+of+unknown+function+localised+to+golgi-vacuole+transport+vesicles;pedant_db=p3_p13838_Sac_cerev;
S_cerevisiae_chr10	orf	gene	47659	49935	.	-	.	ID=yjl206c;Name=yjl206c;Note=Similarity+to+YIL130p+and+Put3p;pedant_db=p3_p13838_Sac_cerev;
S_cerevisiae_chr10	orf	mRNA	47659	49935	.	-	.	ID=mRNA_yjl206c;Parent=yjl206c;Name=yjl206c;Note=Similarity+to+YIL130p+and+Put3p;pedant_db=p3_p13838_Sac_cerev;
S_cerevisiae_chr10	orf	exon	47659	49935	.	-	.	Parent=mRNA_yjl206c;Note=Similarity+to+YIL130p+and+Put3p;pedant_db=p3_p13838_Sac_cerev;
S_cerevisiae_chr10	orf	CDS	47659	49935	.	-	0	Parent=mRNA_yjl206c;Note=Similarity+to+YIL130p+and+Put3p;pedant_db=p3_p13838_Sac_cerev;
S_cerevisiae_chr10	orf	gene	50139	50443	.	-	.	ID=yjl205c;Name=yjl205c;Note=NCE101+-+Protein+involved+in+non-classical+protein+export+pathway;pedant_db=p3_p13838_Sac_cerev;
S_cerevisiae_chr10	orf	mRNA	50139	50443	.	-	.	ID=mRNA_yjl205c;Parent=yjl205c;Name=yjl205c;Note=NCE101+-+Protein+involved+in+non-classical+protein+export+pathway;pedant_db=p3_p13838_Sac_cerev;
S_cerevisiae_chr10	orf	exon	50139	50268	.	-	.	Parent=mRNA_yjl205c;Note=NCE101+-+Protein+involved+in+non-classical+protein+export+pathway;pedant_db=p3_p13838_Sac_cerev;
S_cerevisiae_chr10	orf	CDS	50139	50268	.	-	1	Parent=mRNA_yjl205c;Note=NCE101+-+Protein+involved+in+non-classical+protein+export+pathway;pedant_db=p3_p13838_Sac_cerev;
S_cerevisiae_chr10	orf	exon	50412	50443	.	-	.	Parent=mRNA_yjl205c;Note=NCE101+-+Protein+involved+in+non-classical+protein+export+pathway;pedant_db=p3_p13838_Sac_cerev;
S_cerevisiae_chr10	orf	CDS	50412	50443	.	-	0	Parent=mRNA_yjl205c;Note=NCE101+-+Protein+involved+in+non-classical+protein+export+pathway;pedant_db=p3_p13838_Sac_cerev;
S_cerevisiae_chr10	orf	gene	50629	53151	.	-	.	ID=yjl204c;Name=yjl204c;Note=RCY1+-+Protein+involved+in+recycling+of+the+SNARE+Snc1p;pedant_db=p3_p13838_Sac_cerev;
S_cerevisiae_chr10	orf	mRNA	50629	53151	.	-	.	ID=mRNA_yjl204c;Parent=yjl204c;Name=yjl204c;Note=RCY1+-+Protein+involved+in+recycling+of+the+SNARE+Snc1p;pedant_db=p3_p13838_Sac_cerev;
S_cerevisiae_chr10	orf	exon	50629	53151	.	-	.	Parent=mRNA_yjl204c;Note=RCY1+-+Protein+involved+in+recycling+of+the+SNARE+Snc1p;pedant_db=p3_p13838_Sac_cerev;
S_cerevisiae_chr10	orf	CDS	50629	53151	.	-	0	Parent=mRNA_yjl204c;Note=RCY1+-+Protein+involved+in+recycling+of+the+SNARE+Snc1p;pedant_db=p3_p13838_Sac_cerev;
S_cerevisiae_chr10	orf	gene	53341	54183	.	+	.	ID=yjl203w;Name=yjl203w;Note=PRP21+-+Pre-mRNA+splicing+factor;pedant_db=p3_p13838_Sac_cerev;
S_cerevisiae_chr10	orf	mRNA	53341	54183	.	+	.	ID=mRNA_yjl203w;Parent=yjl203w;Name=yjl203w;Note=PRP21+-+Pre-mRNA+splicing+factor;pedant_db=p3_p13838_Sac_cerev;
S_cerevisiae_chr10	orf	exon	53341	54183	.	+	.	Parent=mRNA_yjl203w;Note=PRP21+-+Pre-mRNA+splicing+factor;pedant_db=p3_p13838_Sac_cerev;
S_cerevisiae_chr10	orf	CDS	53341	54183	.	+	0	Parent=mRNA_yjl203w;Note=PRP21+-+Pre-mRNA+splicing+factor;pedant_db=p3_p13838_Sac_cerev;
S_cerevisiae_chr10	orf	gene	54379	56178	.	+	.	ID=yjl201w;Name=yjl201w;Note=ECM25+-+Protein+involved+in+cell+wall+biogenesis+and+architecture;pedant_db=p3_p13838_Sac_cerev;
S_cerevisiae_chr10	orf	mRNA	54379	56178	.	+	.	ID=mRNA_yjl201w;Parent=yjl201w;Name=yjl201w;Note=ECM25+-+Protein+involved+in+cell+wall+biogenesis+and+architecture;pedant_db=p3_p13838_Sac_cerev;
S_cerevisiae_chr10	orf	exon	54379	56178	.	+	.	Parent=mRNA_yjl201w;Note=ECM25+-+Protein+involved+in+cell+wall+biogenesis+and+architecture;pedant_db=p3_p13838_Sac_cerev;
S_cerevisiae_chr10	orf	CDS	54379	56178	.	+	0	Parent=mRNA_yjl201w;Note=ECM25+-+Protein+involved+in+cell+wall+biogenesis+and+architecture;pedant_db=p3_p13838_Sac_cerev;
S_cerevisiae_chr10	orf	gene	56444	58813	.	-	.	ID=yjl200c;Name=yjl200c;Note=ACO2+-+Putative+aconitate+hydratase;pedant_db=p3_p13838_Sac_cerev;
S_cerevisiae_chr10	orf	mRNA	56444	58813	.	-	.	ID=mRNA_yjl200c;Parent=yjl200c;Name=yjl200c;Note=ACO2+-+Putative+aconitate+hydratase;pedant_db=p3_p13838_Sac_cerev;
S_cerevisiae_chr10	orf	exon	56444	58813	.	-	.	Parent=mRNA_yjl200c;Note=ACO2+-+Putative+aconitate+hydratase;pedant_db=p3_p13838_Sac_cerev;
S_cerevisiae_chr10	orf	CDS	56444	58813	.	-	0	Parent=mRNA_yjl200c;Note=ACO2+-+Putative+aconitate+hydratase;pedant_db=p3_p13838_Sac_cerev;
S_cerevisiae_chr10	orf	gene	59855	60181	.	-	.	ID=yjl199c;Name=yjl199c;Note=MBB1+-+Conserved+hypothetical+protein;pedant_db=p3_p13838_Sac_cerev;
S_cerevisiae_chr10	orf	mRNA	59855	60181	.	-	.	ID=mRNA_yjl199c;Parent=yjl199c;Name=yjl199c;Note=MBB1+-+Conserved+hypothetical+protein;pedant_db=p3_p13838_Sac_cerev;
S_cerevisiae_chr10	orf	exon	59855	60181	.	-	.	Parent=mRNA_yjl199c;Note=MBB1+-+Conserved+hypothetical+protein;pedant_db=p3_p13838_Sac_cerev;
S_cerevisiae_chr10	orf	CDS	59855	60181	.	-	0	Parent=mRNA_yjl199c;Note=MBB1+-+Conserved+hypothetical+protein;pedant_db=p3_p13838_Sac_cerev;
S_cerevisiae_chr10	orf	gene	60843	63488	.	+	.	ID=yjl198w;Name=yjl198w;Note=PHO90+-+Low+affinity+phosphate+transporter;pedant_db=p3_p13838_Sac_cerev;
S_cerevisiae_chr10	orf	mRNA	60843	63488	.	+	.	ID=mRNA_yjl198w;Parent=yjl198w;Name=yjl198w;Note=PHO90+-+Low+affinity+phosphate+transporter;pedant_db=p3_p13838_Sac_cerev;
S_cerevisiae_chr10	orf	exon	60843	63488	.	+	.	Parent=mRNA_yjl198w;Note=PHO90+-+Low+affinity+phosphate+transporter;pedant_db=p3_p13838_Sac_cerev;
S_cerevisiae_chr10	orf	CDS	60843	63488	.	+	0	Parent=mRNA_yjl198w;Note=PHO90+-+Low+affinity+phosphate+transporter;pedant_db=p3_p13838_Sac_cerev;
S_cerevisiae_chr10	orf	gene	63804	67568	.	+	.	ID=yjl197w;Name=yjl197w;Note=UBP12+-+Ubiquitin+C-terminal+hydrolase;pedant_db=p3_p13838_Sac_cerev;
S_cerevisiae_chr10	orf	mRNA	63804	67568	.	+	.	ID=mRNA_yjl197w;Parent=yjl197w;Name=yjl197w;Note=UBP12+-+Ubiquitin+C-terminal+hydrolase;pedant_db=p3_p13838_Sac_cerev;
S_cerevisiae_chr10	orf	exon	63804	67568	.	+	.	Parent=mRNA_yjl197w;Note=UBP12+-+Ubiquitin+C-terminal+hydrolase;pedant_db=p3_p13838_Sac_cerev;
S_cerevisiae_chr10	orf	CDS	63804	67568	.	+	0	Parent=mRNA_yjl197w;Note=UBP12+-+Ubiquitin+C-terminal+hydrolase;pedant_db=p3_p13838_Sac_cerev;
S_cerevisiae_chr10	orf	gene	67849	68781	.	-	.	ID=yjl196c;Name=yjl196c;Note=ELO1+-+Fatty+acid+elongation+protein;pedant_db=p3_p13838_Sac_cerev;
S_cerevisiae_chr10	orf	mRNA	67849	68781	.	-	.	ID=mRNA_yjl196c;Parent=yjl196c;Name=yjl196c;Note=ELO1+-+Fatty+acid+elongation+protein;pedant_db=p3_p13838_Sac_cerev;
S_cerevisiae_chr10	orf	exon	67849	68781	.	-	.	Parent=mRNA_yjl196c;Note=ELO1+-+Fatty+acid+elongation+protein;pedant_db=p3_p13838_Sac_cerev;
S_cerevisiae_chr10	orf	CDS	67849	68781	.	-	0	Parent=mRNA_yjl196c;Note=ELO1+-+Fatty+acid+elongation+protein;pedant_db=p3_p13838_Sac_cerev;
S_cerevisiae_chr10	orf	gene	69337	70878	.	+	.	ID=yjl194w;Name=yjl194w;Note=CDC6+-+Cell+division+control+protein;pedant_db=p3_p13838_Sac_cerev;
S_cerevisiae_chr10	orf	mRNA	69337	70878	.	+	.	ID=mRNA_yjl194w;Parent=yjl194w;Name=yjl194w;Note=CDC6+-+Cell+division+control+protein;pedant_db=p3_p13838_Sac_cerev;
S_cerevisiae_chr10	orf	exon	69337	70878	.	+	.	Parent=mRNA_yjl194w;Note=CDC6+-+Cell+division+control+protein;pedant_db=p3_p13838_Sac_cerev;
S_cerevisiae_chr10	orf	CDS	69337	70878	.	+	0	Parent=mRNA_yjl194w;Note=CDC6+-+Cell+division+control+protein;pedant_db=p3_p13838_Sac_cerev;
S_cerevisiae_chr10	orf	gene	71365	72573	.	+	.	ID=yjl193w;Name=yjl193w;Note=Similarity+to+transporter+of+the+triose+phosphate+translocator+family+protein,+Sly41p;pedant_db=p3_p13838_Sac_cerev;
S_cerevisiae_chr10	orf	mRNA	71365	72573	.	+	.	ID=mRNA_yjl193w;Parent=yjl193w;Name=yjl193w;Note=Similarity+to+transporter+of+the+triose+phosphate+translocator+family+protein,+Sly41p;pedant_db=p3_p13838_Sac_cerev;
S_cerevisiae_chr10	orf	exon	71365	72573	.	+	.	Parent=mRNA_yjl193w;Note=Similarity+to+transporter+of+the+triose+phosphate+translocator+family+protein,+Sly41p;pedant_db=p3_p13838_Sac_cerev;
S_cerevisiae_chr10	orf	CDS	71365	72573	.	+	0	Parent=mRNA_yjl193w;Note=Similarity+to+transporter+of+the+triose+phosphate+translocator+family+protein,+Sly41p;pedant_db=p3_p13838_Sac_cerev;
S_cerevisiae_chr10	orf	gene	72709	73413	.	-	.	ID=yjl192c;Name=yjl192c;Note=SOP4+-+Facilitates+ER+export+of+the+yeast+plasma+membrane+[H+]ATPase,+Pma1;pedant_db=p3_p13838_Sac_cerev;
S_cerevisiae_chr10	orf	mRNA	72709	73413	.	-	.	ID=mRNA_yjl192c;Parent=yjl192c;Name=yjl192c;Note=SOP4+-+Facilitates+ER+export+of+the+yeast+plasma+membrane+[H+]ATPase,+Pma1;pedant_db=p3_p13838_Sac_cerev;
S_cerevisiae_chr10	orf	exon	72709	73413	.	-	.	Parent=mRNA_yjl192c;Note=SOP4+-+Facilitates+ER+export+of+the+yeast+plasma+membrane+[H+]ATPase,+Pma1;pedant_db=p3_p13838_Sac_cerev;
S_cerevisiae_chr10	orf	CDS	72709	73413	.	-	0	Parent=mRNA_yjl192c;Note=SOP4+-+Facilitates+ER+export+of+the+yeast+plasma+membrane+[H+]ATPase,+Pma1;pedant_db=p3_p13838_Sac_cerev;
S_cerevisiae_chr10	orf	gene	73786	74610	.	+	.	ID=yjl191w;Name=yjl191w;Note=RPS14B+-+40S+small+subunit+ribosomal+protein+S14.e.B;pedant_db=p3_p13838_Sac_cerev;
S_cerevisiae_chr10	orf	mRNA	73786	74610	.	+	.	ID=mRNA_yjl191w;Parent=yjl191w;Name=yjl191w;Note=RPS14B+-+40S+small+subunit+ribosomal+protein+S14.e.B;pedant_db=p3_p13838_Sac_cerev;
S_cerevisiae_chr10	orf	exon	73786	73795	.	+	.	Parent=mRNA_yjl191w;Note=RPS14B+-+40S+small+subunit+ribosomal+protein+S14.e.B;pedant_db=p3_p13838_Sac_cerev;
S_cerevisiae_chr10	orf	CDS	73786	73795	.	+	0	Parent=mRNA_yjl191w;Note=RPS14B+-+40S+small+subunit+ribosomal+protein+S14.e.B;pedant_db=p3_p13838_Sac_cerev;
S_cerevisiae_chr10	orf	exon	74204	74610	.	+	.	Parent=mRNA_yjl191w;Note=RPS14B+-+40S+small+subunit+ribosomal+protein+S14.e.B;pedant_db=p3_p13838_Sac_cerev;
S_cerevisiae_chr10	orf	CDS	74204	74610	.	+	1	Parent=mRNA_yjl191w;Note=RPS14B+-+40S+small+subunit+ribosomal+protein+S14.e.B;pedant_db=p3_p13838_Sac_cerev;
S_cerevisiae_chr10	orf	gene	74909	75301	.	-	.	ID=yjl190c;Name=yjl190c;Note=RPS22A+-+Ribosomal+protein+S15a.e.c10;pedant_db=p3_p13838_Sac_cerev;
S_cerevisiae_chr10	orf	mRNA	74909	75301	.	-	.	ID=mRNA_yjl190c;Parent=yjl190c;Name=yjl190c;Note=RPS22A+-+Ribosomal+protein+S15a.e.c10;pedant_db=p3_p13838_Sac_cerev;
S_cerevisiae_chr10	orf	exon	74909	75301	.	-	.	Parent=mRNA_yjl190c;Note=RPS22A+-+Ribosomal+protein+S15a.e.c10;pedant_db=p3_p13838_Sac_cerev;
S_cerevisiae_chr10	orf	CDS	74909	75301	.	-	0	Parent=mRNA_yjl190c;Note=RPS22A+-+Ribosomal+protein+S15a.e.c10;pedant_db=p3_p13838_Sac_cerev;
S_cerevisiae_chr10	orf	gene	75932	76473	.	+	.	ID=yjl189w;Name=yjl189w;Note=RPL39+-+60S+large+subunit+ribosomal+protein+L39.e;pedant_db=p3_p13838_Sac_cerev;
S_cerevisiae_chr10	orf	mRNA	75932	76473	.	+	.	ID=mRNA_yjl189w;Parent=yjl189w;Name=yjl189w;Note=RPL39+-+60S+large+subunit+ribosomal+protein+L39.e;pedant_db=p3_p13838_Sac_cerev;
S_cerevisiae_chr10	orf	exon	75932	75937	.	+	.	Parent=mRNA_yjl189w;Note=RPL39+-+60S+large+subunit+ribosomal+protein+L39.e;pedant_db=p3_p13838_Sac_cerev;
S_cerevisiae_chr10	orf	CDS	75932	75937	.	+	0	Parent=mRNA_yjl189w;Note=RPL39+-+60S+large+subunit+ribosomal+protein+L39.e;pedant_db=p3_p13838_Sac_cerev;
S_cerevisiae_chr10	orf	exon	76324	76473	.	+	.	Parent=mRNA_yjl189w;Note=RPL39+-+60S+large+subunit+ribosomal+protein+L39.e;pedant_db=p3_p13838_Sac_cerev;
S_cerevisiae_chr10	orf	CDS	76324	76473	.	+	2	Parent=mRNA_yjl189w;Note=RPL39+-+60S+large+subunit+ribosomal+protein+L39.e;pedant_db=p3_p13838_Sac_cerev;
S_cerevisiae_chr10	orf	gene	76802	79261	.	-	.	ID=yjl187c;Name=yjl187c;Note=SWE1+-+Ser/tyr+dual-specifity+protein+kinase;pedant_db=p3_p13838_Sac_cerev;
S_cerevisiae_chr10	orf	mRNA	76802	79261	.	-	.	ID=mRNA_yjl187c;Parent=yjl187c;Name=yjl187c;Note=SWE1+-+Ser/tyr+dual-specifity+protein+kinase;pedant_db=p3_p13838_Sac_cerev;
S_cerevisiae_chr10	orf	exon	76802	79261	.	-	.	Parent=mRNA_yjl187c;Note=SWE1+-+Ser/tyr+dual-specifity+protein+kinase;pedant_db=p3_p13838_Sac_cerev;
S_cerevisiae_chr10	orf	CDS	76802	79261	.	-	0	Parent=mRNA_yjl187c;Note=SWE1+-+Ser/tyr+dual-specifity+protein+kinase;pedant_db=p3_p13838_Sac_cerev;
S_cerevisiae_chr10	orf	gene	80153	81913	.	+	.	ID=yjl186w;Name=yjl186w;Note=MNN5+-+Putative+mannosyltransferase;pedant_db=p3_p13838_Sac_cerev;
S_cerevisiae_chr10	orf	mRNA	80153	81913	.	+	.	ID=mRNA_yjl186w;Parent=yjl186w;Name=yjl186w;Note=MNN5+-+Putative+mannosyltransferase;pedant_db=p3_p13838_Sac_cerev;
S_cerevisiae_chr10	orf	exon	80153	81913	.	+	.	Parent=mRNA_yjl186w;Note=MNN5+-+Putative+mannosyltransferase;pedant_db=p3_p13838_Sac_cerev;
S_cerevisiae_chr10	orf	CDS	80153	81913	.	+	0	Parent=mRNA_yjl186w;Note=MNN5+-+Putative+mannosyltransferase;pedant_db=p3_p13838_Sac_cerev;
S_cerevisiae_chr10	orf	gene	82093	82974	.	-	.	ID=yjl185c;Name=yjl185c;Note=Conserved+hypothetical+protein;pedant_db=p3_p13838_Sac_cerev;
S_cerevisiae_chr10	orf	mRNA	82093	82974	.	-	.	ID=mRNA_yjl185c;Parent=yjl185c;Name=yjl185c;Note=Conserved+hypothetical+protein;pedant_db=p3_p13838_Sac_cerev;
S_cerevisiae_chr10	orf	exon	82093	82974	.	-	.	Parent=mRNA_yjl185c;Note=Conserved+hypothetical+protein;pedant_db=p3_p13838_Sac_cerev;
S_cerevisiae_chr10	orf	CDS	82093	82974	.	-	0	Parent=mRNA_yjl185c;Note=Conserved+hypothetical+protein;pedant_db=p3_p13838_Sac_cerev;
S_cerevisiae_chr10	orf	gene	83446	83817	.	+	.	ID=yjl184w;Name=yjl184w;Note=GON7+-+Protein+proposed+to+be+involved+in+the+transfer+of+mannosylphosphate+groups+onto+N-linked+oligosaccharides;pedant_db=p3_p13838_Sac_cerev;
S_cerevisiae_chr10	orf	mRNA	83446	83817	.	+	.	ID=mRNA_yjl184w;Parent=yjl184w;Name=yjl184w;Note=GON7+-+Protein+proposed+to+be+involved+in+the+transfer+of+mannosylphosphate+groups+onto+N-linked+oligosaccharides;pedant_db=p3_p13838_Sac_cerev;
S_cerevisiae_chr10	orf	exon	83446	83817	.	+	.	Parent=mRNA_yjl184w;Note=GON7+-+Protein+proposed+to+be+involved+in+the+transfer+of+mannosylphosphate+groups+onto+N-linked+oligosaccharides;pedant_db=p3_p13838_Sac_cerev;
S_cerevisiae_chr10	orf	CDS	83446	83817	.	+	0	Parent=mRNA_yjl184w;Note=GON7+-+Protein+proposed+to+be+involved+in+the+transfer+of+mannosylphosphate+groups+onto+N-linked+oligosaccharides;pedant_db=p3_p13838_Sac_cerev;
S_cerevisiae_chr10	orf	gene	84066	85334	.	+	.	ID=yjl183w;Name=yjl183w;Note=MNN11+-+Related+to+Mnn10p,+and+in+a+complex+containing+other+MNN+gene+products;pedant_db=p3_p13838_Sac_cerev;
S_cerevisiae_chr10	orf	mRNA	84066	85334	.	+	.	ID=mRNA_yjl183w;Parent=yjl183w;Name=yjl183w;Note=MNN11+-+Related+to+Mnn10p,+and+in+a+complex+containing+other+MNN+gene+products;pedant_db=p3_p13838_Sac_cerev;
S_cerevisiae_chr10	orf	exon	84066	85334	.	+	.	Parent=mRNA_yjl183w;Note=MNN11+-+Related+to+Mnn10p,+and+in+a+complex+containing+other+MNN+gene+products;pedant_db=p3_p13838_Sac_cerev;
S_cerevisiae_chr10	orf	CDS	84066	85334	.	+	0	Parent=mRNA_yjl183w;Note=MNN11+-+Related+to+Mnn10p,+and+in+a+complex+containing+other+MNN+gene+products;pedant_db=p3_p13838_Sac_cerev;
S_cerevisiae_chr10	orf	gene	85658	87493	.	+	.	ID=yjl181w;Name=yjl181w;Note=Similarity+to+hypothetical+protein+YJR030c;pedant_db=p3_p13838_Sac_cerev;
S_cerevisiae_chr10	orf	mRNA	85658	87493	.	+	.	ID=mRNA_yjl181w;Parent=yjl181w;Name=yjl181w;Note=Similarity+to+hypothetical+protein+YJR030c;pedant_db=p3_p13838_Sac_cerev;
S_cerevisiae_chr10	orf	exon	85658	87493	.	+	.	Parent=mRNA_yjl181w;Note=Similarity+to+hypothetical+protein+YJR030c;pedant_db=p3_p13838_Sac_cerev;
S_cerevisiae_chr10	orf	CDS	85658	87493	.	+	0	Parent=mRNA_yjl181w;Note=Similarity+to+hypothetical+protein+YJR030c;pedant_db=p3_p13838_Sac_cerev;
S_cerevisiae_chr10	orf	gene	87581	88558	.	-	.	ID=yjl180c;Name=yjl180c;Note=ATP12+-+F1F0-ATPase+complex+assembly+protein;pedant_db=p3_p13838_Sac_cerev;
S_cerevisiae_chr10	orf	mRNA	87581	88558	.	-	.	ID=mRNA_yjl180c;Parent=yjl180c;Name=yjl180c;Note=ATP12+-+F1F0-ATPase+complex+assembly+protein;pedant_db=p3_p13838_Sac_cerev;
S_cerevisiae_chr10	orf	exon	87581	88558	.	-	.	Parent=mRNA_yjl180c;Note=ATP12+-+F1F0-ATPase+complex+assembly+protein;pedant_db=p3_p13838_Sac_cerev;
S_cerevisiae_chr10	orf	CDS	87581	88558	.	-	0	Parent=mRNA_yjl180c;Note=ATP12+-+F1F0-ATPase+complex+assembly+protein;pedant_db=p3_p13838_Sac_cerev;
S_cerevisiae_chr10	orf	gene	88785	89114	.	+	.	ID=yjl179w;Name=yjl179w;Note=PFD1+-+Prefoldin+subunit+1;pedant_db=p3_p13838_Sac_cerev;
S_cerevisiae_chr10	orf	mRNA	88785	89114	.	+	.	ID=mRNA_yjl179w;Parent=yjl179w;Name=yjl179w;Note=PFD1+-+Prefoldin+subunit+1;pedant_db=p3_p13838_Sac_cerev;
S_cerevisiae_chr10	orf	exon	88785	89114	.	+	.	Parent=mRNA_yjl179w;Note=PFD1+-+Prefoldin+subunit+1;pedant_db=p3_p13838_Sac_cerev;
S_cerevisiae_chr10	orf	CDS	88785	89114	.	+	0	Parent=mRNA_yjl179w;Note=PFD1+-+Prefoldin+subunit+1;pedant_db=p3_p13838_Sac_cerev;
S_cerevisiae_chr10	orf	gene	89280	90095	.	-	.	ID=yjl178c;Name=yjl178c;Note=ATG27+-+Effector+of+the+Vps34+PtdIns+3-kinase;pedant_db=p3_p13838_Sac_cerev;
S_cerevisiae_chr10	orf	mRNA	89280	90095	.	-	.	ID=mRNA_yjl178c;Parent=yjl178c;Name=yjl178c;Note=ATG27+-+Effector+of+the+Vps34+PtdIns+3-kinase;pedant_db=p3_p13838_Sac_cerev;
S_cerevisiae_chr10	orf	exon	89280	90095	.	-	.	Parent=mRNA_yjl178c;Note=ATG27+-+Effector+of+the+Vps34+PtdIns+3-kinase;pedant_db=p3_p13838_Sac_cerev;
S_cerevisiae_chr10	orf	CDS	89280	90095	.	-	0	Parent=mRNA_yjl178c;Note=ATG27+-+Effector+of+the+Vps34+PtdIns+3-kinase;pedant_db=p3_p13838_Sac_cerev;
S_cerevisiae_chr10	orf	gene	90784	91655	.	+	.	ID=yjl177w;Name=yjl177w;Note=RPL17B+-+60s+large+subunit+ribosomal+protein+L17.e;pedant_db=p3_p13838_Sac_cerev;
S_cerevisiae_chr10	orf	mRNA	90784	91655	.	+	.	ID=mRNA_yjl177w;Parent=yjl177w;Name=yjl177w;Note=RPL17B+-+60s+large+subunit+ribosomal+protein+L17.e;pedant_db=p3_p13838_Sac_cerev;
S_cerevisiae_chr10	orf	exon	90784	91092	.	+	.	Parent=mRNA_yjl177w;Note=RPL17B+-+60s+large+subunit+ribosomal+protein+L17.e;pedant_db=p3_p13838_Sac_cerev;
S_cerevisiae_chr10	orf	CDS	90784	91092	.	+	0	Parent=mRNA_yjl177w;Note=RPL17B+-+60s+large+subunit+ribosomal+protein+L17.e;pedant_db=p3_p13838_Sac_cerev;
S_cerevisiae_chr10	orf	exon	91410	91655	.	+	.	Parent=mRNA_yjl177w;Note=RPL17B+-+60s+large+subunit+ribosomal+protein+L17.e;pedant_db=p3_p13838_Sac_cerev;
S_cerevisiae_chr10	orf	CDS	91410	91655	.	+	2	Parent=mRNA_yjl177w;Note=RPL17B+-+60s+large+subunit+ribosomal+protein+L17.e;pedant_db=p3_p13838_Sac_cerev;
S_cerevisiae_chr10	orf	gene	92051	94528	.	-	.	ID=yjl176c;Name=yjl176c;Note=SWI3+-+Transcription+regulatory+protein;pedant_db=p3_p13838_Sac_cerev;
S_cerevisiae_chr10	orf	mRNA	92051	94528	.	-	.	ID=mRNA_yjl176c;Parent=yjl176c;Name=yjl176c;Note=SWI3+-+Transcription+regulatory+protein;pedant_db=p3_p13838_Sac_cerev;
S_cerevisiae_chr10	orf	exon	92051	94528	.	-	.	Parent=mRNA_yjl176c;Note=SWI3+-+Transcription+regulatory+protein;pedant_db=p3_p13838_Sac_cerev;
S_cerevisiae_chr10	orf	CDS	92051	94528	.	-	0	Parent=mRNA_yjl176c;Note=SWI3+-+Transcription+regulatory+protein;pedant_db=p3_p13838_Sac_cerev;
S_cerevisiae_chr10	orf	gene	95090	95920	.	+	.	ID=yjl174w;Name=yjl174w;Note=KRE9+-+Cell+wall+synthesis+protein;pedant_db=p3_p13838_Sac_cerev;
S_cerevisiae_chr10	orf	mRNA	95090	95920	.	+	.	ID=mRNA_yjl174w;Parent=yjl174w;Name=yjl174w;Note=KRE9+-+Cell+wall+synthesis+protein;pedant_db=p3_p13838_Sac_cerev;
S_cerevisiae_chr10	orf	exon	95090	95920	.	+	.	Parent=mRNA_yjl174w;Note=KRE9+-+Cell+wall+synthesis+protein;pedant_db=p3_p13838_Sac_cerev;
S_cerevisiae_chr10	orf	CDS	95090	95920	.	+	0	Parent=mRNA_yjl174w;Note=KRE9+-+Cell+wall+synthesis+protein;pedant_db=p3_p13838_Sac_cerev;
S_cerevisiae_chr10	orf	gene	96159	96527	.	-	.	ID=yjl173c;Name=yjl173c;Note=RFA3+-+DNA+replication+factor+A,+13+KD+subunit;pedant_db=p3_p13838_Sac_cerev;
S_cerevisiae_chr10	orf	mRNA	96159	96527	.	-	.	ID=mRNA_yjl173c;Parent=yjl173c;Name=yjl173c;Note=RFA3+-+DNA+replication+factor+A,+13+KD+subunit;pedant_db=p3_p13838_Sac_cerev;
S_cerevisiae_chr10	orf	exon	96159	96527	.	-	.	Parent=mRNA_yjl173c;Note=RFA3+-+DNA+replication+factor+A,+13+KD+subunit;pedant_db=p3_p13838_Sac_cerev;
S_cerevisiae_chr10	orf	CDS	96159	96527	.	-	0	Parent=mRNA_yjl173c;Note=RFA3+-+DNA+replication+factor+A,+13+KD+subunit;pedant_db=p3_p13838_Sac_cerev;
S_cerevisiae_chr10	orf	gene	97731	99461	.	+	.	ID=yjl172w;Name=yjl172w;Note=CPS1+-+Gly-X+carboxypeptidase+YSCS+precursor;pedant_db=p3_p13838_Sac_cerev;
S_cerevisiae_chr10	orf	mRNA	97731	99461	.	+	.	ID=mRNA_yjl172w;Parent=yjl172w;Name=yjl172w;Note=CPS1+-+Gly-X+carboxypeptidase+YSCS+precursor;pedant_db=p3_p13838_Sac_cerev;
S_cerevisiae_chr10	orf	exon	97731	99461	.	+	.	Parent=mRNA_yjl172w;Note=CPS1+-+Gly-X+carboxypeptidase+YSCS+precursor;pedant_db=p3_p13838_Sac_cerev;
S_cerevisiae_chr10	orf	CDS	97731	99461	.	+	0	Parent=mRNA_yjl172w;Note=CPS1+-+Gly-X+carboxypeptidase+YSCS+precursor;pedant_db=p3_p13838_Sac_cerev;
S_cerevisiae_chr10	orf	gene	99698	100888	.	-	.	ID=yjl171c;Name=yjl171c;Note=Protein+of+unknown+function+localised+to+ER;pedant_db=p3_p13838_Sac_cerev;
S_cerevisiae_chr10	orf	mRNA	99698	100888	.	-	.	ID=mRNA_yjl171c;Parent=yjl171c;Name=yjl171c;Note=Protein+of+unknown+function+localised+to+ER;pedant_db=p3_p13838_Sac_cerev;
S_cerevisiae_chr10	orf	exon	99698	100888	.	-	.	Parent=mRNA_yjl171c;Note=Protein+of+unknown+function+localised+to+ER;pedant_db=p3_p13838_Sac_cerev;
S_cerevisiae_chr10	orf	CDS	99698	100888	.	-	0	Parent=mRNA_yjl171c;Note=Protein+of+unknown+function+localised+to+ER;pedant_db=p3_p13838_Sac_cerev;
S_cerevisiae_chr10	orf	gene	101144	101773	.	-	.	ID=yjl170c;Name=yjl170c;Note=ASG7+-+Integral+membrane+protein,+a-specific+gene+induced+by+alpha+factor;pedant_db=p3_p13838_Sac_cerev;
S_cerevisiae_chr10	orf	mRNA	101144	101773	.	-	.	ID=mRNA_yjl170c;Parent=yjl170c;Name=yjl170c;Note=ASG7+-+Integral+membrane+protein,+a-specific+gene+induced+by+alpha+factor;pedant_db=p3_p13838_Sac_cerev;
S_cerevisiae_chr10	orf	exon	101144	101773	.	-	.	Parent=mRNA_yjl170c;Note=ASG7+-+Integral+membrane+protein,+a-specific+gene+induced+by+alpha+factor;pedant_db=p3_p13838_Sac_cerev;
S_cerevisiae_chr10	orf	CDS	101144	101773	.	-	0	Parent=mRNA_yjl170c;Note=ASG7+-+Integral+membrane+protein,+a-specific+gene+induced+by+alpha+factor;pedant_db=p3_p13838_Sac_cerev;
S_cerevisiae_chr10	orf	gene	102221	104422	.	-	.	ID=yjl168c;Name=yjl168c;Note=SET2+-+Histone+methyltransferase+with+a+role+in+transcriptional+elongation;pedant_db=p3_p13838_Sac_cerev;
S_cerevisiae_chr10	orf	mRNA	102221	104422	.	-	.	ID=mRNA_yjl168c;Parent=yjl168c;Name=yjl168c;Note=SET2+-+Histone+methyltransferase+with+a+role+in+transcriptional+elongation;pedant_db=p3_p13838_Sac_cerev;
S_cerevisiae_chr10	orf	exon	102221	104422	.	-	.	Parent=mRNA_yjl168c;Note=SET2+-+Histone+methyltransferase+with+a+role+in+transcriptional+elongation;pedant_db=p3_p13838_Sac_cerev;
S_cerevisiae_chr10	orf	CDS	102221	104422	.	-	0	Parent=mRNA_yjl168c;Note=SET2+-+Histone+methyltransferase+with+a+role+in+transcriptional+elongation;pedant_db=p3_p13838_Sac_cerev;
S_cerevisiae_chr10	orf	gene	105008	106066	.	+	.	ID=yjl167w;Name=yjl167w;Note=ERG20+-+Farnesyl-pyrophosphate+synthetase;pedant_db=p3_p13838_Sac_cerev;
S_cerevisiae_chr10	orf	mRNA	105008	106066	.	+	.	ID=mRNA_yjl167w;Parent=yjl167w;Name=yjl167w;Note=ERG20+-+Farnesyl-pyrophosphate+synthetase;pedant_db=p3_p13838_Sac_cerev;
S_cerevisiae_chr10	orf	exon	105008	106066	.	+	.	Parent=mRNA_yjl167w;Note=ERG20+-+Farnesyl-pyrophosphate+synthetase;pedant_db=p3_p13838_Sac_cerev;
S_cerevisiae_chr10	orf	CDS	105008	106066	.	+	0	Parent=mRNA_yjl167w;Note=ERG20+-+Farnesyl-pyrophosphate+synthetase;pedant_db=p3_p13838_Sac_cerev;
S_cerevisiae_chr10	orf	gene	106428	106712	.	+	.	ID=yjl166w;Name=yjl166w;Note=QCR8+-+Ubiquinol--cytochrome-c+reductase+chain+VIII;pedant_db=p3_p13838_Sac_cerev;
S_cerevisiae_chr10	orf	mRNA	106428	106712	.	+	.	ID=mRNA_yjl166w;Parent=yjl166w;Name=yjl166w;Note=QCR8+-+Ubiquinol--cytochrome-c+reductase+chain+VIII;pedant_db=p3_p13838_Sac_cerev;
S_cerevisiae_chr10	orf	exon	106428	106712	.	+	.	Parent=mRNA_yjl166w;Note=QCR8+-+Ubiquinol--cytochrome-c+reductase+chain+VIII;pedant_db=p3_p13838_Sac_cerev;
S_cerevisiae_chr10	orf	CDS	106428	106712	.	+	0	Parent=mRNA_yjl166w;Note=QCR8+-+Ubiquinol--cytochrome-c+reductase+chain+VIII;pedant_db=p3_p13838_Sac_cerev;
S_cerevisiae_chr10	orf	gene	106888	109455	.	-	.	ID=yjl165c;Name=yjl165c;Note=HAL5+-+Ser/thr+protein+kinase;pedant_db=p3_p13838_Sac_cerev;
S_cerevisiae_chr10	orf	mRNA	106888	109455	.	-	.	ID=mRNA_yjl165c;Parent=yjl165c;Name=yjl165c;Note=HAL5+-+Ser/thr+protein+kinase;pedant_db=p3_p13838_Sac_cerev;
S_cerevisiae_chr10	orf	exon	106888	109455	.	-	.	Parent=mRNA_yjl165c;Note=HAL5+-+Ser/thr+protein+kinase;pedant_db=p3_p13838_Sac_cerev;
S_cerevisiae_chr10	orf	CDS	106888	109455	.	-	0	Parent=mRNA_yjl165c;Note=HAL5+-+Ser/thr+protein+kinase;pedant_db=p3_p13838_Sac_cerev;
S_cerevisiae_chr10	orf	gene	109960	111153	.	-	.	ID=yjl164c;Name=yjl164c;Note=TPK1+-+CAMP-dependent+protein+kinase+1,+catalytic+chain;pedant_db=p3_p13838_Sac_cerev;
S_cerevisiae_chr10	orf	mRNA	109960	111153	.	-	.	ID=mRNA_yjl164c;Parent=yjl164c;Name=yjl164c;Note=TPK1+-+CAMP-dependent+protein+kinase+1,+catalytic+chain;pedant_db=p3_p13838_Sac_cerev;
S_cerevisiae_chr10	orf	exon	109960	111153	.	-	.	Parent=mRNA_yjl164c;Note=TPK1+-+CAMP-dependent+protein+kinase+1,+catalytic+chain;pedant_db=p3_p13838_Sac_cerev;
S_cerevisiae_chr10	orf	CDS	109960	111153	.	-	0	Parent=mRNA_yjl164c;Note=TPK1+-+CAMP-dependent+protein+kinase+1,+catalytic+chain;pedant_db=p3_p13838_Sac_cerev;
S_cerevisiae_chr10	orf	gene	111662	113329	.	-	.	ID=yjl163c;Name=yjl163c;Note=Similarity+to+TRCDSEMBLNEW:AE003496_9+hypothetical+protein+CG15890+D.+melanogaster;pedant_db=p3_p13838_Sac_cerev;
S_cerevisiae_chr10	orf	mRNA	111662	113329	.	-	.	ID=mRNA_yjl163c;Parent=yjl163c;Name=yjl163c;Note=Similarity+to+TRCDSEMBLNEW:AE003496_9+hypothetical+protein+CG15890+D.+melanogaster;pedant_db=p3_p13838_Sac_cerev;
S_cerevisiae_chr10	orf	exon	111662	113329	.	-	.	Parent=mRNA_yjl163c;Note=Similarity+to+TRCDSEMBLNEW:AE003496_9+hypothetical+protein+CG15890+D.+melanogaster;pedant_db=p3_p13838_Sac_cerev;
S_cerevisiae_chr10	orf	CDS	111662	113329	.	-	0	Parent=mRNA_yjl163c;Note=Similarity+to+TRCDSEMBLNEW:AE003496_9+hypothetical+protein+CG15890+D.+melanogaster;pedant_db=p3_p13838_Sac_cerev;
S_cerevisiae_chr10	orf	gene	113874	115625	.	-	.	ID=yjl162c;Name=yjl162c;Note=JJJ2+-+J-protein+(Type+III);pedant_db=p3_p13838_Sac_cerev;
S_cerevisiae_chr10	orf	mRNA	113874	115625	.	-	.	ID=mRNA_yjl162c;Parent=yjl162c;Name=yjl162c;Note=JJJ2+-+J-protein+(Type+III);pedant_db=p3_p13838_Sac_cerev;
S_cerevisiae_chr10	orf	exon	113874	115625	.	-	.	Parent=mRNA_yjl162c;Note=JJJ2+-+J-protein+(Type+III);pedant_db=p3_p13838_Sac_cerev;
S_cerevisiae_chr10	orf	CDS	113874	115625	.	-	0	Parent=mRNA_yjl162c;Note=JJJ2+-+J-protein+(Type+III);pedant_db=p3_p13838_Sac_cerev;
S_cerevisiae_chr10	orf	gene	117241	117783	.	+	.	ID=yjl161w;Name=yjl161w;Note=FMP33+-+Found+in+Mitochondrial+Proteome;pedant_db=p3_p13838_Sac_cerev;
S_cerevisiae_chr10	orf	mRNA	117241	117783	.	+	.	ID=mRNA_yjl161w;Parent=yjl161w;Name=yjl161w;Note=FMP33+-+Found+in+Mitochondrial+Proteome;pedant_db=p3_p13838_Sac_cerev;
S_cerevisiae_chr10	orf	exon	117241	117783	.	+	.	Parent=mRNA_yjl161w;Note=FMP33+-+Found+in+Mitochondrial+Proteome;pedant_db=p3_p13838_Sac_cerev;
S_cerevisiae_chr10	orf	CDS	117241	117783	.	+	0	Parent=mRNA_yjl161w;Note=FMP33+-+Found+in+Mitochondrial+Proteome;pedant_db=p3_p13838_Sac_cerev;
S_cerevisiae_chr10	orf	gene	117958	118821	.	-	.	ID=yjl160c;Name=yjl160c;Note=Protein+involved+in+sporulation;pedant_db=p3_p13838_Sac_cerev;
S_cerevisiae_chr10	orf	mRNA	117958	118821	.	-	.	ID=mRNA_yjl160c;Parent=yjl160c;Name=yjl160c;Note=Protein+involved+in+sporulation;pedant_db=p3_p13838_Sac_cerev;
S_cerevisiae_chr10	orf	exon	117958	118821	.	-	.	Parent=mRNA_yjl160c;Note=Protein+involved+in+sporulation;pedant_db=p3_p13838_Sac_cerev;
S_cerevisiae_chr10	orf	CDS	117958	118821	.	-	0	Parent=mRNA_yjl160c;Note=Protein+involved+in+sporulation;pedant_db=p3_p13838_Sac_cerev;
S_cerevisiae_chr10	orf	gene	120445	121686	.	+	.	ID=yjl159w;Name=yjl159w;Note=HSP150+-+Member+of+the+Pir1p/Hsp150p/Pir3p+family;pedant_db=p3_p13838_Sac_cerev;
S_cerevisiae_chr10	orf	mRNA	120445	121686	.	+	.	ID=mRNA_yjl159w;Parent=yjl159w;Name=yjl159w;Note=HSP150+-+Member+of+the+Pir1p/Hsp150p/Pir3p+family;pedant_db=p3_p13838_Sac_cerev;
S_cerevisiae_chr10	orf	exon	120445	121686	.	+	.	Parent=mRNA_yjl159w;Note=HSP150+-+Member+of+the+Pir1p/Hsp150p/Pir3p+family;pedant_db=p3_p13838_Sac_cerev;
S_cerevisiae_chr10	orf	CDS	120445	121686	.	+	0	Parent=mRNA_yjl159w;Note=HSP150+-+Member+of+the+Pir1p/Hsp150p/Pir3p+family;pedant_db=p3_p13838_Sac_cerev;
S_cerevisiae_chr10	orf	gene	122261	122944	.	-	.	ID=yjl158c;Name=yjl158c;Note=CIS3+-+Cik1+suppressor;pedant_db=p3_p13838_Sac_cerev;
S_cerevisiae_chr10	orf	mRNA	122261	122944	.	-	.	ID=mRNA_yjl158c;Parent=yjl158c;Name=yjl158c;Note=CIS3+-+Cik1+suppressor;pedant_db=p3_p13838_Sac_cerev;
S_cerevisiae_chr10	orf	exon	122261	122944	.	-	.	Parent=mRNA_yjl158c;Note=CIS3+-+Cik1+suppressor;pedant_db=p3_p13838_Sac_cerev;
S_cerevisiae_chr10	orf	CDS	122261	122944	.	-	0	Parent=mRNA_yjl158c;Note=CIS3+-+Cik1+suppressor;pedant_db=p3_p13838_Sac_cerev;
S_cerevisiae_chr10	orf	gene	123832	126324	.	-	.	ID=yjl157c;Name=yjl157c;Note=FAR1+-+Cyclin-dependent+kinase+inhibitor+(CKI);pedant_db=p3_p13838_Sac_cerev;
S_cerevisiae_chr10	orf	mRNA	123832	126324	.	-	.	ID=mRNA_yjl157c;Parent=yjl157c;Name=yjl157c;Note=FAR1+-+Cyclin-dependent+kinase+inhibitor+(CKI);pedant_db=p3_p13838_Sac_cerev;
S_cerevisiae_chr10	orf	exon	123832	126324	.	-	.	Parent=mRNA_yjl157c;Note=FAR1+-+Cyclin-dependent+kinase+inhibitor+(CKI);pedant_db=p3_p13838_Sac_cerev;
S_cerevisiae_chr10	orf	CDS	123832	126324	.	-	0	Parent=mRNA_yjl157c;Note=FAR1+-+Cyclin-dependent+kinase+inhibitor+(CKI);pedant_db=p3_p13838_Sac_cerev;
S_cerevisiae_chr10	orf	gene	126600	126821	.	+	.	ID=yjl156w-a;Name=yjl156w-a;Note=Hypothetical+protein;pedant_db=p3_p13838_Sac_cerev;
S_cerevisiae_chr10	orf	mRNA	126600	126821	.	+	.	ID=mRNA_yjl156w-a;Parent=yjl156w-a;Name=yjl156w-a;Note=Hypothetical+protein;pedant_db=p3_p13838_Sac_cerev;
S_cerevisiae_chr10	orf	exon	126600	126821	.	+	.	Parent=mRNA_yjl156w-a;Note=Hypothetical+protein;pedant_db=p3_p13838_Sac_cerev;
S_cerevisiae_chr10	orf	CDS	126600	126821	.	+	0	Parent=mRNA_yjl156w-a;Note=Hypothetical+protein;pedant_db=p3_p13838_Sac_cerev;
S_cerevisiae_chr10	orf	gene	126886	128949	.	-	.	ID=yjl156c;Name=yjl156c;Note=SSY5+-+Part+of+an+extracellular+amino+acid+sensor;pedant_db=p3_p13838_Sac_cerev;
S_cerevisiae_chr10	orf	mRNA	126886	128949	.	-	.	ID=mRNA_yjl156c;Parent=yjl156c;Name=yjl156c;Note=SSY5+-+Part+of+an+extracellular+amino+acid+sensor;pedant_db=p3_p13838_Sac_cerev;
S_cerevisiae_chr10	orf	exon	126886	128949	.	-	.	Parent=mRNA_yjl156c;Note=SSY5+-+Part+of+an+extracellular+amino+acid+sensor;pedant_db=p3_p13838_Sac_cerev;
S_cerevisiae_chr10	orf	CDS	126886	128949	.	-	0	Parent=mRNA_yjl156c;Note=SSY5+-+Part+of+an+extracellular+amino+acid+sensor;pedant_db=p3_p13838_Sac_cerev;
S_cerevisiae_chr10	orf	gene	129282	130640	.	-	.	ID=yjl155c;Name=yjl155c;Note=FBP26+-+Fructose-2,6-bisphosphatase;pedant_db=p3_p13838_Sac_cerev;
S_cerevisiae_chr10	orf	mRNA	129282	130640	.	-	.	ID=mRNA_yjl155c;Parent=yjl155c;Name=yjl155c;Note=FBP26+-+Fructose-2,6-bisphosphatase;pedant_db=p3_p13838_Sac_cerev;
S_cerevisiae_chr10	orf	exon	129282	130640	.	-	.	Parent=mRNA_yjl155c;Note=FBP26+-+Fructose-2,6-bisphosphatase;pedant_db=p3_p13838_Sac_cerev;
S_cerevisiae_chr10	orf	CDS	129282	130640	.	-	0	Parent=mRNA_yjl155c;Note=FBP26+-+Fructose-2,6-bisphosphatase;pedant_db=p3_p13838_Sac_cerev;
S_cerevisiae_chr10	orf	gene	131098	133932	.	-	.	ID=yjl154c;Name=yjl154c;Note=VPS35+-+Protein-sorting+protein,+vacuolar;pedant_db=p3_p13838_Sac_cerev;
S_cerevisiae_chr10	orf	mRNA	131098	133932	.	-	.	ID=mRNA_yjl154c;Parent=yjl154c;Name=yjl154c;Note=VPS35+-+Protein-sorting+protein,+vacuolar;pedant_db=p3_p13838_Sac_cerev;
S_cerevisiae_chr10	orf	exon	131098	133932	.	-	.	Parent=mRNA_yjl154c;Note=VPS35+-+Protein-sorting+protein,+vacuolar;pedant_db=p3_p13838_Sac_cerev;
S_cerevisiae_chr10	orf	CDS	131098	133932	.	-	0	Parent=mRNA_yjl154c;Note=VPS35+-+Protein-sorting+protein,+vacuolar;pedant_db=p3_p13838_Sac_cerev;
S_cerevisiae_chr10	orf	gene	134329	135930	.	-	.	ID=yjl153c;Name=yjl153c;Note=INO1+-+Myo-inositol-1-phosphate+synthase;pedant_db=p3_p13838_Sac_cerev;
S_cerevisiae_chr10	orf	mRNA	134329	135930	.	-	.	ID=mRNA_yjl153c;Parent=yjl153c;Name=yjl153c;Note=INO1+-+Myo-inositol-1-phosphate+synthase;pedant_db=p3_p13838_Sac_cerev;
S_cerevisiae_chr10	orf	exon	134329	135930	.	-	.	Parent=mRNA_yjl153c;Note=INO1+-+Myo-inositol-1-phosphate+synthase;pedant_db=p3_p13838_Sac_cerev;
S_cerevisiae_chr10	orf	CDS	134329	135930	.	-	0	Parent=mRNA_yjl153c;Note=INO1+-+Myo-inositol-1-phosphate+synthase;pedant_db=p3_p13838_Sac_cerev;
S_cerevisiae_chr10	orf	gene	136369	136770	.	-	.	ID=yjl151c;Name=yjl151c;Note=SNA3+-+Integral+membrane+protein+localized+to+vacuolar+intralumenal+vesicle;pedant_db=p3_p13838_Sac_cerev;
S_cerevisiae_chr10	orf	mRNA	136369	136770	.	-	.	ID=mRNA_yjl151c;Parent=yjl151c;Name=yjl151c;Note=SNA3+-+Integral+membrane+protein+localized+to+vacuolar+intralumenal+vesicle;pedant_db=p3_p13838_Sac_cerev;
S_cerevisiae_chr10	orf	exon	136369	136770	.	-	.	Parent=mRNA_yjl151c;Note=SNA3+-+Integral+membrane+protein+localized+to+vacuolar+intralumenal+vesicle;pedant_db=p3_p13838_Sac_cerev;
S_cerevisiae_chr10	orf	CDS	136369	136770	.	-	0	Parent=mRNA_yjl151c;Note=SNA3+-+Integral+membrane+protein+localized+to+vacuolar+intralumenal+vesicle;pedant_db=p3_p13838_Sac_cerev;
S_cerevisiae_chr10	orf	gene	137376	139367	.	+	.	ID=yjl149w;Name=yjl149w;Note=F-box+protein+interactor+od+Skp1p+and+Cdc53p;pedant_db=p3_p13838_Sac_cerev;
S_cerevisiae_chr10	orf	mRNA	137376	139367	.	+	.	ID=mRNA_yjl149w;Parent=yjl149w;Name=yjl149w;Note=F-box+protein+interactor+od+Skp1p+and+Cdc53p;pedant_db=p3_p13838_Sac_cerev;
S_cerevisiae_chr10	orf	exon	137376	139367	.	+	.	Parent=mRNA_yjl149w;Note=F-box+protein+interactor+od+Skp1p+and+Cdc53p;pedant_db=p3_p13838_Sac_cerev;
S_cerevisiae_chr10	orf	CDS	137376	139367	.	+	0	Parent=mRNA_yjl149w;Note=F-box+protein+interactor+od+Skp1p+and+Cdc53p;pedant_db=p3_p13838_Sac_cerev;
S_cerevisiae_chr10	orf	gene	140434	141135	.	+	.	ID=yjl148w;Name=yjl148w;Note=RPA34+-+Nonessential+component+of+RNA-polI;pedant_db=p3_p13838_Sac_cerev;
S_cerevisiae_chr10	orf	mRNA	140434	141135	.	+	.	ID=mRNA_yjl148w;Parent=yjl148w;Name=yjl148w;Note=RPA34+-+Nonessential+component+of+RNA-polI;pedant_db=p3_p13838_Sac_cerev;
S_cerevisiae_chr10	orf	exon	140434	141135	.	+	.	Parent=mRNA_yjl148w;Note=RPA34+-+Nonessential+component+of+RNA-polI;pedant_db=p3_p13838_Sac_cerev;
S_cerevisiae_chr10	orf	CDS	140434	141135	.	+	0	Parent=mRNA_yjl148w;Note=RPA34+-+Nonessential+component+of+RNA-polI;pedant_db=p3_p13838_Sac_cerev;
S_cerevisiae_chr10	orf	gene	141416	142564	.	-	.	ID=yjl147c;Name=yjl147c;Note=Protein+of+unknown+function+localised+to+mitochondria;pedant_db=p3_p13838_Sac_cerev;
S_cerevisiae_chr10	orf	mRNA	141416	142564	.	-	.	ID=mRNA_yjl147c;Parent=yjl147c;Name=yjl147c;Note=Protein+of+unknown+function+localised+to+mitochondria;pedant_db=p3_p13838_Sac_cerev;
S_cerevisiae_chr10	orf	exon	141416	142564	.	-	.	Parent=mRNA_yjl147c;Note=Protein+of+unknown+function+localised+to+mitochondria;pedant_db=p3_p13838_Sac_cerev;
S_cerevisiae_chr10	orf	CDS	141416	142564	.	-	0	Parent=mRNA_yjl147c;Note=Protein+of+unknown+function+localised+to+mitochondria;pedant_db=p3_p13838_Sac_cerev;
S_cerevisiae_chr10	orf	gene	143289	144698	.	+	.	ID=yjl146w;Name=yjl146w;Note=IDS2+-+IME2-dependent+signaling+protein;pedant_db=p3_p13838_Sac_cerev;
S_cerevisiae_chr10	orf	mRNA	143289	144698	.	+	.	ID=mRNA_yjl146w;Parent=yjl146w;Name=yjl146w;Note=IDS2+-+IME2-dependent+signaling+protein;pedant_db=p3_p13838_Sac_cerev;
S_cerevisiae_chr10	orf	exon	143289	144698	.	+	.	Parent=mRNA_yjl146w;Note=IDS2+-+IME2-dependent+signaling+protein;pedant_db=p3_p13838_Sac_cerev;
S_cerevisiae_chr10	orf	CDS	143289	144698	.	+	0	Parent=mRNA_yjl146w;Note=IDS2+-+IME2-dependent+signaling+protein;pedant_db=p3_p13838_Sac_cerev;
S_cerevisiae_chr10	orf	gene	145157	146041	.	+	.	ID=yjl145w;Name=yjl145w;Note=SFH5+-+Phospholipid+transporter;pedant_db=p3_p13838_Sac_cerev;
S_cerevisiae_chr10	orf	mRNA	145157	146041	.	+	.	ID=mRNA_yjl145w;Parent=yjl145w;Name=yjl145w;Note=SFH5+-+Phospholipid+transporter;pedant_db=p3_p13838_Sac_cerev;
S_cerevisiae_chr10	orf	exon	145157	146041	.	+	.	Parent=mRNA_yjl145w;Note=SFH5+-+Phospholipid+transporter;pedant_db=p3_p13838_Sac_cerev;
S_cerevisiae_chr10	orf	CDS	145157	146041	.	+	0	Parent=mRNA_yjl145w;Note=SFH5+-+Phospholipid+transporter;pedant_db=p3_p13838_Sac_cerev;
S_cerevisiae_chr10	orf	gene	146356	146670	.	+	.	ID=yjl144w;Name=yjl144w;Note=Protein+involved+in+response+to+dessication;pedant_db=p3_p13838_Sac_cerev;
S_cerevisiae_chr10	orf	mRNA	146356	146670	.	+	.	ID=mRNA_yjl144w;Parent=yjl144w;Name=yjl144w;Note=Protein+involved+in+response+to+dessication;pedant_db=p3_p13838_Sac_cerev;
S_cerevisiae_chr10	orf	exon	146356	146670	.	+	.	Parent=mRNA_yjl144w;Note=Protein+involved+in+response+to+dessication;pedant_db=p3_p13838_Sac_cerev;
S_cerevisiae_chr10	orf	CDS	146356	146670	.	+	0	Parent=mRNA_yjl144w;Note=Protein+involved+in+response+to+dessication;pedant_db=p3_p13838_Sac_cerev;
S_cerevisiae_chr10	orf	gene	147098	147574	.	+	.	ID=yjl143w;Name=yjl143w;Note=TIM17+-+Mitochondrial+inner+membrane+import+translocase+subunit;pedant_db=p3_p13838_Sac_cerev;
S_cerevisiae_chr10	orf	mRNA	147098	147574	.	+	.	ID=mRNA_yjl143w;Parent=yjl143w;Name=yjl143w;Note=TIM17+-+Mitochondrial+inner+membrane+import+translocase+subunit;pedant_db=p3_p13838_Sac_cerev;
S_cerevisiae_chr10	orf	exon	147098	147574	.	+	.	Parent=mRNA_yjl143w;Note=TIM17+-+Mitochondrial+inner+membrane+import+translocase+subunit;pedant_db=p3_p13838_Sac_cerev;
S_cerevisiae_chr10	orf	CDS	147098	147574	.	+	0	Parent=mRNA_yjl143w;Note=TIM17+-+Mitochondrial+inner+membrane+import+translocase+subunit;pedant_db=p3_p13838_Sac_cerev;
S_cerevisiae_chr10	orf	gene	147964	150387	.	-	.	ID=yjl141c;Name=yjl141c;Note=YAK1+-+Ser/thr+protein+kinase;pedant_db=p3_p13838_Sac_cerev;
S_cerevisiae_chr10	orf	mRNA	147964	150387	.	-	.	ID=mRNA_yjl141c;Parent=yjl141c;Name=yjl141c;Note=YAK1+-+Ser/thr+protein+kinase;pedant_db=p3_p13838_Sac_cerev;
S_cerevisiae_chr10	orf	exon	147964	150387	.	-	.	Parent=mRNA_yjl141c;Note=YAK1+-+Ser/thr+protein+kinase;pedant_db=p3_p13838_Sac_cerev;
S_cerevisiae_chr10	orf	CDS	147964	150387	.	-	0	Parent=mRNA_yjl141c;Note=YAK1+-+Ser/thr+protein+kinase;pedant_db=p3_p13838_Sac_cerev;
S_cerevisiae_chr10	orf	gene	150958	151623	.	+	.	ID=yjl140w;Name=yjl140w;Note=RPB4+-+DNA-directed+RNA+polymerase+II,+32+kDa+subunit;pedant_db=p3_p13838_Sac_cerev;
S_cerevisiae_chr10	orf	mRNA	150958	151623	.	+	.	ID=mRNA_yjl140w;Parent=yjl140w;Name=yjl140w;Note=RPB4+-+DNA-directed+RNA+polymerase+II,+32+kDa+subunit;pedant_db=p3_p13838_Sac_cerev;
S_cerevisiae_chr10	orf	exon	150958	151623	.	+	.	Parent=mRNA_yjl140w;Note=RPB4+-+DNA-directed+RNA+polymerase+II,+32+kDa+subunit;pedant_db=p3_p13838_Sac_cerev;
S_cerevisiae_chr10	orf	CDS	150958	151623	.	+	0	Parent=mRNA_yjl140w;Note=RPB4+-+DNA-directed+RNA+polymerase+II,+32+kDa+subunit;pedant_db=p3_p13838_Sac_cerev;
S_cerevisiae_chr10	orf	gene	151710	152996	.	-	.	ID=yjl139c;Name=yjl139c;Note=YUR1+-+Mannosyltransferase;pedant_db=p3_p13838_Sac_cerev;
S_cerevisiae_chr10	orf	mRNA	151710	152996	.	-	.	ID=mRNA_yjl139c;Parent=yjl139c;Name=yjl139c;Note=YUR1+-+Mannosyltransferase;pedant_db=p3_p13838_Sac_cerev;
S_cerevisiae_chr10	orf	exon	151710	152996	.	-	.	Parent=mRNA_yjl139c;Note=YUR1+-+Mannosyltransferase;pedant_db=p3_p13838_Sac_cerev;
S_cerevisiae_chr10	orf	CDS	151710	152996	.	-	0	Parent=mRNA_yjl139c;Note=YUR1+-+Mannosyltransferase;pedant_db=p3_p13838_Sac_cerev;
S_cerevisiae_chr10	orf	gene	153501	154688	.	-	.	ID=yjl138c;Name=yjl138c;Note=TIF2+-+Translation+initiation+factor+eIF4A;pedant_db=p3_p13838_Sac_cerev;
S_cerevisiae_chr10	orf	mRNA	153501	154688	.	-	.	ID=mRNA_yjl138c;Parent=yjl138c;Name=yjl138c;Note=TIF2+-+Translation+initiation+factor+eIF4A;pedant_db=p3_p13838_Sac_cerev;
S_cerevisiae_chr10	orf	exon	153501	154688	.	-	.	Parent=mRNA_yjl138c;Note=TIF2+-+Translation+initiation+factor+eIF4A;pedant_db=p3_p13838_Sac_cerev;
S_cerevisiae_chr10	orf	CDS	153501	154688	.	-	0	Parent=mRNA_yjl138c;Note=TIF2+-+Translation+initiation+factor+eIF4A;pedant_db=p3_p13838_Sac_cerev;
S_cerevisiae_chr10	orf	gene	154982	156124	.	-	.	ID=yjl137c;Name=yjl137c;Note=GLG2+-+Self-glucosylating+initiator+of+glycogen+synthesis;pedant_db=p3_p13838_Sac_cerev;
S_cerevisiae_chr10	orf	mRNA	154982	156124	.	-	.	ID=mRNA_yjl137c;Parent=yjl137c;Name=yjl137c;Note=GLG2+-+Self-glucosylating+initiator+of+glycogen+synthesis;pedant_db=p3_p13838_Sac_cerev;
S_cerevisiae_chr10	orf	exon	154982	156124	.	-	.	Parent=mRNA_yjl137c;Note=GLG2+-+Self-glucosylating+initiator+of+glycogen+synthesis;pedant_db=p3_p13838_Sac_cerev;
S_cerevisiae_chr10	orf	CDS	154982	156124	.	-	0	Parent=mRNA_yjl137c;Note=GLG2+-+Self-glucosylating+initiator+of+glycogen+synthesis;pedant_db=p3_p13838_Sac_cerev;
S_cerevisiae_chr10	orf	gene	156166	156249	.	+	.	ID=yjl136w-a;Name=yjl136w-a;Note=Hypothetical+protein+identified+by+SAGE;pedant_db=p3_p13838_Sac_cerev;
S_cerevisiae_chr10	orf	mRNA	156166	156249	.	+	.	ID=mRNA_yjl136w-a;Parent=yjl136w-a;Name=yjl136w-a;Note=Hypothetical+protein+identified+by+SAGE;pedant_db=p3_p13838_Sac_cerev;
S_cerevisiae_chr10	orf	exon	156166	156249	.	+	.	Parent=mRNA_yjl136w-a;Note=Hypothetical+protein+identified+by+SAGE;pedant_db=p3_p13838_Sac_cerev;
S_cerevisiae_chr10	orf	CDS	156166	156249	.	+	0	Parent=mRNA_yjl136w-a;Note=Hypothetical+protein+identified+by+SAGE;pedant_db=p3_p13838_Sac_cerev;
S_cerevisiae_chr10	orf	gene	156547	157270	.	-	.	ID=yjl136c;Name=yjl136c;Note=RPS21B+-+40S+small+subunit+ribosomal+protein+S21.e;pedant_db=p3_p13838_Sac_cerev;
S_cerevisiae_chr10	orf	mRNA	156547	157270	.	-	.	ID=mRNA_yjl136c;Parent=yjl136c;Name=yjl136c;Note=RPS21B+-+40S+small+subunit+ribosomal+protein+S21.e;pedant_db=p3_p13838_Sac_cerev;
S_cerevisiae_chr10	orf	exon	156547	156786	.	-	.	Parent=mRNA_yjl136c;Note=RPS21B+-+40S+small+subunit+ribosomal+protein+S21.e;pedant_db=p3_p13838_Sac_cerev;
S_cerevisiae_chr10	orf	CDS	156547	156786	.	-	1	Parent=mRNA_yjl136c;Note=RPS21B+-+40S+small+subunit+ribosomal+protein+S21.e;pedant_db=p3_p13838_Sac_cerev;
S_cerevisiae_chr10	orf	exon	157247	157270	.	-	.	Parent=mRNA_yjl136c;Note=RPS21B+-+40S+small+subunit+ribosomal+protein+S21.e;pedant_db=p3_p13838_Sac_cerev;
S_cerevisiae_chr10	orf	CDS	157247	157270	.	-	0	Parent=mRNA_yjl136c;Note=RPS21B+-+40S+small+subunit+ribosomal+protein+S21.e;pedant_db=p3_p13838_Sac_cerev;
S_cerevisiae_chr10	orf	gene	158185	159414	.	+	.	ID=yjl134w;Name=yjl134w;Note=LCB3+-+Sphingoid+base-phosphate+phosphatase;pedant_db=p3_p13838_Sac_cerev;
S_cerevisiae_chr10	orf	mRNA	158185	159414	.	+	.	ID=mRNA_yjl134w;Parent=yjl134w;Name=yjl134w;Note=LCB3+-+Sphingoid+base-phosphate+phosphatase;pedant_db=p3_p13838_Sac_cerev;
S_cerevisiae_chr10	orf	exon	158185	159414	.	+	.	Parent=mRNA_yjl134w;Note=LCB3+-+Sphingoid+base-phosphate+phosphatase;pedant_db=p3_p13838_Sac_cerev;
S_cerevisiae_chr10	orf	CDS	158185	159414	.	+	0	Parent=mRNA_yjl134w;Note=LCB3+-+Sphingoid+base-phosphate+phosphatase;pedant_db=p3_p13838_Sac_cerev;
S_cerevisiae_chr10	orf	gene	159620	159844	.	-	.	ID=yjl133c-a;Name=yjl133c-a;Note=Conserved+hypothetical+protein+identified+in+studies;pedant_db=p3_p13838_Sac_cerev;
S_cerevisiae_chr10	orf	mRNA	159620	159844	.	-	.	ID=mRNA_yjl133c-a;Parent=yjl133c-a;Name=yjl133c-a;Note=Conserved+hypothetical+protein+identified+in+studies;pedant_db=p3_p13838_Sac_cerev;
S_cerevisiae_chr10	orf	exon	159620	159844	.	-	.	Parent=mRNA_yjl133c-a;Note=Conserved+hypothetical+protein+identified+in+studies;pedant_db=p3_p13838_Sac_cerev;
S_cerevisiae_chr10	orf	CDS	159620	159844	.	-	0	Parent=mRNA_yjl133c-a;Note=Conserved+hypothetical+protein+identified+in+studies;pedant_db=p3_p13838_Sac_cerev;
S_cerevisiae_chr10	orf	gene	160616	161560	.	+	.	ID=yjl133w;Name=yjl133w;Note=MRS3+-+Protein+of+the+mitochondrial+carrier+family+(MCF)+-+unknown+function;pedant_db=p3_p13838_Sac_cerev;
S_cerevisiae_chr10	orf	mRNA	160616	161560	.	+	.	ID=mRNA_yjl133w;Parent=yjl133w;Name=yjl133w;Note=MRS3+-+Protein+of+the+mitochondrial+carrier+family+(MCF)+-+unknown+function;pedant_db=p3_p13838_Sac_cerev;
S_cerevisiae_chr10	orf	exon	160616	161560	.	+	.	Parent=mRNA_yjl133w;Note=MRS3+-+Protein+of+the+mitochondrial+carrier+family+(MCF)+-+unknown+function;pedant_db=p3_p13838_Sac_cerev;
S_cerevisiae_chr10	orf	CDS	160616	161560	.	+	0	Parent=mRNA_yjl133w;Note=MRS3+-+Protein+of+the+mitochondrial+carrier+family+(MCF)+-+unknown+function;pedant_db=p3_p13838_Sac_cerev;
S_cerevisiae_chr10	orf	gene	161911	164163	.	+	.	ID=yjl132w;Name=yjl132w;Note=Weak+similarity+to+human+phospholipase+D;pedant_db=p3_p13838_Sac_cerev;
S_cerevisiae_chr10	orf	mRNA	161911	164163	.	+	.	ID=mRNA_yjl132w;Parent=yjl132w;Name=yjl132w;Note=Weak+similarity+to+human+phospholipase+D;pedant_db=p3_p13838_Sac_cerev;
S_cerevisiae_chr10	orf	exon	161911	164163	.	+	.	Parent=mRNA_yjl132w;Note=Weak+similarity+to+human+phospholipase+D;pedant_db=p3_p13838_Sac_cerev;
S_cerevisiae_chr10	orf	CDS	161911	164163	.	+	0	Parent=mRNA_yjl132w;Note=Weak+similarity+to+human+phospholipase+D;pedant_db=p3_p13838_Sac_cerev;
S_cerevisiae_chr10	orf	gene	164275	165345	.	-	.	ID=yjl131c;Name=yjl131c;Note=Protein+of+unknown+function+localised+to+mitochondria;pedant_db=p3_p13838_Sac_cerev;
S_cerevisiae_chr10	orf	mRNA	164275	165345	.	-	.	ID=mRNA_yjl131c;Parent=yjl131c;Name=yjl131c;Note=Protein+of+unknown+function+localised+to+mitochondria;pedant_db=p3_p13838_Sac_cerev;
S_cerevisiae_chr10	orf	exon	164275	165345	.	-	.	Parent=mRNA_yjl131c;Note=Protein+of+unknown+function+localised+to+mitochondria;pedant_db=p3_p13838_Sac_cerev;
S_cerevisiae_chr10	orf	CDS	164275	165345	.	-	0	Parent=mRNA_yjl131c;Note=Protein+of+unknown+function+localised+to+mitochondria;pedant_db=p3_p13838_Sac_cerev;
S_cerevisiae_chr10	orf	gene	165720	172364	.	-	.	ID=yjl130c;Name=yjl130c;Note=URA2+-+Multifunctional+pyrimidine+biosynthesis+protein;pedant_db=p3_p13838_Sac_cerev;
S_cerevisiae_chr10	orf	mRNA	165720	172364	.	-	.	ID=mRNA_yjl130c;Parent=yjl130c;Name=yjl130c;Note=URA2+-+Multifunctional+pyrimidine+biosynthesis+protein;pedant_db=p3_p13838_Sac_cerev;
S_cerevisiae_chr10	orf	exon	165720	172364	.	-	.	Parent=mRNA_yjl130c;Note=URA2+-+Multifunctional+pyrimidine+biosynthesis+protein;pedant_db=p3_p13838_Sac_cerev;
S_cerevisiae_chr10	orf	CDS	165720	172364	.	-	0	Parent=mRNA_yjl130c;Note=URA2+-+Multifunctional+pyrimidine+biosynthesis+protein;pedant_db=p3_p13838_Sac_cerev;
S_cerevisiae_chr10	orf	gene	173596	177303	.	-	.	ID=yjl129c;Name=yjl129c;Note=TRK1+-+Potassium+transporter+I;pedant_db=p3_p13838_Sac_cerev;
S_cerevisiae_chr10	orf	mRNA	173596	177303	.	-	.	ID=mRNA_yjl129c;Parent=yjl129c;Name=yjl129c;Note=TRK1+-+Potassium+transporter+I;pedant_db=p3_p13838_Sac_cerev;
S_cerevisiae_chr10	orf	exon	173596	177303	.	-	.	Parent=mRNA_yjl129c;Note=TRK1+-+Potassium+transporter+I;pedant_db=p3_p13838_Sac_cerev;
S_cerevisiae_chr10	orf	CDS	173596	177303	.	-	0	Parent=mRNA_yjl129c;Note=TRK1+-+Potassium+transporter+I;pedant_db=p3_p13838_Sac_cerev;
S_cerevisiae_chr10	orf	gene	178094	180100	.	-	.	ID=yjl128c;Name=yjl128c;Note=PBS2+-+Tyrosine+protein+kinase+of+the+MAP+kinase+kinase+family;pedant_db=p3_p13838_Sac_cerev;
S_cerevisiae_chr10	orf	mRNA	178094	180100	.	-	.	ID=mRNA_yjl128c;Parent=yjl128c;Name=yjl128c;Note=PBS2+-+Tyrosine+protein+kinase+of+the+MAP+kinase+kinase+family;pedant_db=p3_p13838_Sac_cerev;
S_cerevisiae_chr10	orf	exon	178094	180100	.	-	.	Parent=mRNA_yjl128c;Note=PBS2+-+Tyrosine+protein+kinase+of+the+MAP+kinase+kinase+family;pedant_db=p3_p13838_Sac_cerev;
S_cerevisiae_chr10	orf	CDS	178094	180100	.	-	0	Parent=mRNA_yjl128c;Note=PBS2+-+Tyrosine+protein+kinase+of+the+MAP+kinase+kinase+family;pedant_db=p3_p13838_Sac_cerev;
S_cerevisiae_chr10	orf	gene	180191	180307	.	+	.	ID=yjl127w-a;Name=yjl127w-a;Note=Hypothetical+protein;pedant_db=p3_p13838_Sac_cerev;
S_cerevisiae_chr10	orf	mRNA	180191	180307	.	+	.	ID=mRNA_yjl127w-a;Parent=yjl127w-a;Name=yjl127w-a;Note=Hypothetical+protein;pedant_db=p3_p13838_Sac_cerev;
S_cerevisiae_chr10	orf	exon	180191	180307	.	+	.	Parent=mRNA_yjl127w-a;Note=Hypothetical+protein;pedant_db=p3_p13838_Sac_cerev;
S_cerevisiae_chr10	orf	CDS	180191	180307	.	+	0	Parent=mRNA_yjl127w-a;Note=Hypothetical+protein;pedant_db=p3_p13838_Sac_cerev;
S_cerevisiae_chr10	orf	gene	181549	181707	.	-	.	ID=yjl127c-b;Name=yjl127c-b;Note=Conserved+hypothetical+protein;pedant_db=p3_p13838_Sac_cerev;
S_cerevisiae_chr10	orf	mRNA	181549	181707	.	-	.	ID=mRNA_yjl127c-b;Parent=yjl127c-b;Name=yjl127c-b;Note=Conserved+hypothetical+protein;pedant_db=p3_p13838_Sac_cerev;
S_cerevisiae_chr10	orf	exon	181549	181707	.	-	.	Parent=mRNA_yjl127c-b;Note=Conserved+hypothetical+protein;pedant_db=p3_p13838_Sac_cerev;
S_cerevisiae_chr10	orf	CDS	181549	181707	.	-	0	Parent=mRNA_yjl127c-b;Note=Conserved+hypothetical+protein;pedant_db=p3_p13838_Sac_cerev;
S_cerevisiae_chr10	orf	gene	182296	184218	.	-	.	ID=yjl127c;Name=yjl127c;Note=SPT10+-+Transcription+regulatory+protein;pedant_db=p3_p13838_Sac_cerev;
S_cerevisiae_chr10	orf	mRNA	182296	184218	.	-	.	ID=mRNA_yjl127c;Parent=yjl127c;Name=yjl127c;Note=SPT10+-+Transcription+regulatory+protein;pedant_db=p3_p13838_Sac_cerev;
S_cerevisiae_chr10	orf	exon	182296	184218	.	-	.	Parent=mRNA_yjl127c;Note=SPT10+-+Transcription+regulatory+protein;pedant_db=p3_p13838_Sac_cerev;
S_cerevisiae_chr10	orf	CDS	182296	184218	.	-	0	Parent=mRNA_yjl127c;Note=SPT10+-+Transcription+regulatory+protein;pedant_db=p3_p13838_Sac_cerev;
S_cerevisiae_chr10	orf	gene	184499	185422	.	+	.	ID=yjl126w;Name=yjl126w;Note=NIT2+-+Nitrilase;pedant_db=p3_p13838_Sac_cerev;
S_cerevisiae_chr10	orf	mRNA	184499	185422	.	+	.	ID=mRNA_yjl126w;Parent=yjl126w;Name=yjl126w;Note=NIT2+-+Nitrilase;pedant_db=p3_p13838_Sac_cerev;
S_cerevisiae_chr10	orf	exon	184499	185422	.	+	.	Parent=mRNA_yjl126w;Note=NIT2+-+Nitrilase;pedant_db=p3_p13838_Sac_cerev;
S_cerevisiae_chr10	orf	CDS	184499	185422	.	+	0	Parent=mRNA_yjl126w;Note=NIT2+-+Nitrilase;pedant_db=p3_p13838_Sac_cerev;
S_cerevisiae_chr10	orf	gene	185526	186677	.	-	.	ID=yjl125c;Name=yjl125c;Note=GCD14+-+Translational+repressor+of+GCN4;pedant_db=p3_p13838_Sac_cerev;
S_cerevisiae_chr10	orf	mRNA	185526	186677	.	-	.	ID=mRNA_yjl125c;Parent=yjl125c;Name=yjl125c;Note=GCD14+-+Translational+repressor+of+GCN4;pedant_db=p3_p13838_Sac_cerev;
S_cerevisiae_chr10	orf	exon	185526	186677	.	-	.	Parent=mRNA_yjl125c;Note=GCD14+-+Translational+repressor+of+GCN4;pedant_db=p3_p13838_Sac_cerev;
S_cerevisiae_chr10	orf	CDS	185526	186677	.	-	0	Parent=mRNA_yjl125c;Note=GCD14+-+Translational+repressor+of+GCN4;pedant_db=p3_p13838_Sac_cerev;
S_cerevisiae_chr10	orf	gene	187125	187643	.	-	.	ID=yjl124c;Name=yjl124c;Note=LSM1+-+Sm-like+(Lsm)+protein;pedant_db=p3_p13838_Sac_cerev;
S_cerevisiae_chr10	orf	mRNA	187125	187643	.	-	.	ID=mRNA_yjl124c;Parent=yjl124c;Name=yjl124c;Note=LSM1+-+Sm-like+(Lsm)+protein;pedant_db=p3_p13838_Sac_cerev;
S_cerevisiae_chr10	orf	exon	187125	187643	.	-	.	Parent=mRNA_yjl124c;Note=LSM1+-+Sm-like+(Lsm)+protein;pedant_db=p3_p13838_Sac_cerev;
S_cerevisiae_chr10	orf	CDS	187125	187643	.	-	0	Parent=mRNA_yjl124c;Note=LSM1+-+Sm-like+(Lsm)+protein;pedant_db=p3_p13838_Sac_cerev;
S_cerevisiae_chr10	orf	gene	188003	189439	.	-	.	ID=yjl123c;Name=yjl123c;Note=Protein+of+unknown+function+localised+to+golgi-ER+transport+vesicles;pedant_db=p3_p13838_Sac_cerev;
S_cerevisiae_chr10	orf	mRNA	188003	189439	.	-	.	ID=mRNA_yjl123c;Parent=yjl123c;Name=yjl123c;Note=Protein+of+unknown+function+localised+to+golgi-ER+transport+vesicles;pedant_db=p3_p13838_Sac_cerev;
S_cerevisiae_chr10	orf	exon	188003	189439	.	-	.	Parent=mRNA_yjl123c;Note=Protein+of+unknown+function+localised+to+golgi-ER+transport+vesicles;pedant_db=p3_p13838_Sac_cerev;
S_cerevisiae_chr10	orf	CDS	188003	189439	.	-	0	Parent=mRNA_yjl123c;Note=Protein+of+unknown+function+localised+to+golgi-ER+transport+vesicles;pedant_db=p3_p13838_Sac_cerev;
S_cerevisiae_chr10	orf	gene	189715	190242	.	+	.	ID=yjl122w;Name=yjl122w;Note=ALB1+-+Protein+of+unknown+function+localised+to+nucleus;pedant_db=p3_p13838_Sac_cerev;
S_cerevisiae_chr10	orf	mRNA	189715	190242	.	+	.	ID=mRNA_yjl122w;Parent=yjl122w;Name=yjl122w;Note=ALB1+-+Protein+of+unknown+function+localised+to+nucleus;pedant_db=p3_p13838_Sac_cerev;
S_cerevisiae_chr10	orf	exon	189715	190242	.	+	.	Parent=mRNA_yjl122w;Note=ALB1+-+Protein+of+unknown+function+localised+to+nucleus;pedant_db=p3_p13838_Sac_cerev;
S_cerevisiae_chr10	orf	CDS	189715	190242	.	+	0	Parent=mRNA_yjl122w;Note=ALB1+-+Protein+of+unknown+function+localised+to+nucleus;pedant_db=p3_p13838_Sac_cerev;
S_cerevisiae_chr10	orf	gene	190373	191089	.	-	.	ID=yjl121c;Name=yjl121c;Note=RPE1+-+D-ribulose-5-phosphate+3-epimerase;pedant_db=p3_p13838_Sac_cerev;
S_cerevisiae_chr10	orf	mRNA	190373	191089	.	-	.	ID=mRNA_yjl121c;Parent=yjl121c;Name=yjl121c;Note=RPE1+-+D-ribulose-5-phosphate+3-epimerase;pedant_db=p3_p13838_Sac_cerev;
S_cerevisiae_chr10	orf	exon	190373	191089	.	-	.	Parent=mRNA_yjl121c;Note=RPE1+-+D-ribulose-5-phosphate+3-epimerase;pedant_db=p3_p13838_Sac_cerev;
S_cerevisiae_chr10	orf	CDS	190373	191089	.	-	0	Parent=mRNA_yjl121c;Note=RPE1+-+D-ribulose-5-phosphate+3-epimerase;pedant_db=p3_p13838_Sac_cerev;
S_cerevisiae_chr10	orf	gene	191638	192297	.	+	.	ID=yjl118w;Name=yjl118w;Note=Conserved+hypothetical+protein;pedant_db=p3_p13838_Sac_cerev;
S_cerevisiae_chr10	orf	mRNA	191638	192297	.	+	.	ID=mRNA_yjl118w;Parent=yjl118w;Name=yjl118w;Note=Conserved+hypothetical+protein;pedant_db=p3_p13838_Sac_cerev;
S_cerevisiae_chr10	orf	exon	191638	192297	.	+	.	Parent=mRNA_yjl118w;Note=Conserved+hypothetical+protein;pedant_db=p3_p13838_Sac_cerev;
S_cerevisiae_chr10	orf	CDS	191638	192297	.	+	0	Parent=mRNA_yjl118w;Note=Conserved+hypothetical+protein;pedant_db=p3_p13838_Sac_cerev;
S_cerevisiae_chr10	orf	gene	192530	193465	.	+	.	ID=yjl117w;Name=yjl117w;Note=PHO86+-+Targeting+and+packing+of+Pho84p+inorganic+phospate+transporter;pedant_db=p3_p13838_Sac_cerev;
S_cerevisiae_chr10	orf	mRNA	192530	193465	.	+	.	ID=mRNA_yjl117w;Parent=yjl117w;Name=yjl117w;Note=PHO86+-+Targeting+and+packing+of+Pho84p+inorganic+phospate+transporter;pedant_db=p3_p13838_Sac_cerev;
S_cerevisiae_chr10	orf	exon	192530	193465	.	+	.	Parent=mRNA_yjl117w;Note=PHO86+-+Targeting+and+packing+of+Pho84p+inorganic+phospate+transporter;pedant_db=p3_p13838_Sac_cerev;
S_cerevisiae_chr10	orf	CDS	192530	193465	.	+	0	Parent=mRNA_yjl117w;Note=PHO86+-+Targeting+and+packing+of+Pho84p+inorganic+phospate+transporter;pedant_db=p3_p13838_Sac_cerev;
S_cerevisiae_chr10	orf	gene	193859	194872	.	-	.	ID=yjl116c;Name=yjl116c;Note=NCA3+-+Protein+involved+in+regulation+of+synthesis+of+Atp6p+and+Atp8p;pedant_db=p3_p13838_Sac_cerev;
S_cerevisiae_chr10	orf	mRNA	193859	194872	.	-	.	ID=mRNA_yjl116c;Parent=yjl116c;Name=yjl116c;Note=NCA3+-+Protein+involved+in+regulation+of+synthesis+of+Atp6p+and+Atp8p;pedant_db=p3_p13838_Sac_cerev;
S_cerevisiae_chr10	orf	exon	193859	194872	.	-	.	Parent=mRNA_yjl116c;Note=NCA3+-+Protein+involved+in+regulation+of+synthesis+of+Atp6p+and+Atp8p;pedant_db=p3_p13838_Sac_cerev;
S_cerevisiae_chr10	orf	CDS	193859	194872	.	-	0	Parent=mRNA_yjl116c;Note=NCA3+-+Protein+involved+in+regulation+of+synthesis+of+Atp6p+and+Atp8p;pedant_db=p3_p13838_Sac_cerev;
S_cerevisiae_chr10	orf	gene	196285	197124	.	+	.	ID=yjl115w;Name=yjl115w;Note=ASF1+-+Anti-silencing+protein;pedant_db=p3_p13838_Sac_cerev;
S_cerevisiae_chr10	orf	mRNA	196285	197124	.	+	.	ID=mRNA_yjl115w;Parent=yjl115w;Name=yjl115w;Note=ASF1+-+Anti-silencing+protein;pedant_db=p3_p13838_Sac_cerev;
S_cerevisiae_chr10	orf	exon	196285	197124	.	+	.	Parent=mRNA_yjl115w;Note=ASF1+-+Anti-silencing+protein;pedant_db=p3_p13838_Sac_cerev;
S_cerevisiae_chr10	orf	CDS	196285	197124	.	+	0	Parent=mRNA_yjl115w;Note=ASF1+-+Anti-silencing+protein;pedant_db=p3_p13838_Sac_cerev;
S_cerevisiae_chr10	orf	gene	197913	199157	.	+	.	ID=yjl114w;Name=yjl114w;Note=TY4A+-+TY4A+protein;pedant_db=p3_p13838_Sac_cerev;
S_cerevisiae_chr10	orf	gene	197913	203325	.	+	.	ID=yjl113w;Name=yjl113w;Note=TY4B+-+TY4B+protein;pedant_db=p3_p13838_Sac_cerev;
S_cerevisiae_chr10	orf	mRNA	197913	199157	.	+	.	ID=mRNA_yjl114w;Parent=yjl114w;Name=yjl114w;Note=TY4A+-+TY4A+protein;pedant_db=p3_p13838_Sac_cerev;
S_cerevisiae_chr10	orf	mRNA	197913	203325	.	+	.	ID=mRNA_yjl113w;Parent=yjl113w;Name=yjl113w;Note=TY4B+-+TY4B+protein;pedant_db=p3_p13838_Sac_cerev;
S_cerevisiae_chr10	orf	exon	197913	198998	.	+	.	Parent=mRNA_yjl113w;Note=TY4B+-+TY4B+protein;pedant_db=p3_p13838_Sac_cerev;
S_cerevisiae_chr10	orf	exon	197913	199157	.	+	.	Parent=mRNA_yjl114w;Note=TY4A+-+TY4A+protein;pedant_db=p3_p13838_Sac_cerev;
S_cerevisiae_chr10	orf	CDS	197913	198998	.	+	0	Parent=mRNA_yjl113w;Note=TY4B+-+TY4B+protein;pedant_db=p3_p13838_Sac_cerev;
S_cerevisiae_chr10	orf	CDS	197913	199157	.	+	0	Parent=mRNA_yjl114w;Note=TY4A+-+TY4A+protein;pedant_db=p3_p13838_Sac_cerev;
S_cerevisiae_chr10	orf	exon	199000	203325	.	+	.	Parent=mRNA_yjl113w;Note=TY4B+-+TY4B+protein;pedant_db=p3_p13838_Sac_cerev;
S_cerevisiae_chr10	orf	CDS	199000	203325	.	+	1	Parent=mRNA_yjl113w;Note=TY4B+-+TY4B+protein;pedant_db=p3_p13838_Sac_cerev;
S_cerevisiae_chr10	orf	gene	205301	207445	.	+	.	ID=yjl112w;Name=yjl112w;Note=MDV1+-+WD+repeat+protein+that+regulates+steps+in+the+Dnm1p-dependent+process+of+mitochondrial+fission;pedant_db=p3_p13838_Sac_cerev;
S_cerevisiae_chr10	orf	mRNA	205301	207445	.	+	.	ID=mRNA_yjl112w;Parent=yjl112w;Name=yjl112w;Note=MDV1+-+WD+repeat+protein+that+regulates+steps+in+the+Dnm1p-dependent+process+of+mitochondrial+fission;pedant_db=p3_p13838_Sac_cerev;
S_cerevisiae_chr10	orf	exon	205301	207445	.	+	.	Parent=mRNA_yjl112w;Note=MDV1+-+WD+repeat+protein+that+regulates+steps+in+the+Dnm1p-dependent+process+of+mitochondrial+fission;pedant_db=p3_p13838_Sac_cerev;
S_cerevisiae_chr10	orf	CDS	205301	207445	.	+	0	Parent=mRNA_yjl112w;Note=MDV1+-+WD+repeat+protein+that+regulates+steps+in+the+Dnm1p-dependent+process+of+mitochondrial+fission;pedant_db=p3_p13838_Sac_cerev;
S_cerevisiae_chr10	orf	gene	207873	209525	.	+	.	ID=yjl111w;Name=yjl111w;Note=CCT7+-+Component+of+chaperonin-containing+T-complex;pedant_db=p3_p13838_Sac_cerev;
S_cerevisiae_chr10	orf	mRNA	207873	209525	.	+	.	ID=mRNA_yjl111w;Parent=yjl111w;Name=yjl111w;Note=CCT7+-+Component+of+chaperonin-containing+T-complex;pedant_db=p3_p13838_Sac_cerev;
S_cerevisiae_chr10	orf	exon	207873	209525	.	+	.	Parent=mRNA_yjl111w;Note=CCT7+-+Component+of+chaperonin-containing+T-complex;pedant_db=p3_p13838_Sac_cerev;
S_cerevisiae_chr10	orf	CDS	207873	209525	.	+	0	Parent=mRNA_yjl111w;Note=CCT7+-+Component+of+chaperonin-containing+T-complex;pedant_db=p3_p13838_Sac_cerev;
S_cerevisiae_chr10	orf	gene	209918	211573	.	-	.	ID=yjl110c;Name=yjl110c;Note=GZF3+-+Transcriptional+repressor;pedant_db=p3_p13838_Sac_cerev;
S_cerevisiae_chr10	orf	mRNA	209918	211573	.	-	.	ID=mRNA_yjl110c;Parent=yjl110c;Name=yjl110c;Note=GZF3+-+Transcriptional+repressor;pedant_db=p3_p13838_Sac_cerev;
S_cerevisiae_chr10	orf	exon	209918	211573	.	-	.	Parent=mRNA_yjl110c;Note=GZF3+-+Transcriptional+repressor;pedant_db=p3_p13838_Sac_cerev;
S_cerevisiae_chr10	orf	CDS	209918	211573	.	-	0	Parent=mRNA_yjl110c;Note=GZF3+-+Transcriptional+repressor;pedant_db=p3_p13838_Sac_cerev;
S_cerevisiae_chr10	orf	gene	211996	217305	.	-	.	ID=yjl109c;Name=yjl109c;Note=UTP10+-+U3+snoRNP+protein;pedant_db=p3_p13838_Sac_cerev;
S_cerevisiae_chr10	orf	mRNA	211996	217305	.	-	.	ID=mRNA_yjl109c;Parent=yjl109c;Name=yjl109c;Note=UTP10+-+U3+snoRNP+protein;pedant_db=p3_p13838_Sac_cerev;
S_cerevisiae_chr10	orf	exon	211996	217305	.	-	.	Parent=mRNA_yjl109c;Note=UTP10+-+U3+snoRNP+protein;pedant_db=p3_p13838_Sac_cerev;
S_cerevisiae_chr10	orf	CDS	211996	217305	.	-	0	Parent=mRNA_yjl109c;Note=UTP10+-+U3+snoRNP+protein;pedant_db=p3_p13838_Sac_cerev;
S_cerevisiae_chr10	orf	gene	217701	218852	.	-	.	ID=yjl108c;Name=yjl108c;Note=PRM10+-+Pheromone-regulated+protein;pedant_db=p3_p13838_Sac_cerev;
S_cerevisiae_chr10	orf	mRNA	217701	218852	.	-	.	ID=mRNA_yjl108c;Parent=yjl108c;Name=yjl108c;Note=PRM10+-+Pheromone-regulated+protein;pedant_db=p3_p13838_Sac_cerev;
S_cerevisiae_chr10	orf	exon	217701	218852	.	-	.	Parent=mRNA_yjl108c;Note=PRM10+-+Pheromone-regulated+protein;pedant_db=p3_p13838_Sac_cerev;
S_cerevisiae_chr10	orf	CDS	217701	218852	.	-	0	Parent=mRNA_yjl108c;Note=PRM10+-+Pheromone-regulated+protein;pedant_db=p3_p13838_Sac_cerev;
S_cerevisiae_chr10	orf	gene	218849	220012	.	-	.	ID=yjl107c;Name=yjl107c;Note=Protein+of+unknown+function;pedant_db=p3_p13838_Sac_cerev;
S_cerevisiae_chr10	orf	mRNA	218849	220012	.	-	.	ID=mRNA_yjl107c;Parent=yjl107c;Name=yjl107c;Note=Protein+of+unknown+function;pedant_db=p3_p13838_Sac_cerev;
S_cerevisiae_chr10	orf	exon	218849	220012	.	-	.	Parent=mRNA_yjl107c;Note=Protein+of+unknown+function;pedant_db=p3_p13838_Sac_cerev;
S_cerevisiae_chr10	orf	CDS	218849	220012	.	-	0	Parent=mRNA_yjl107c;Note=Protein+of+unknown+function;pedant_db=p3_p13838_Sac_cerev;
S_cerevisiae_chr10	orf	gene	221386	223323	.	+	.	ID=yjl106w;Name=yjl106w;Note=IME2+-+Ser/thr+protein+kinase;pedant_db=p3_p13838_Sac_cerev;
S_cerevisiae_chr10	orf	mRNA	221386	223323	.	+	.	ID=mRNA_yjl106w;Parent=yjl106w;Name=yjl106w;Note=IME2+-+Ser/thr+protein+kinase;pedant_db=p3_p13838_Sac_cerev;
S_cerevisiae_chr10	orf	exon	221386	223323	.	+	.	Parent=mRNA_yjl106w;Note=IME2+-+Ser/thr+protein+kinase;pedant_db=p3_p13838_Sac_cerev;
S_cerevisiae_chr10	orf	CDS	221386	223323	.	+	0	Parent=mRNA_yjl106w;Note=IME2+-+Ser/thr+protein+kinase;pedant_db=p3_p13838_Sac_cerev;
S_cerevisiae_chr10	orf	gene	225051	226733	.	+	.	ID=yjl105w;Name=yjl105w;Note=SET4+-+Set-domain+containing+protein;pedant_db=p3_p13838_Sac_cerev;
S_cerevisiae_chr10	orf	mRNA	225051	226733	.	+	.	ID=mRNA_yjl105w;Parent=yjl105w;Name=yjl105w;Note=SET4+-+Set-domain+containing+protein;pedant_db=p3_p13838_Sac_cerev;
S_cerevisiae_chr10	orf	exon	225051	226733	.	+	.	Parent=mRNA_yjl105w;Note=SET4+-+Set-domain+containing+protein;pedant_db=p3_p13838_Sac_cerev;
S_cerevisiae_chr10	orf	CDS	225051	226733	.	+	0	Parent=mRNA_yjl105w;Note=SET4+-+Set-domain+containing+protein;pedant_db=p3_p13838_Sac_cerev;
S_cerevisiae_chr10	orf	gene	227323	227772	.	+	.	ID=yjl104w;Name=yjl104w;Note=PAM16+-+Presequence+translocase-Asssociated+Motor,+constituent+of+the+mitochondrial+import+motor+PAM;pedant_db=p3_p13838_Sac_cerev;
S_cerevisiae_chr10	orf	mRNA	227323	227772	.	+	.	ID=mRNA_yjl104w;Parent=yjl104w;Name=yjl104w;Note=PAM16+-+Presequence+translocase-Asssociated+Motor,+constituent+of+the+mitochondrial+import+motor+PAM;pedant_db=p3_p13838_Sac_cerev;
S_cerevisiae_chr10	orf	exon	227323	227772	.	+	.	Parent=mRNA_yjl104w;Note=PAM16+-+Presequence+translocase-Asssociated+Motor,+constituent+of+the+mitochondrial+import+motor+PAM;pedant_db=p3_p13838_Sac_cerev;
S_cerevisiae_chr10	orf	CDS	227323	227772	.	+	0	Parent=mRNA_yjl104w;Note=PAM16+-+Presequence+translocase-Asssociated+Motor,+constituent+of+the+mitochondrial+import+motor+PAM;pedant_db=p3_p13838_Sac_cerev;
S_cerevisiae_chr10	orf	gene	229021	230877	.	-	.	ID=yjl103c;Name=yjl103c;Note=Similarity+to+YBR239c;pedant_db=p3_p13838_Sac_cerev;
S_cerevisiae_chr10	orf	mRNA	229021	230877	.	-	.	ID=mRNA_yjl103c;Parent=yjl103c;Name=yjl103c;Note=Similarity+to+YBR239c;pedant_db=p3_p13838_Sac_cerev;
S_cerevisiae_chr10	orf	exon	229021	230877	.	-	.	Parent=mRNA_yjl103c;Note=Similarity+to+YBR239c;pedant_db=p3_p13838_Sac_cerev;
S_cerevisiae_chr10	orf	CDS	229021	230877	.	-	0	Parent=mRNA_yjl103c;Note=Similarity+to+YBR239c;pedant_db=p3_p13838_Sac_cerev;
S_cerevisiae_chr10	orf	gene	231297	233756	.	+	.	ID=yjl102w;Name=yjl102w;Note=MEF2+-+Translation+elongation+factor,+mitochondrial;pedant_db=p3_p13838_Sac_cerev;
S_cerevisiae_chr10	orf	mRNA	231297	233756	.	+	.	ID=mRNA_yjl102w;Parent=yjl102w;Name=yjl102w;Note=MEF2+-+Translation+elongation+factor,+mitochondrial;pedant_db=p3_p13838_Sac_cerev;
S_cerevisiae_chr10	orf	exon	231297	233756	.	+	.	Parent=mRNA_yjl102w;Note=MEF2+-+Translation+elongation+factor,+mitochondrial;pedant_db=p3_p13838_Sac_cerev;
S_cerevisiae_chr10	orf	CDS	231297	233756	.	+	0	Parent=mRNA_yjl102w;Note=MEF2+-+Translation+elongation+factor,+mitochondrial;pedant_db=p3_p13838_Sac_cerev;
S_cerevisiae_chr10	orf	gene	234316	236352	.	-	.	ID=yjl101c;Name=yjl101c;Note=GSH1+-+Glutamate--cysteine+ligase;pedant_db=p3_p13838_Sac_cerev;
S_cerevisiae_chr10	orf	mRNA	234316	236352	.	-	.	ID=mRNA_yjl101c;Parent=yjl101c;Name=yjl101c;Note=GSH1+-+Glutamate--cysteine+ligase;pedant_db=p3_p13838_Sac_cerev;
S_cerevisiae_chr10	orf	exon	234316	236352	.	-	.	Parent=mRNA_yjl101c;Note=GSH1+-+Glutamate--cysteine+ligase;pedant_db=p3_p13838_Sac_cerev;
S_cerevisiae_chr10	orf	CDS	234316	236352	.	-	0	Parent=mRNA_yjl101c;Note=GSH1+-+Glutamate--cysteine+ligase;pedant_db=p3_p13838_Sac_cerev;
S_cerevisiae_chr10	orf	gene	237259	239082	.	+	.	ID=yjl100w;Name=yjl100w;Note=LSB6+-+LAs17+Binding+protein;pedant_db=p3_p13838_Sac_cerev;
S_cerevisiae_chr10	orf	mRNA	237259	239082	.	+	.	ID=mRNA_yjl100w;Parent=yjl100w;Name=yjl100w;Note=LSB6+-+LAs17+Binding+protein;pedant_db=p3_p13838_Sac_cerev;
S_cerevisiae_chr10	orf	exon	237259	239082	.	+	.	Parent=mRNA_yjl100w;Note=LSB6+-+LAs17+Binding+protein;pedant_db=p3_p13838_Sac_cerev;
S_cerevisiae_chr10	orf	CDS	237259	239082	.	+	0	Parent=mRNA_yjl100w;Note=LSB6+-+LAs17+Binding+protein;pedant_db=p3_p13838_Sac_cerev;
S_cerevisiae_chr10	orf	gene	239410	241650	.	+	.	ID=yjl099w;Name=yjl099w;Note=CHS6+-+Chitin+biosynthesis+protein;pedant_db=p3_p13838_Sac_cerev;
S_cerevisiae_chr10	orf	mRNA	239410	241650	.	+	.	ID=mRNA_yjl099w;Parent=yjl099w;Name=yjl099w;Note=CHS6+-+Chitin+biosynthesis+protein;pedant_db=p3_p13838_Sac_cerev;
S_cerevisiae_chr10	orf	exon	239410	241650	.	+	.	Parent=mRNA_yjl099w;Note=CHS6+-+Chitin+biosynthesis+protein;pedant_db=p3_p13838_Sac_cerev;
S_cerevisiae_chr10	orf	CDS	239410	241650	.	+	0	Parent=mRNA_yjl099w;Note=CHS6+-+Chitin+biosynthesis+protein;pedant_db=p3_p13838_Sac_cerev;
S_cerevisiae_chr10	orf	gene	242078	245254	.	+	.	ID=yjl098w;Name=yjl098w;Note=SAP185+-+Sit4p-associating+protein;pedant_db=p3_p13838_Sac_cerev;
S_cerevisiae_chr10	orf	mRNA	242078	245254	.	+	.	ID=mRNA_yjl098w;Parent=yjl098w;Name=yjl098w;Note=SAP185+-+Sit4p-associating+protein;pedant_db=p3_p13838_Sac_cerev;
S_cerevisiae_chr10	orf	exon	242078	245254	.	+	.	Parent=mRNA_yjl098w;Note=SAP185+-+Sit4p-associating+protein;pedant_db=p3_p13838_Sac_cerev;
S_cerevisiae_chr10	orf	CDS	242078	245254	.	+	0	Parent=mRNA_yjl098w;Note=SAP185+-+Sit4p-associating+protein;pedant_db=p3_p13838_Sac_cerev;
S_cerevisiae_chr10	orf	gene	245587	246240	.	+	.	ID=yjl097w;Name=yjl097w;Note=PHS1+-+Protein+required+for+cell+viability+localised+to+ER+and+vacuole;pedant_db=p3_p13838_Sac_cerev;
S_cerevisiae_chr10	orf	mRNA	245587	246240	.	+	.	ID=mRNA_yjl097w;Parent=yjl097w;Name=yjl097w;Note=PHS1+-+Protein+required+for+cell+viability+localised+to+ER+and+vacuole;pedant_db=p3_p13838_Sac_cerev;
S_cerevisiae_chr10	orf	exon	245587	246240	.	+	.	Parent=mRNA_yjl097w;Note=PHS1+-+Protein+required+for+cell+viability+localised+to+ER+and+vacuole;pedant_db=p3_p13838_Sac_cerev;
S_cerevisiae_chr10	orf	CDS	245587	246240	.	+	0	Parent=mRNA_yjl097w;Note=PHS1+-+Protein+required+for+cell+viability+localised+to+ER+and+vacuole;pedant_db=p3_p13838_Sac_cerev;
S_cerevisiae_chr10	orf	gene	246486	246971	.	+	.	ID=yjl096w;Name=yjl096w;Note=MRPL49+-+Mitochondrial+ribosomal+protein,+large+subunit;pedant_db=p3_p13838_Sac_cerev;
S_cerevisiae_chr10	orf	mRNA	246486	246971	.	+	.	ID=mRNA_yjl096w;Parent=yjl096w;Name=yjl096w;Note=MRPL49+-+Mitochondrial+ribosomal+protein,+large+subunit;pedant_db=p3_p13838_Sac_cerev;
S_cerevisiae_chr10	orf	exon	246486	246971	.	+	.	Parent=mRNA_yjl096w;Note=MRPL49+-+Mitochondrial+ribosomal+protein,+large+subunit;pedant_db=p3_p13838_Sac_cerev;
S_cerevisiae_chr10	orf	CDS	246486	246971	.	+	0	Parent=mRNA_yjl096w;Note=MRPL49+-+Mitochondrial+ribosomal+protein,+large+subunit;pedant_db=p3_p13838_Sac_cerev;
S_cerevisiae_chr10	orf	gene	247250	251686	.	+	.	ID=yjl095w;Name=yjl095w;Note=BCK1+-+Ser/thr+protein+kinase+of+the+MEKK+family;pedant_db=p3_p13838_Sac_cerev;
S_cerevisiae_chr10	orf	mRNA	247250	251686	.	+	.	ID=mRNA_yjl095w;Parent=yjl095w;Name=yjl095w;Note=BCK1+-+Ser/thr+protein+kinase+of+the+MEKK+family;pedant_db=p3_p13838_Sac_cerev;
S_cerevisiae_chr10	orf	exon	247250	251686	.	+	.	Parent=mRNA_yjl095w;Note=BCK1+-+Ser/thr+protein+kinase+of+the+MEKK+family;pedant_db=p3_p13838_Sac_cerev;
S_cerevisiae_chr10	orf	CDS	247250	251686	.	+	0	Parent=mRNA_yjl095w;Note=BCK1+-+Ser/thr+protein+kinase+of+the+MEKK+family;pedant_db=p3_p13838_Sac_cerev;
S_cerevisiae_chr10	orf	gene	251816	254437	.	-	.	ID=yjl094c;Name=yjl094c;Note=KHA1+-+Protein+proposed+to+mediate+K+/H++exchange+or+to+function+as+a+sensor+of+external+compounds;pedant_db=p3_p13838_Sac_cerev;
S_cerevisiae_chr10	orf	mRNA	251816	254437	.	-	.	ID=mRNA_yjl094c;Parent=yjl094c;Name=yjl094c;Note=KHA1+-+Protein+proposed+to+mediate+K+/H++exchange+or+to+function+as+a+sensor+of+external+compounds;pedant_db=p3_p13838_Sac_cerev;
S_cerevisiae_chr10	orf	exon	251816	254437	.	-	.	Parent=mRNA_yjl094c;Note=KHA1+-+Protein+proposed+to+mediate+K+/H++exchange+or+to+function+as+a+sensor+of+external+compounds;pedant_db=p3_p13838_Sac_cerev;
S_cerevisiae_chr10	orf	CDS	251816	254437	.	-	0	Parent=mRNA_yjl094c;Note=KHA1+-+Protein+proposed+to+mediate+K+/H++exchange+or+to+function+as+a+sensor+of+external+compounds;pedant_db=p3_p13838_Sac_cerev;
S_cerevisiae_chr10	orf	gene	254732	256807	.	-	.	ID=yjl093c;Name=yjl093c;Note=TOK1+-+Voltage-gated,+outward-rectifying+K++channel+protein+of+the+plasma+membrane;pedant_db=p3_p13838_Sac_cerev;
S_cerevisiae_chr10	orf	mRNA	254732	256807	.	-	.	ID=mRNA_yjl093c;Parent=yjl093c;Name=yjl093c;Note=TOK1+-+Voltage-gated,+outward-rectifying+K++channel+protein+of+the+plasma+membrane;pedant_db=p3_p13838_Sac_cerev;
S_cerevisiae_chr10	orf	exon	254732	256807	.	-	.	Parent=mRNA_yjl093c;Note=TOK1+-+Voltage-gated,+outward-rectifying+K++channel+protein+of+the+plasma+membrane;pedant_db=p3_p13838_Sac_cerev;
S_cerevisiae_chr10	orf	CDS	254732	256807	.	-	0	Parent=mRNA_yjl093c;Note=TOK1+-+Voltage-gated,+outward-rectifying+K++channel+protein+of+the+plasma+membrane;pedant_db=p3_p13838_Sac_cerev;
S_cerevisiae_chr10	orf	gene	257418	260942	.	+	.	ID=yjl092w;Name=yjl092w;Note=HPR5+-+ATP-dependent+DNA+helicase;pedant_db=p3_p13838_Sac_cerev;
S_cerevisiae_chr10	orf	mRNA	257418	260942	.	+	.	ID=mRNA_yjl092w;Parent=yjl092w;Name=yjl092w;Note=HPR5+-+ATP-dependent+DNA+helicase;pedant_db=p3_p13838_Sac_cerev;
S_cerevisiae_chr10	orf	exon	257418	260942	.	+	.	Parent=mRNA_yjl092w;Note=HPR5+-+ATP-dependent+DNA+helicase;pedant_db=p3_p13838_Sac_cerev;
S_cerevisiae_chr10	orf	CDS	257418	260942	.	+	0	Parent=mRNA_yjl092w;Note=HPR5+-+ATP-dependent+DNA+helicase;pedant_db=p3_p13838_Sac_cerev;
S_cerevisiae_chr10	orf	gene	261075	262547	.	-	.	ID=yjl091c;Name=yjl091c;Note=GWT1+-+Protein+involved+in+the+inositol+acylation+of+glucosaminyl+phosphatidylinositol+(GlcN-PI)+to+form+glucosaminyl(acyl)phosphatidylinositol+(GlcN(acyl)PI);pedant_db=p3_p13838_Sac_cerev;
S_cerevisiae_chr10	orf	mRNA	261075	262547	.	-	.	ID=mRNA_yjl091c;Parent=yjl091c;Name=yjl091c;Note=GWT1+-+Protein+involved+in+the+inositol+acylation+of+glucosaminyl+phosphatidylinositol+(GlcN-PI)+to+form+glucosaminyl(acyl)phosphatidylinositol+(GlcN(acyl)PI);pedant_db=p3_p13838_Sac_cerev;
S_cerevisiae_chr10	orf	exon	261075	262547	.	-	.	Parent=mRNA_yjl091c;Note=GWT1+-+Protein+involved+in+the+inositol+acylation+of+glucosaminyl+phosphatidylinositol+(GlcN-PI)+to+form+glucosaminyl(acyl)phosphatidylinositol+(GlcN(acyl)PI);pedant_db=p3_p13838_Sac_cerev;
S_cerevisiae_chr10	orf	CDS	261075	262547	.	-	0	Parent=mRNA_yjl091c;Note=GWT1+-+Protein+involved+in+the+inositol+acylation+of+glucosaminyl+phosphatidylinositol+(GlcN-PI)+to+form+glucosaminyl(acyl)phosphatidylinositol+(GlcN(acyl)PI);pedant_db=p3_p13838_Sac_cerev;
S_cerevisiae_chr10	orf	gene	262752	265046	.	-	.	ID=yjl090c;Name=yjl090c;Note=DPB11+-+Protein+involved+in+DNA+replication+and+S-phase+checkpoint;pedant_db=p3_p13838_Sac_cerev;
S_cerevisiae_chr10	orf	mRNA	262752	265046	.	-	.	ID=mRNA_yjl090c;Parent=yjl090c;Name=yjl090c;Note=DPB11+-+Protein+involved+in+DNA+replication+and+S-phase+checkpoint;pedant_db=p3_p13838_Sac_cerev;
S_cerevisiae_chr10	orf	exon	262752	265046	.	-	.	Parent=mRNA_yjl090c;Note=DPB11+-+Protein+involved+in+DNA+replication+and+S-phase+checkpoint;pedant_db=p3_p13838_Sac_cerev;
S_cerevisiae_chr10	orf	CDS	262752	265046	.	-	0	Parent=mRNA_yjl090c;Note=DPB11+-+Protein+involved+in+DNA+replication+and+S-phase+checkpoint;pedant_db=p3_p13838_Sac_cerev;
S_cerevisiae_chr10	orf	gene	265921	268410	.	+	.	ID=yjl089w;Name=yjl089w;Note=SIP4+-+Interacts+with+SNF1+protein+kinase;pedant_db=p3_p13838_Sac_cerev;
S_cerevisiae_chr10	orf	mRNA	265921	268410	.	+	.	ID=mRNA_yjl089w;Parent=yjl089w;Name=yjl089w;Note=SIP4+-+Interacts+with+SNF1+protein+kinase;pedant_db=p3_p13838_Sac_cerev;
S_cerevisiae_chr10	orf	exon	265921	268410	.	+	.	Parent=mRNA_yjl089w;Note=SIP4+-+Interacts+with+SNF1+protein+kinase;pedant_db=p3_p13838_Sac_cerev;
S_cerevisiae_chr10	orf	CDS	265921	268410	.	+	0	Parent=mRNA_yjl089w;Note=SIP4+-+Interacts+with+SNF1+protein+kinase;pedant_db=p3_p13838_Sac_cerev;
S_cerevisiae_chr10	orf	gene	268794	269810	.	+	.	ID=yjl088w;Name=yjl088w;Note=ARG3+-+Ornithine+carbamoyltransferase;pedant_db=p3_p13838_Sac_cerev;
S_cerevisiae_chr10	orf	mRNA	268794	269810	.	+	.	ID=mRNA_yjl088w;Parent=yjl088w;Name=yjl088w;Note=ARG3+-+Ornithine+carbamoyltransferase;pedant_db=p3_p13838_Sac_cerev;
S_cerevisiae_chr10	orf	exon	268794	269810	.	+	.	Parent=mRNA_yjl088w;Note=ARG3+-+Ornithine+carbamoyltransferase;pedant_db=p3_p13838_Sac_cerev;
S_cerevisiae_chr10	orf	CDS	268794	269810	.	+	0	Parent=mRNA_yjl088w;Note=ARG3+-+Ornithine+carbamoyltransferase;pedant_db=p3_p13838_Sac_cerev;
S_cerevisiae_chr10	orf	gene	269997	272480	.	-	.	ID=yjl087c;Name=yjl087c;Note=TRL1+-+tRNA+ligase;pedant_db=p3_p13838_Sac_cerev;
S_cerevisiae_chr10	orf	mRNA	269997	272480	.	-	.	ID=mRNA_yjl087c;Parent=yjl087c;Name=yjl087c;Note=TRL1+-+tRNA+ligase;pedant_db=p3_p13838_Sac_cerev;
S_cerevisiae_chr10	orf	exon	269997	272480	.	-	.	Parent=mRNA_yjl087c;Note=TRL1+-+tRNA+ligase;pedant_db=p3_p13838_Sac_cerev;
S_cerevisiae_chr10	orf	CDS	269997	272480	.	-	0	Parent=mRNA_yjl087c;Note=TRL1+-+tRNA+ligase;pedant_db=p3_p13838_Sac_cerev;
S_cerevisiae_chr10	orf	gene	272822	274693	.	+	.	ID=yjl085w;Name=yjl085w;Note=EXO70+-+70+kDa+exocyst+component+protein;pedant_db=p3_p13838_Sac_cerev;
S_cerevisiae_chr10	orf	mRNA	272822	274693	.	+	.	ID=mRNA_yjl085w;Parent=yjl085w;Name=yjl085w;Note=EXO70+-+70+kDa+exocyst+component+protein;pedant_db=p3_p13838_Sac_cerev;
S_cerevisiae_chr10	orf	exon	272822	274693	.	+	.	Parent=mRNA_yjl085w;Note=EXO70+-+70+kDa+exocyst+component+protein;pedant_db=p3_p13838_Sac_cerev;
S_cerevisiae_chr10	orf	CDS	272822	274693	.	+	0	Parent=mRNA_yjl085w;Note=EXO70+-+70+kDa+exocyst+component+protein;pedant_db=p3_p13838_Sac_cerev;
S_cerevisiae_chr10	orf	gene	274857	277997	.	-	.	ID=yjl084c;Name=yjl084c;Note=Protein+of+unknown+function+localised+to+cytoplasm;pedant_db=p3_p13838_Sac_cerev;
S_cerevisiae_chr10	orf	mRNA	274857	277997	.	-	.	ID=mRNA_yjl084c;Parent=yjl084c;Name=yjl084c;Note=Protein+of+unknown+function+localised+to+cytoplasm;pedant_db=p3_p13838_Sac_cerev;
S_cerevisiae_chr10	orf	exon	274857	277997	.	-	.	Parent=mRNA_yjl084c;Note=Protein+of+unknown+function+localised+to+cytoplasm;pedant_db=p3_p13838_Sac_cerev;
S_cerevisiae_chr10	orf	CDS	274857	277997	.	-	0	Parent=mRNA_yjl084c;Note=Protein+of+unknown+function+localised+to+cytoplasm;pedant_db=p3_p13838_Sac_cerev;
S_cerevisiae_chr10	orf	gene	278836	280650	.	+	.	ID=yjl083w;Name=yjl083w;Note=TAX4+-+Protein+involved+in+regulation+of+phosphatidylinositol+4,5-bisphosphate+concentration;pedant_db=p3_p13838_Sac_cerev;
S_cerevisiae_chr10	orf	mRNA	278836	280650	.	+	.	ID=mRNA_yjl083w;Parent=yjl083w;Name=yjl083w;Note=TAX4+-+Protein+involved+in+regulation+of+phosphatidylinositol+4,5-bisphosphate+concentration;pedant_db=p3_p13838_Sac_cerev;
S_cerevisiae_chr10	orf	exon	278836	280650	.	+	.	Parent=mRNA_yjl083w;Note=TAX4+-+Protein+involved+in+regulation+of+phosphatidylinositol+4,5-bisphosphate+concentration;pedant_db=p3_p13838_Sac_cerev;
S_cerevisiae_chr10	orf	CDS	278836	280650	.	+	0	Parent=mRNA_yjl083w;Note=TAX4+-+Protein+involved+in+regulation+of+phosphatidylinositol+4,5-bisphosphate+concentration;pedant_db=p3_p13838_Sac_cerev;
S_cerevisiae_chr10	orf	gene	281180	283375	.	+	.	ID=yjl082w;Name=yjl082w;Note=IML2+-+Protein+of+unknown+function;pedant_db=p3_p13838_Sac_cerev;
S_cerevisiae_chr10	orf	mRNA	281180	283375	.	+	.	ID=mRNA_yjl082w;Parent=yjl082w;Name=yjl082w;Note=IML2+-+Protein+of+unknown+function;pedant_db=p3_p13838_Sac_cerev;
S_cerevisiae_chr10	orf	exon	281180	283375	.	+	.	Parent=mRNA_yjl082w;Note=IML2+-+Protein+of+unknown+function;pedant_db=p3_p13838_Sac_cerev;
S_cerevisiae_chr10	orf	CDS	281180	283375	.	+	0	Parent=mRNA_yjl082w;Note=IML2+-+Protein+of+unknown+function;pedant_db=p3_p13838_Sac_cerev;
S_cerevisiae_chr10	orf	gene	283797	285266	.	-	.	ID=yjl081c;Name=yjl081c;Note=ARP4+-+Actin-related+protein;pedant_db=p3_p13838_Sac_cerev;
S_cerevisiae_chr10	orf	mRNA	283797	285266	.	-	.	ID=mRNA_yjl081c;Parent=yjl081c;Name=yjl081c;Note=ARP4+-+Actin-related+protein;pedant_db=p3_p13838_Sac_cerev;
S_cerevisiae_chr10	orf	exon	283797	285266	.	-	.	Parent=mRNA_yjl081c;Note=ARP4+-+Actin-related+protein;pedant_db=p3_p13838_Sac_cerev;
S_cerevisiae_chr10	orf	CDS	283797	285266	.	-	0	Parent=mRNA_yjl081c;Note=ARP4+-+Actin-related+protein;pedant_db=p3_p13838_Sac_cerev;
S_cerevisiae_chr10	orf	gene	285553	289221	.	-	.	ID=yjl080c;Name=yjl080c;Note=SCP160+-+Protein+required+for+maintenance+of+exact+ploidy;pedant_db=p3_p13838_Sac_cerev;
S_cerevisiae_chr10	orf	mRNA	285553	289221	.	-	.	ID=mRNA_yjl080c;Parent=yjl080c;Name=yjl080c;Note=SCP160+-+Protein+required+for+maintenance+of+exact+ploidy;pedant_db=p3_p13838_Sac_cerev;
S_cerevisiae_chr10	orf	exon	285553	289221	.	-	.	Parent=mRNA_yjl080c;Note=SCP160+-+Protein+required+for+maintenance+of+exact+ploidy;pedant_db=p3_p13838_Sac_cerev;
S_cerevisiae_chr10	orf	CDS	285553	289221	.	-	0	Parent=mRNA_yjl080c;Note=SCP160+-+Protein+required+for+maintenance+of+exact+ploidy;pedant_db=p3_p13838_Sac_cerev;
S_cerevisiae_chr10	orf	gene	289870	290769	.	-	.	ID=yjl079c;Name=yjl079c;Note=PRY1+-+Protein+of+unknown+function;pedant_db=p3_p13838_Sac_cerev;
S_cerevisiae_chr10	orf	mRNA	289870	290769	.	-	.	ID=mRNA_yjl079c;Parent=yjl079c;Name=yjl079c;Note=PRY1+-+Protein+of+unknown+function;pedant_db=p3_p13838_Sac_cerev;
S_cerevisiae_chr10	orf	exon	289870	290769	.	-	.	Parent=mRNA_yjl079c;Note=PRY1+-+Protein+of+unknown+function;pedant_db=p3_p13838_Sac_cerev;
S_cerevisiae_chr10	orf	CDS	289870	290769	.	-	0	Parent=mRNA_yjl079c;Note=PRY1+-+Protein+of+unknown+function;pedant_db=p3_p13838_Sac_cerev;
S_cerevisiae_chr10	orf	gene	291331	293976	.	-	.	ID=yjl078c;Name=yjl078c;Note=PRY3+-+Protein+of+unknown+function;pedant_db=p3_p13838_Sac_cerev;
S_cerevisiae_chr10	orf	mRNA	291331	293976	.	-	.	ID=mRNA_yjl078c;Parent=yjl078c;Name=yjl078c;Note=PRY3+-+Protein+of+unknown+function;pedant_db=p3_p13838_Sac_cerev;
S_cerevisiae_chr10	orf	exon	291331	293976	.	-	.	Parent=mRNA_yjl078c;Note=PRY3+-+Protein+of+unknown+function;pedant_db=p3_p13838_Sac_cerev;
S_cerevisiae_chr10	orf	CDS	291331	293976	.	-	0	Parent=mRNA_yjl078c;Note=PRY3+-+Protein+of+unknown+function;pedant_db=p3_p13838_Sac_cerev;
S_cerevisiae_chr10	orf	gene	294042	294140	.	+	.	ID=yjl077w-b;Name=yjl077w-b;Note=Hypothetical+protein+identified+by+transposontagging+(intergenic);pedant_db=p3_p13838_Sac_cerev;
S_cerevisiae_chr10	orf	mRNA	294042	294140	.	+	.	ID=mRNA_yjl077w-b;Parent=yjl077w-b;Name=yjl077w-b;Note=Hypothetical+protein+identified+by+transposontagging+(intergenic);pedant_db=p3_p13838_Sac_cerev;
S_cerevisiae_chr10	orf	exon	294042	294140	.	+	.	Parent=mRNA_yjl077w-b;Note=Hypothetical+protein+identified+by+transposontagging+(intergenic);pedant_db=p3_p13838_Sac_cerev;
S_cerevisiae_chr10	orf	CDS	294042	294140	.	+	0	Parent=mRNA_yjl077w-b;Note=Hypothetical+protein+identified+by+transposontagging+(intergenic);pedant_db=p3_p13838_Sac_cerev;
S_cerevisiae_chr10	orf	gene	294661	295056	.	-	.	ID=yjl077c;Name=yjl077c;Note=ICS3+-+Protein+of+unknown+function;pedant_db=p3_p13838_Sac_cerev;
S_cerevisiae_chr10	orf	mRNA	294661	295056	.	-	.	ID=mRNA_yjl077c;Parent=yjl077c;Name=yjl077c;Note=ICS3+-+Protein+of+unknown+function;pedant_db=p3_p13838_Sac_cerev;
S_cerevisiae_chr10	orf	exon	294661	295056	.	-	.	Parent=mRNA_yjl077c;Note=ICS3+-+Protein+of+unknown+function;pedant_db=p3_p13838_Sac_cerev;
S_cerevisiae_chr10	orf	CDS	294661	295056	.	-	0	Parent=mRNA_yjl077c;Note=ICS3+-+Protein+of+unknown+function;pedant_db=p3_p13838_Sac_cerev;
S_cerevisiae_chr10	orf	gene	295240	298809	.	+	.	ID=yjl076w;Name=yjl076w;Note=NET1+-+Protein+required+for+rDNA+silencing+and+nucleolar+integrity;pedant_db=p3_p13838_Sac_cerev;
S_cerevisiae_chr10	orf	mRNA	295240	298809	.	+	.	ID=mRNA_yjl076w;Parent=yjl076w;Name=yjl076w;Note=NET1+-+Protein+required+for+rDNA+silencing+and+nucleolar+integrity;pedant_db=p3_p13838_Sac_cerev;
S_cerevisiae_chr10	orf	exon	295240	298809	.	+	.	Parent=mRNA_yjl076w;Note=NET1+-+Protein+required+for+rDNA+silencing+and+nucleolar+integrity;pedant_db=p3_p13838_Sac_cerev;
S_cerevisiae_chr10	orf	CDS	295240	298809	.	+	0	Parent=mRNA_yjl076w;Note=NET1+-+Protein+required+for+rDNA+silencing+and+nucleolar+integrity;pedant_db=p3_p13838_Sac_cerev;
S_cerevisiae_chr10	orf	gene	299152	302844	.	-	.	ID=yjl074c;Name=yjl074c;Note=SMC3+-+Protein+required+for+structural+maintenance+of+chromosomes;pedant_db=p3_p13838_Sac_cerev;
S_cerevisiae_chr10	orf	mRNA	299152	302844	.	-	.	ID=mRNA_yjl074c;Parent=yjl074c;Name=yjl074c;Note=SMC3+-+Protein+required+for+structural+maintenance+of+chromosomes;pedant_db=p3_p13838_Sac_cerev;
S_cerevisiae_chr10	orf	exon	299152	302844	.	-	.	Parent=mRNA_yjl074c;Note=SMC3+-+Protein+required+for+structural+maintenance+of+chromosomes;pedant_db=p3_p13838_Sac_cerev;
S_cerevisiae_chr10	orf	CDS	299152	302844	.	-	0	Parent=mRNA_yjl074c;Note=SMC3+-+Protein+required+for+structural+maintenance+of+chromosomes;pedant_db=p3_p13838_Sac_cerev;
S_cerevisiae_chr10	orf	gene	303176	305113	.	+	.	ID=yjl073w;Name=yjl073w;Note=JEM1+-+DnaJ-like+chaperone+required+for+nuclear+membrane+fusion+during+mating;pedant_db=p3_p13838_Sac_cerev;
S_cerevisiae_chr10	orf	mRNA	303176	305113	.	+	.	ID=mRNA_yjl073w;Parent=yjl073w;Name=yjl073w;Note=JEM1+-+DnaJ-like+chaperone+required+for+nuclear+membrane+fusion+during+mating;pedant_db=p3_p13838_Sac_cerev;
S_cerevisiae_chr10	orf	exon	303176	305113	.	+	.	Parent=mRNA_yjl073w;Note=JEM1+-+DnaJ-like+chaperone+required+for+nuclear+membrane+fusion+during+mating;pedant_db=p3_p13838_Sac_cerev;
S_cerevisiae_chr10	orf	CDS	303176	305113	.	+	0	Parent=mRNA_yjl073w;Note=JEM1+-+DnaJ-like+chaperone+required+for+nuclear+membrane+fusion+during+mating;pedant_db=p3_p13838_Sac_cerev;
S_cerevisiae_chr10	orf	gene	305216	305857	.	-	.	ID=yjl072c;Name=yjl072c;Note=PSF2+-+Part+of+GINS,+replication+multiprotein+complex;pedant_db=p3_p13838_Sac_cerev;
S_cerevisiae_chr10	orf	mRNA	305216	305857	.	-	.	ID=mRNA_yjl072c;Parent=yjl072c;Name=yjl072c;Note=PSF2+-+Part+of+GINS,+replication+multiprotein+complex;pedant_db=p3_p13838_Sac_cerev;
S_cerevisiae_chr10	orf	exon	305216	305857	.	-	.	Parent=mRNA_yjl072c;Note=PSF2+-+Part+of+GINS,+replication+multiprotein+complex;pedant_db=p3_p13838_Sac_cerev;
S_cerevisiae_chr10	orf	CDS	305216	305857	.	-	0	Parent=mRNA_yjl072c;Note=PSF2+-+Part+of+GINS,+replication+multiprotein+complex;pedant_db=p3_p13838_Sac_cerev;
S_cerevisiae_chr10	orf	gene	306127	307851	.	+	.	ID=yjl071w;Name=yjl071w;Note=ARG2+-+Acetylglutamate+synthase;pedant_db=p3_p13838_Sac_cerev;
S_cerevisiae_chr10	orf	mRNA	306127	307851	.	+	.	ID=mRNA_yjl071w;Parent=yjl071w;Name=yjl071w;Note=ARG2+-+Acetylglutamate+synthase;pedant_db=p3_p13838_Sac_cerev;
S_cerevisiae_chr10	orf	exon	306127	307851	.	+	.	Parent=mRNA_yjl071w;Note=ARG2+-+Acetylglutamate+synthase;pedant_db=p3_p13838_Sac_cerev;
S_cerevisiae_chr10	orf	CDS	306127	307851	.	+	0	Parent=mRNA_yjl071w;Note=ARG2+-+Acetylglutamate+synthase;pedant_db=p3_p13838_Sac_cerev;
S_cerevisiae_chr10	orf	gene	307966	310632	.	-	.	ID=yjl070c;Name=yjl070c;Note=Putative+AMP+deaminases;pedant_db=p3_p13838_Sac_cerev;
S_cerevisiae_chr10	orf	mRNA	307966	310632	.	-	.	ID=mRNA_yjl070c;Parent=yjl070c;Name=yjl070c;Note=Putative+AMP+deaminases;pedant_db=p3_p13838_Sac_cerev;
S_cerevisiae_chr10	orf	exon	307966	310632	.	-	.	Parent=mRNA_yjl070c;Note=Putative+AMP+deaminases;pedant_db=p3_p13838_Sac_cerev;
S_cerevisiae_chr10	orf	CDS	307966	310632	.	-	0	Parent=mRNA_yjl070c;Note=Putative+AMP+deaminases;pedant_db=p3_p13838_Sac_cerev;
S_cerevisiae_chr10	orf	gene	310917	312701	.	-	.	ID=yjl069c;Name=yjl069c;Note=UTP18+-+Possible+U3+snoRNP+protein+involved+in+maturation+of+pre-18S+rRNA;pedant_db=p3_p13838_Sac_cerev;
S_cerevisiae_chr10	orf	mRNA	310917	312701	.	-	.	ID=mRNA_yjl069c;Parent=yjl069c;Name=yjl069c;Note=UTP18+-+Possible+U3+snoRNP+protein+involved+in+maturation+of+pre-18S+rRNA;pedant_db=p3_p13838_Sac_cerev;
S_cerevisiae_chr10	orf	exon	310917	312701	.	-	.	Parent=mRNA_yjl069c;Note=UTP18+-+Possible+U3+snoRNP+protein+involved+in+maturation+of+pre-18S+rRNA;pedant_db=p3_p13838_Sac_cerev;
S_cerevisiae_chr10	orf	CDS	310917	312701	.	-	0	Parent=mRNA_yjl069c;Note=UTP18+-+Possible+U3+snoRNP+protein+involved+in+maturation+of+pre-18S+rRNA;pedant_db=p3_p13838_Sac_cerev;
S_cerevisiae_chr10	orf	gene	313011	313910	.	-	.	ID=yjl068c;Name=yjl068c;Note=S-formylglutathione+hydrolase,+member+of+Serine+hydrolase/alpha/beta+hydrolase+subset;pedant_db=p3_p13838_Sac_cerev;
S_cerevisiae_chr10	orf	mRNA	313011	313910	.	-	.	ID=mRNA_yjl068c;Parent=yjl068c;Name=yjl068c;Note=S-formylglutathione+hydrolase,+member+of+Serine+hydrolase/alpha/beta+hydrolase+subset;pedant_db=p3_p13838_Sac_cerev;
S_cerevisiae_chr10	orf	exon	313011	313910	.	-	.	Parent=mRNA_yjl068c;Note=S-formylglutathione+hydrolase,+member+of+Serine+hydrolase/alpha/beta+hydrolase+subset;pedant_db=p3_p13838_Sac_cerev;
S_cerevisiae_chr10	orf	CDS	313011	313910	.	-	0	Parent=mRNA_yjl068c;Note=S-formylglutathione+hydrolase,+member+of+Serine+hydrolase/alpha/beta+hydrolase+subset;pedant_db=p3_p13838_Sac_cerev;
S_cerevisiae_chr10	orf	gene	314109	314867	.	-	.	ID=yjl066c;Name=yjl066c;Note=MPM1+-+Mitochondrial+membrane+protein;pedant_db=p3_p13838_Sac_cerev;
S_cerevisiae_chr10	orf	mRNA	314109	314867	.	-	.	ID=mRNA_yjl066c;Parent=yjl066c;Name=yjl066c;Note=MPM1+-+Mitochondrial+membrane+protein;pedant_db=p3_p13838_Sac_cerev;
S_cerevisiae_chr10	orf	exon	314109	314867	.	-	.	Parent=mRNA_yjl066c;Note=MPM1+-+Mitochondrial+membrane+protein;pedant_db=p3_p13838_Sac_cerev;
S_cerevisiae_chr10	orf	CDS	314109	314867	.	-	0	Parent=mRNA_yjl066c;Note=MPM1+-+Mitochondrial+membrane+protein;pedant_db=p3_p13838_Sac_cerev;
S_cerevisiae_chr10	orf	gene	315049	315552	.	-	.	ID=yjl065c;Name=yjl065c;Note=DLS1+-+Dpb3-Like+Subunit+of+ISW2/yCHRAC+complex;pedant_db=p3_p13838_Sac_cerev;
S_cerevisiae_chr10	orf	mRNA	315049	315552	.	-	.	ID=mRNA_yjl065c;Parent=yjl065c;Name=yjl065c;Note=DLS1+-+Dpb3-Like+Subunit+of+ISW2/yCHRAC+complex;pedant_db=p3_p13838_Sac_cerev;
S_cerevisiae_chr10	orf	exon	315049	315552	.	-	.	Parent=mRNA_yjl065c;Note=DLS1+-+Dpb3-Like+Subunit+of+ISW2/yCHRAC+complex;pedant_db=p3_p13838_Sac_cerev;
S_cerevisiae_chr10	orf	CDS	315049	315552	.	-	0	Parent=mRNA_yjl065c;Note=DLS1+-+Dpb3-Like+Subunit+of+ISW2/yCHRAC+complex;pedant_db=p3_p13838_Sac_cerev;
S_cerevisiae_chr10	orf	gene	315754	316470	.	-	.	ID=yjl063c;Name=yjl063c;Note=MRPL8+-+Mitochondrial+ribosomal+protein,+large+subunit;pedant_db=p3_p13838_Sac_cerev;
S_cerevisiae_chr10	orf	mRNA	315754	316470	.	-	.	ID=mRNA_yjl063c;Parent=yjl063c;Name=yjl063c;Note=MRPL8+-+Mitochondrial+ribosomal+protein,+large+subunit;pedant_db=p3_p13838_Sac_cerev;
S_cerevisiae_chr10	orf	exon	315754	316470	.	-	.	Parent=mRNA_yjl063c;Note=MRPL8+-+Mitochondrial+ribosomal+protein,+large+subunit;pedant_db=p3_p13838_Sac_cerev;
S_cerevisiae_chr10	orf	CDS	315754	316470	.	-	0	Parent=mRNA_yjl063c;Note=MRPL8+-+Mitochondrial+ribosomal+protein,+large+subunit;pedant_db=p3_p13838_Sac_cerev;
S_cerevisiae_chr10	orf	gene	316718	316975	.	+	.	ID=yjl062w-a;Name=yjl062w-a;Note=Found+in+Mitochondrial+Proteome;pedant_db=p3_p13838_Sac_cerev;
S_cerevisiae_chr10	orf	mRNA	316718	316975	.	+	.	ID=mRNA_yjl062w-a;Parent=yjl062w-a;Name=yjl062w-a;Note=Found+in+Mitochondrial+Proteome;pedant_db=p3_p13838_Sac_cerev;
S_cerevisiae_chr10	orf	exon	316718	316975	.	+	.	Parent=mRNA_yjl062w-a;Note=Found+in+Mitochondrial+Proteome;pedant_db=p3_p13838_Sac_cerev;
S_cerevisiae_chr10	orf	CDS	316718	316975	.	+	0	Parent=mRNA_yjl062w-a;Note=Found+in+Mitochondrial+Proteome;pedant_db=p3_p13838_Sac_cerev;
S_cerevisiae_chr10	orf	gene	317279	319771	.	+	.	ID=yjl062w;Name=yjl062w;Note=LAS21+-+Protein+required+for+addition+of+a+side+chain+to+the+glycosylphospatidylinositol+(GPI)+core+structure;pedant_db=p3_p13838_Sac_cerev;
S_cerevisiae_chr10	orf	mRNA	317279	319771	.	+	.	ID=mRNA_yjl062w;Parent=yjl062w;Name=yjl062w;Note=LAS21+-+Protein+required+for+addition+of+a+side+chain+to+the+glycosylphospatidylinositol+(GPI)+core+structure;pedant_db=p3_p13838_Sac_cerev;
S_cerevisiae_chr10	orf	exon	317279	319771	.	+	.	Parent=mRNA_yjl062w;Note=LAS21+-+Protein+required+for+addition+of+a+side+chain+to+the+glycosylphospatidylinositol+(GPI)+core+structure;pedant_db=p3_p13838_Sac_cerev;
S_cerevisiae_chr10	orf	CDS	317279	319771	.	+	0	Parent=mRNA_yjl062w;Note=LAS21+-+Protein+required+for+addition+of+a+side+chain+to+the+glycosylphospatidylinositol+(GPI)+core+structure;pedant_db=p3_p13838_Sac_cerev;
S_cerevisiae_chr10	orf	gene	320011	322152	.	+	.	ID=yjl061w;Name=yjl061w;Note=NUP82+-+Nuclear+pore+protein;pedant_db=p3_p13838_Sac_cerev;
S_cerevisiae_chr10	orf	mRNA	320011	322152	.	+	.	ID=mRNA_yjl061w;Parent=yjl061w;Name=yjl061w;Note=NUP82+-+Nuclear+pore+protein;pedant_db=p3_p13838_Sac_cerev;
S_cerevisiae_chr10	orf	exon	320011	322152	.	+	.	Parent=mRNA_yjl061w;Note=NUP82+-+Nuclear+pore+protein;pedant_db=p3_p13838_Sac_cerev;
S_cerevisiae_chr10	orf	CDS	320011	322152	.	+	0	Parent=mRNA_yjl061w;Note=NUP82+-+Nuclear+pore+protein;pedant_db=p3_p13838_Sac_cerev;
S_cerevisiae_chr10	orf	gene	323381	324715	.	+	.	ID=yjl060w;Name=yjl060w;Note=BNA3+-+Arylformamidase;pedant_db=p3_p13838_Sac_cerev;
S_cerevisiae_chr10	orf	mRNA	323381	324715	.	+	.	ID=mRNA_yjl060w;Parent=yjl060w;Name=yjl060w;Note=BNA3+-+Arylformamidase;pedant_db=p3_p13838_Sac_cerev;
S_cerevisiae_chr10	orf	exon	323381	324715	.	+	.	Parent=mRNA_yjl060w;Note=BNA3+-+Arylformamidase;pedant_db=p3_p13838_Sac_cerev;
S_cerevisiae_chr10	orf	CDS	323381	324715	.	+	0	Parent=mRNA_yjl060w;Note=BNA3+-+Arylformamidase;pedant_db=p3_p13838_Sac_cerev;
S_cerevisiae_chr10	orf	gene	324959	326185	.	+	.	ID=yjl059w;Name=yjl059w;Note=YHC3+-+Protein+involved+in+vacuolar+arginine+transport;pedant_db=p3_p13838_Sac_cerev;
S_cerevisiae_chr10	orf	mRNA	324959	326185	.	+	.	ID=mRNA_yjl059w;Parent=yjl059w;Name=yjl059w;Note=YHC3+-+Protein+involved+in+vacuolar+arginine+transport;pedant_db=p3_p13838_Sac_cerev;
S_cerevisiae_chr10	orf	exon	324959	326185	.	+	.	Parent=mRNA_yjl059w;Note=YHC3+-+Protein+involved+in+vacuolar+arginine+transport;pedant_db=p3_p13838_Sac_cerev;
S_cerevisiae_chr10	orf	CDS	324959	326185	.	+	0	Parent=mRNA_yjl059w;Note=YHC3+-+Protein+involved+in+vacuolar+arginine+transport;pedant_db=p3_p13838_Sac_cerev;
S_cerevisiae_chr10	orf	gene	326237	327868	.	-	.	ID=yjl058c;Name=yjl058c;Note=BIT61+-+Cytoplasmic+protein+that+binds+Tor2p;pedant_db=p3_p13838_Sac_cerev;
S_cerevisiae_chr10	orf	mRNA	326237	327868	.	-	.	ID=mRNA_yjl058c;Parent=yjl058c;Name=yjl058c;Note=BIT61+-+Cytoplasmic+protein+that+binds+Tor2p;pedant_db=p3_p13838_Sac_cerev;
S_cerevisiae_chr10	orf	exon	326237	327868	.	-	.	Parent=mRNA_yjl058c;Note=BIT61+-+Cytoplasmic+protein+that+binds+Tor2p;pedant_db=p3_p13838_Sac_cerev;
S_cerevisiae_chr10	orf	CDS	326237	327868	.	-	0	Parent=mRNA_yjl058c;Note=BIT61+-+Cytoplasmic+protein+that+binds+Tor2p;pedant_db=p3_p13838_Sac_cerev;
S_cerevisiae_chr10	orf	gene	328113	330116	.	-	.	ID=yjl057c;Name=yjl057c;Note=IKS1+-+Putative+serine/threonine+kinase;pedant_db=p3_p13838_Sac_cerev;
S_cerevisiae_chr10	orf	mRNA	328113	330116	.	-	.	ID=mRNA_yjl057c;Parent=yjl057c;Name=yjl057c;Note=IKS1+-+Putative+serine/threonine+kinase;pedant_db=p3_p13838_Sac_cerev;
S_cerevisiae_chr10	orf	exon	328113	330116	.	-	.	Parent=mRNA_yjl057c;Note=IKS1+-+Putative+serine/threonine+kinase;pedant_db=p3_p13838_Sac_cerev;
S_cerevisiae_chr10	orf	CDS	328113	330116	.	-	0	Parent=mRNA_yjl057c;Note=IKS1+-+Putative+serine/threonine+kinase;pedant_db=p3_p13838_Sac_cerev;
S_cerevisiae_chr10	orf	gene	330426	333068	.	-	.	ID=yjl056c;Name=yjl056c;Note=ZAP1+-+Metalloregulatory+protein+involved+in+zinc-responsive+transcriptional+regulation;pedant_db=p3_p13838_Sac_cerev;
S_cerevisiae_chr10	orf	mRNA	330426	333068	.	-	.	ID=mRNA_yjl056c;Parent=yjl056c;Name=yjl056c;Note=ZAP1+-+Metalloregulatory+protein+involved+in+zinc-responsive+transcriptional+regulation;pedant_db=p3_p13838_Sac_cerev;
S_cerevisiae_chr10	orf	exon	330426	333068	.	-	.	Parent=mRNA_yjl056c;Note=ZAP1+-+Metalloregulatory+protein+involved+in+zinc-responsive+transcriptional+regulation;pedant_db=p3_p13838_Sac_cerev;
S_cerevisiae_chr10	orf	CDS	330426	333068	.	-	0	Parent=mRNA_yjl056c;Note=ZAP1+-+Metalloregulatory+protein+involved+in+zinc-responsive+transcriptional+regulation;pedant_db=p3_p13838_Sac_cerev;
S_cerevisiae_chr10	orf	gene	333352	334089	.	+	.	ID=yjl055w;Name=yjl055w;Note=Protein+of+unknown+function+localised+to+cytoplasm+and+nucleus;pedant_db=p3_p13838_Sac_cerev;
S_cerevisiae_chr10	orf	mRNA	333352	334089	.	+	.	ID=mRNA_yjl055w;Parent=yjl055w;Name=yjl055w;Note=Protein+of+unknown+function+localised+to+cytoplasm+and+nucleus;pedant_db=p3_p13838_Sac_cerev;
S_cerevisiae_chr10	orf	exon	333352	334089	.	+	.	Parent=mRNA_yjl055w;Note=Protein+of+unknown+function+localised+to+cytoplasm+and+nucleus;pedant_db=p3_p13838_Sac_cerev;
S_cerevisiae_chr10	orf	CDS	333352	334089	.	+	0	Parent=mRNA_yjl055w;Note=Protein+of+unknown+function+localised+to+cytoplasm+and+nucleus;pedant_db=p3_p13838_Sac_cerev;
S_cerevisiae_chr10	orf	gene	334260	335696	.	+	.	ID=yjl054w;Name=yjl054w;Note=TIM54+-+Translocase+for+the+insertion+of+proteins+into+the+mitochondrial+inner+membrane;pedant_db=p3_p13838_Sac_cerev;
S_cerevisiae_chr10	orf	mRNA	334260	335696	.	+	.	ID=mRNA_yjl054w;Parent=yjl054w;Name=yjl054w;Note=TIM54+-+Translocase+for+the+insertion+of+proteins+into+the+mitochondrial+inner+membrane;pedant_db=p3_p13838_Sac_cerev;
S_cerevisiae_chr10	orf	exon	334260	335696	.	+	.	Parent=mRNA_yjl054w;Note=TIM54+-+Translocase+for+the+insertion+of+proteins+into+the+mitochondrial+inner+membrane;pedant_db=p3_p13838_Sac_cerev;
S_cerevisiae_chr10	orf	CDS	334260	335696	.	+	0	Parent=mRNA_yjl054w;Note=TIM54+-+Translocase+for+the+insertion+of+proteins+into+the+mitochondrial+inner+membrane;pedant_db=p3_p13838_Sac_cerev;
S_cerevisiae_chr10	orf	gene	335893	337032	.	+	.	ID=yjl053w;Name=yjl053w;Note=PEP8+-+Vacuolar+protein+sorting/targeting+protein;pedant_db=p3_p13838_Sac_cerev;
S_cerevisiae_chr10	orf	mRNA	335893	337032	.	+	.	ID=mRNA_yjl053w;Parent=yjl053w;Name=yjl053w;Note=PEP8+-+Vacuolar+protein+sorting/targeting+protein;pedant_db=p3_p13838_Sac_cerev;
S_cerevisiae_chr10	orf	exon	335893	337032	.	+	.	Parent=mRNA_yjl053w;Note=PEP8+-+Vacuolar+protein+sorting/targeting+protein;pedant_db=p3_p13838_Sac_cerev;
S_cerevisiae_chr10	orf	CDS	335893	337032	.	+	0	Parent=mRNA_yjl053w;Note=PEP8+-+Vacuolar+protein+sorting/targeting+protein;pedant_db=p3_p13838_Sac_cerev;
S_cerevisiae_chr10	orf	gene	337879	337998	.	-	.	ID=yjl052c-a;Name=yjl052c-a;Note=Hypothetical+protein;pedant_db=p3_p13838_Sac_cerev;
S_cerevisiae_chr10	orf	mRNA	337879	337998	.	-	.	ID=mRNA_yjl052c-a;Parent=yjl052c-a;Name=yjl052c-a;Note=Hypothetical+protein;pedant_db=p3_p13838_Sac_cerev;
S_cerevisiae_chr10	orf	exon	337879	337998	.	-	.	Parent=mRNA_yjl052c-a;Note=Hypothetical+protein;pedant_db=p3_p13838_Sac_cerev;
S_cerevisiae_chr10	orf	CDS	337879	337998	.	-	0	Parent=mRNA_yjl052c-a;Note=Hypothetical+protein;pedant_db=p3_p13838_Sac_cerev;
S_cerevisiae_chr10	orf	gene	338266	339264	.	+	.	ID=yjl052w;Name=yjl052w;Note=TDH1+-+Glyceraldehyde-3-phosphate+dehydrogenase+1;pedant_db=p3_p13838_Sac_cerev;
S_cerevisiae_chr10	orf	mRNA	338266	339264	.	+	.	ID=mRNA_yjl052w;Parent=yjl052w;Name=yjl052w;Note=TDH1+-+Glyceraldehyde-3-phosphate+dehydrogenase+1;pedant_db=p3_p13838_Sac_cerev;
S_cerevisiae_chr10	orf	exon	338266	339264	.	+	.	Parent=mRNA_yjl052w;Note=TDH1+-+Glyceraldehyde-3-phosphate+dehydrogenase+1;pedant_db=p3_p13838_Sac_cerev;
S_cerevisiae_chr10	orf	CDS	338266	339264	.	+	0	Parent=mRNA_yjl052w;Note=TDH1+-+Glyceraldehyde-3-phosphate+dehydrogenase+1;pedant_db=p3_p13838_Sac_cerev;
S_cerevisiae_chr10	orf	gene	339782	342250	.	+	.	ID=yjl051w;Name=yjl051w;Note=Protein+localized+to+membranes,+bud-enriched;pedant_db=p3_p13838_Sac_cerev;
S_cerevisiae_chr10	orf	mRNA	339782	342250	.	+	.	ID=mRNA_yjl051w;Parent=yjl051w;Name=yjl051w;Note=Protein+localized+to+membranes,+bud-enriched;pedant_db=p3_p13838_Sac_cerev;
S_cerevisiae_chr10	orf	exon	339782	342250	.	+	.	Parent=mRNA_yjl051w;Note=Protein+localized+to+membranes,+bud-enriched;pedant_db=p3_p13838_Sac_cerev;
S_cerevisiae_chr10	orf	CDS	339782	342250	.	+	0	Parent=mRNA_yjl051w;Note=Protein+localized+to+membranes,+bud-enriched;pedant_db=p3_p13838_Sac_cerev;
S_cerevisiae_chr10	orf	gene	342517	345738	.	+	.	ID=yjl050w;Name=yjl050w;Note=MTR4+-+Protein+involved+in+nucleocytoplasmic+transport+of+mRNA;pedant_db=p3_p13838_Sac_cerev;
S_cerevisiae_chr10	orf	mRNA	342517	345738	.	+	.	ID=mRNA_yjl050w;Parent=yjl050w;Name=yjl050w;Note=MTR4+-+Protein+involved+in+nucleocytoplasmic+transport+of+mRNA;pedant_db=p3_p13838_Sac_cerev;
S_cerevisiae_chr10	orf	exon	342517	345738	.	+	.	Parent=mRNA_yjl050w;Note=MTR4+-+Protein+involved+in+nucleocytoplasmic+transport+of+mRNA;pedant_db=p3_p13838_Sac_cerev;
S_cerevisiae_chr10	orf	CDS	342517	345738	.	+	0	Parent=mRNA_yjl050w;Note=MTR4+-+Protein+involved+in+nucleocytoplasmic+transport+of+mRNA;pedant_db=p3_p13838_Sac_cerev;
S_cerevisiae_chr10	orf	gene	345968	347320	.	+	.	ID=yjl049w;Name=yjl049w;Note=Protein+of+unknown+function;pedant_db=p3_p13838_Sac_cerev;
S_cerevisiae_chr10	orf	mRNA	345968	347320	.	+	.	ID=mRNA_yjl049w;Parent=yjl049w;Name=yjl049w;Note=Protein+of+unknown+function;pedant_db=p3_p13838_Sac_cerev;
S_cerevisiae_chr10	orf	exon	345968	347320	.	+	.	Parent=mRNA_yjl049w;Note=Protein+of+unknown+function;pedant_db=p3_p13838_Sac_cerev;
S_cerevisiae_chr10	orf	CDS	345968	347320	.	+	0	Parent=mRNA_yjl049w;Note=Protein+of+unknown+function;pedant_db=p3_p13838_Sac_cerev;
S_cerevisiae_chr10	orf	gene	347442	348632	.	-	.	ID=yjl048c;Name=yjl048c;Note=UBX6+-+UBX+(ubiquitin+regulatory+X)+domain-containing+protein,+transcription+is+repressed+when+cells+are+grown+in+media+containing+inositol+and+choline;pedant_db=p3_p13838_Sac_cerev;
S_cerevisiae_chr10	orf	mRNA	347442	348632	.	-	.	ID=mRNA_yjl048c;Parent=yjl048c;Name=yjl048c;Note=UBX6+-+UBX+(ubiquitin+regulatory+X)+domain-containing+protein,+transcription+is+repressed+when+cells+are+grown+in+media+containing+inositol+and+choline;pedant_db=p3_p13838_Sac_cerev;
S_cerevisiae_chr10	orf	exon	347442	348632	.	-	.	Parent=mRNA_yjl048c;Note=UBX6+-+UBX+(ubiquitin+regulatory+X)+domain-containing+protein,+transcription+is+repressed+when+cells+are+grown+in+media+containing+inositol+and+choline;pedant_db=p3_p13838_Sac_cerev;
S_cerevisiae_chr10	orf	CDS	347442	348632	.	-	0	Parent=mRNA_yjl048c;Note=UBX6+-+UBX+(ubiquitin+regulatory+X)+domain-containing+protein,+transcription+is+repressed+when+cells+are+grown+in+media+containing+inositol+and+choline;pedant_db=p3_p13838_Sac_cerev;
S_cerevisiae_chr10	orf	gene	349039	349173	.	-	.	ID=yjl047c-a;Name=yjl047c-a;Note=Similarity+to+S.+bayanus;pedant_db=p3_p13838_Sac_cerev;
S_cerevisiae_chr10	orf	mRNA	349039	349173	.	-	.	ID=mRNA_yjl047c-a;Parent=yjl047c-a;Name=yjl047c-a;Note=Similarity+to+S.+bayanus;pedant_db=p3_p13838_Sac_cerev;
S_cerevisiae_chr10	orf	exon	349039	349173	.	-	.	Parent=mRNA_yjl047c-a;Note=Similarity+to+S.+bayanus;pedant_db=p3_p13838_Sac_cerev;
S_cerevisiae_chr10	orf	CDS	349039	349173	.	-	0	Parent=mRNA_yjl047c-a;Note=Similarity+to+S.+bayanus;pedant_db=p3_p13838_Sac_cerev;
S_cerevisiae_chr10	orf	gene	349575	352103	.	-	.	ID=yjl047c;Name=yjl047c;Note=RTT101+-+Cullin+family+member,+subunit+of+a+complex+containing+ubiquitin+ligase+activity;pedant_db=p3_p13838_Sac_cerev;
S_cerevisiae_chr10	orf	mRNA	349575	352103	.	-	.	ID=mRNA_yjl047c;Parent=yjl047c;Name=yjl047c;Note=RTT101+-+Cullin+family+member,+subunit+of+a+complex+containing+ubiquitin+ligase+activity;pedant_db=p3_p13838_Sac_cerev;
S_cerevisiae_chr10	orf	exon	349575	352103	.	-	.	Parent=mRNA_yjl047c;Note=RTT101+-+Cullin+family+member,+subunit+of+a+complex+containing+ubiquitin+ligase+activity;pedant_db=p3_p13838_Sac_cerev;
S_cerevisiae_chr10	orf	CDS	349575	352103	.	-	0	Parent=mRNA_yjl047c;Note=RTT101+-+Cullin+family+member,+subunit+of+a+complex+containing+ubiquitin+ligase+activity;pedant_db=p3_p13838_Sac_cerev;
S_cerevisiae_chr10	orf	gene	352381	353610	.	+	.	ID=yjl046w;Name=yjl046w;Note=Similarity+to+E.coli+lipoate-protein+ligase+A;pedant_db=p3_p13838_Sac_cerev;
S_cerevisiae_chr10	orf	mRNA	352381	353610	.	+	.	ID=mRNA_yjl046w;Parent=yjl046w;Name=yjl046w;Note=Similarity+to+E.coli+lipoate-protein+ligase+A;pedant_db=p3_p13838_Sac_cerev;
S_cerevisiae_chr10	orf	exon	352381	353610	.	+	.	Parent=mRNA_yjl046w;Note=Similarity+to+E.coli+lipoate-protein+ligase+A;pedant_db=p3_p13838_Sac_cerev;
S_cerevisiae_chr10	orf	CDS	352381	353610	.	+	0	Parent=mRNA_yjl046w;Note=Similarity+to+E.coli+lipoate-protein+ligase+A;pedant_db=p3_p13838_Sac_cerev;
S_cerevisiae_chr10	orf	gene	356019	357923	.	+	.	ID=yjl045w;Name=yjl045w;Note=Putative+mitochondrial+succinate+dehydrogenase+flavoprotein;pedant_db=p3_p13838_Sac_cerev;
S_cerevisiae_chr10	orf	mRNA	356019	357923	.	+	.	ID=mRNA_yjl045w;Parent=yjl045w;Name=yjl045w;Note=Putative+mitochondrial+succinate+dehydrogenase+flavoprotein;pedant_db=p3_p13838_Sac_cerev;
S_cerevisiae_chr10	orf	exon	356019	357923	.	+	.	Parent=mRNA_yjl045w;Note=Putative+mitochondrial+succinate+dehydrogenase+flavoprotein;pedant_db=p3_p13838_Sac_cerev;
S_cerevisiae_chr10	orf	CDS	356019	357923	.	+	0	Parent=mRNA_yjl045w;Note=Putative+mitochondrial+succinate+dehydrogenase+flavoprotein;pedant_db=p3_p13838_Sac_cerev;
S_cerevisiae_chr10	orf	gene	358295	359671	.	-	.	ID=yjl044c;Name=yjl044c;Note=GYP6+-+GTPase-activating+protein;pedant_db=p3_p13838_Sac_cerev;
S_cerevisiae_chr10	orf	mRNA	358295	359671	.	-	.	ID=mRNA_yjl044c;Parent=yjl044c;Name=yjl044c;Note=GYP6+-+GTPase-activating+protein;pedant_db=p3_p13838_Sac_cerev;
S_cerevisiae_chr10	orf	exon	358295	359671	.	-	.	Parent=mRNA_yjl044c;Note=GYP6+-+GTPase-activating+protein;pedant_db=p3_p13838_Sac_cerev;
S_cerevisiae_chr10	orf	CDS	358295	359671	.	-	0	Parent=mRNA_yjl044c;Note=GYP6+-+GTPase-activating+protein;pedant_db=p3_p13838_Sac_cerev;
S_cerevisiae_chr10	orf	gene	360125	360898	.	+	.	ID=yjl043w;Name=yjl043w;Note=Protein+of+unknown+function+localised+to+mitochondria;pedant_db=p3_p13838_Sac_cerev;
S_cerevisiae_chr10	orf	mRNA	360125	360898	.	+	.	ID=mRNA_yjl043w;Parent=yjl043w;Name=yjl043w;Note=Protein+of+unknown+function+localised+to+mitochondria;pedant_db=p3_p13838_Sac_cerev;
S_cerevisiae_chr10	orf	exon	360125	360898	.	+	.	Parent=mRNA_yjl043w;Note=Protein+of+unknown+function+localised+to+mitochondria;pedant_db=p3_p13838_Sac_cerev;
S_cerevisiae_chr10	orf	CDS	360125	360898	.	+	0	Parent=mRNA_yjl043w;Note=Protein+of+unknown+function+localised+to+mitochondria;pedant_db=p3_p13838_Sac_cerev;
S_cerevisiae_chr10	orf	gene	361244	365440	.	+	.	ID=yjl042w;Name=yjl042w;Note=MHP1+-+Microtubule-associated+protein;pedant_db=p3_p13838_Sac_cerev;
S_cerevisiae_chr10	orf	mRNA	361244	365440	.	+	.	ID=mRNA_yjl042w;Parent=yjl042w;Name=yjl042w;Note=MHP1+-+Microtubule-associated+protein;pedant_db=p3_p13838_Sac_cerev;
S_cerevisiae_chr10	orf	exon	361244	365440	.	+	.	Parent=mRNA_yjl042w;Note=MHP1+-+Microtubule-associated+protein;pedant_db=p3_p13838_Sac_cerev;
S_cerevisiae_chr10	orf	CDS	361244	365440	.	+	0	Parent=mRNA_yjl042w;Note=MHP1+-+Microtubule-associated+protein;pedant_db=p3_p13838_Sac_cerev;
S_cerevisiae_chr10	orf	gene	365779	368368	.	+	.	ID=yjl041w;Name=yjl041w;Note=NSP1+-+Nuclear+pore+protein;pedant_db=p3_p13838_Sac_cerev;
S_cerevisiae_chr10	orf	mRNA	365779	368368	.	+	.	ID=mRNA_yjl041w;Parent=yjl041w;Name=yjl041w;Note=NSP1+-+Nuclear+pore+protein;pedant_db=p3_p13838_Sac_cerev;
S_cerevisiae_chr10	orf	exon	365779	365779	.	+	.	Parent=mRNA_yjl041w;Note=NSP1+-+Nuclear+pore+protein;pedant_db=p3_p13838_Sac_cerev;
S_cerevisiae_chr10	orf	CDS	365779	365779	.	+	0	Parent=mRNA_yjl041w;Note=NSP1+-+Nuclear+pore+protein;pedant_db=p3_p13838_Sac_cerev;
S_cerevisiae_chr10	orf	exon	365898	368368	.	+	.	Parent=mRNA_yjl041w;Note=NSP1+-+Nuclear+pore+protein;pedant_db=p3_p13838_Sac_cerev;
S_cerevisiae_chr10	orf	CDS	365898	368368	.	+	2	Parent=mRNA_yjl041w;Note=NSP1+-+Nuclear+pore+protein;pedant_db=p3_p13838_Sac_cerev;
S_cerevisiae_chr10	orf	gene	368743	373794	.	-	.	ID=yjl039c;Name=yjl039c;Note=NUP192+-+Nucleoporin+localize+at+the+inner+site+of+the+nuclear+membrane;pedant_db=p3_p13838_Sac_cerev;
S_cerevisiae_chr10	orf	mRNA	368743	373794	.	-	.	ID=mRNA_yjl039c;Parent=yjl039c;Name=yjl039c;Note=NUP192+-+Nucleoporin+localize+at+the+inner+site+of+the+nuclear+membrane;pedant_db=p3_p13838_Sac_cerev;
S_cerevisiae_chr10	orf	exon	368743	373794	.	-	.	Parent=mRNA_yjl039c;Note=NUP192+-+Nucleoporin+localize+at+the+inner+site+of+the+nuclear+membrane;pedant_db=p3_p13838_Sac_cerev;
S_cerevisiae_chr10	orf	CDS	368743	373794	.	-	0	Parent=mRNA_yjl039c;Note=NUP192+-+Nucleoporin+localize+at+the+inner+site+of+the+nuclear+membrane;pedant_db=p3_p13838_Sac_cerev;
S_cerevisiae_chr10	orf	gene	375110	375769	.	-	.	ID=yjl038c;Name=yjl038c;Note=Strong+similarity+to+hypothetical+protein+YJL037w;pedant_db=p3_p13838_Sac_cerev;
S_cerevisiae_chr10	orf	mRNA	375110	375769	.	-	.	ID=mRNA_yjl038c;Parent=yjl038c;Name=yjl038c;Note=Strong+similarity+to+hypothetical+protein+YJL037w;pedant_db=p3_p13838_Sac_cerev;
S_cerevisiae_chr10	orf	exon	375110	375769	.	-	.	Parent=mRNA_yjl038c;Note=Strong+similarity+to+hypothetical+protein+YJL037w;pedant_db=p3_p13838_Sac_cerev;
S_cerevisiae_chr10	orf	CDS	375110	375769	.	-	0	Parent=mRNA_yjl038c;Note=Strong+similarity+to+hypothetical+protein+YJL037w;pedant_db=p3_p13838_Sac_cerev;
S_cerevisiae_chr10	orf	gene	376657	377331	.	+	.	ID=yjl037w;Name=yjl037w;Note=Strong+similarity+to+hypothetical+protein+YJL038c;pedant_db=p3_p13838_Sac_cerev;
S_cerevisiae_chr10	orf	mRNA	376657	377331	.	+	.	ID=mRNA_yjl037w;Parent=yjl037w;Name=yjl037w;Note=Strong+similarity+to+hypothetical+protein+YJL038c;pedant_db=p3_p13838_Sac_cerev;
S_cerevisiae_chr10	orf	exon	376657	377331	.	+	.	Parent=mRNA_yjl037w;Note=Strong+similarity+to+hypothetical+protein+YJL038c;pedant_db=p3_p13838_Sac_cerev;
S_cerevisiae_chr10	orf	CDS	376657	377331	.	+	0	Parent=mRNA_yjl037w;Note=Strong+similarity+to+hypothetical+protein+YJL038c;pedant_db=p3_p13838_Sac_cerev;
S_cerevisiae_chr10	orf	gene	378820	380091	.	+	.	ID=yjl036w;Name=yjl036w;Note=SNX4+-+Sorting+NeXin;pedant_db=p3_p13838_Sac_cerev;
S_cerevisiae_chr10	orf	mRNA	378820	380091	.	+	.	ID=mRNA_yjl036w;Parent=yjl036w;Name=yjl036w;Note=SNX4+-+Sorting+NeXin;pedant_db=p3_p13838_Sac_cerev;
S_cerevisiae_chr10	orf	exon	378820	380091	.	+	.	Parent=mRNA_yjl036w;Note=SNX4+-+Sorting+NeXin;pedant_db=p3_p13838_Sac_cerev;
S_cerevisiae_chr10	orf	CDS	378820	380091	.	+	0	Parent=mRNA_yjl036w;Note=SNX4+-+Sorting+NeXin;pedant_db=p3_p13838_Sac_cerev;
S_cerevisiae_chr10	orf	gene	380244	380996	.	-	.	ID=yjl035c;Name=yjl035c;Note=TAD2+-+tRNA-specific+adenosine+deaminase+2;pedant_db=p3_p13838_Sac_cerev;
S_cerevisiae_chr10	orf	mRNA	380244	380996	.	-	.	ID=mRNA_yjl035c;Parent=yjl035c;Name=yjl035c;Note=TAD2+-+tRNA-specific+adenosine+deaminase+2;pedant_db=p3_p13838_Sac_cerev;
S_cerevisiae_chr10	orf	exon	380244	380996	.	-	.	Parent=mRNA_yjl035c;Note=TAD2+-+tRNA-specific+adenosine+deaminase+2;pedant_db=p3_p13838_Sac_cerev;
S_cerevisiae_chr10	orf	CDS	380244	380996	.	-	0	Parent=mRNA_yjl035c;Note=TAD2+-+tRNA-specific+adenosine+deaminase+2;pedant_db=p3_p13838_Sac_cerev;
S_cerevisiae_chr10	orf	gene	381322	383370	.	+	.	ID=yjl034w;Name=yjl034w;Note=KAR2+-+Nuclear+fusion+protein;pedant_db=p3_p13838_Sac_cerev;
S_cerevisiae_chr10	orf	mRNA	381322	383370	.	+	.	ID=mRNA_yjl034w;Parent=yjl034w;Name=yjl034w;Note=KAR2+-+Nuclear+fusion+protein;pedant_db=p3_p13838_Sac_cerev;
S_cerevisiae_chr10	orf	exon	381322	383370	.	+	.	Parent=mRNA_yjl034w;Note=KAR2+-+Nuclear+fusion+protein;pedant_db=p3_p13838_Sac_cerev;
S_cerevisiae_chr10	orf	CDS	381322	383370	.	+	0	Parent=mRNA_yjl034w;Note=KAR2+-+Nuclear+fusion+protein;pedant_db=p3_p13838_Sac_cerev;
S_cerevisiae_chr10	orf	gene	383832	386144	.	+	.	ID=yjl033w;Name=yjl033w;Note=HCA4+-+Can+suppress+the+U14+snoRNA+rRNA+processing+function;pedant_db=p3_p13838_Sac_cerev;
S_cerevisiae_chr10	orf	mRNA	383832	386144	.	+	.	ID=mRNA_yjl033w;Parent=yjl033w;Name=yjl033w;Note=HCA4+-+Can+suppress+the+U14+snoRNA+rRNA+processing+function;pedant_db=p3_p13838_Sac_cerev;
S_cerevisiae_chr10	orf	exon	383832	386144	.	+	.	Parent=mRNA_yjl033w;Note=HCA4+-+Can+suppress+the+U14+snoRNA+rRNA+processing+function;pedant_db=p3_p13838_Sac_cerev;
S_cerevisiae_chr10	orf	CDS	383832	386144	.	+	0	Parent=mRNA_yjl033w;Note=HCA4+-+Can+suppress+the+U14+snoRNA+rRNA+processing+function;pedant_db=p3_p13838_Sac_cerev;
S_cerevisiae_chr10	orf	gene	386363	387433	.	-	.	ID=yjl031c;Name=yjl031c;Note=BET4+-+Geranylgeranyl+transferase,+alpha+chain;pedant_db=p3_p13838_Sac_cerev;
S_cerevisiae_chr10	orf	mRNA	386363	387433	.	-	.	ID=mRNA_yjl031c;Parent=yjl031c;Name=yjl031c;Note=BET4+-+Geranylgeranyl+transferase,+alpha+chain;pedant_db=p3_p13838_Sac_cerev;
S_cerevisiae_chr10	orf	exon	386363	387343	.	-	.	Parent=mRNA_yjl031c;Note=BET4+-+Geranylgeranyl+transferase,+alpha+chain;pedant_db=p3_p13838_Sac_cerev;
S_cerevisiae_chr10	orf	CDS	386363	387343	.	-	0	Parent=mRNA_yjl031c;Note=BET4+-+Geranylgeranyl+transferase,+alpha+chain;pedant_db=p3_p13838_Sac_cerev;
S_cerevisiae_chr10	orf	exon	387431	387433	.	-	.	Parent=mRNA_yjl031c;Note=BET4+-+Geranylgeranyl+transferase,+alpha+chain;pedant_db=p3_p13838_Sac_cerev;
S_cerevisiae_chr10	orf	CDS	387431	387433	.	-	0	Parent=mRNA_yjl031c;Note=BET4+-+Geranylgeranyl+transferase,+alpha+chain;pedant_db=p3_p13838_Sac_cerev;
S_cerevisiae_chr10	orf	gene	387652	388242	.	+	.	ID=yjl030w;Name=yjl030w;Note=MAD2+-+Spindle-assembly+checkpoint+protein;pedant_db=p3_p13838_Sac_cerev;
S_cerevisiae_chr10	orf	mRNA	387652	388242	.	+	.	ID=mRNA_yjl030w;Parent=yjl030w;Name=yjl030w;Note=MAD2+-+Spindle-assembly+checkpoint+protein;pedant_db=p3_p13838_Sac_cerev;
S_cerevisiae_chr10	orf	exon	387652	388242	.	+	.	Parent=mRNA_yjl030w;Note=MAD2+-+Spindle-assembly+checkpoint+protein;pedant_db=p3_p13838_Sac_cerev;
S_cerevisiae_chr10	orf	CDS	387652	388242	.	+	0	Parent=mRNA_yjl030w;Note=MAD2+-+Spindle-assembly+checkpoint+protein;pedant_db=p3_p13838_Sac_cerev;
S_cerevisiae_chr10	orf	gene	388380	390848	.	-	.	ID=yjl029c;Name=yjl029c;Note=VPS53+-+Subunit+of+VP51-54+complex,+required+for+protein+sorting+at+the+yeast+late+Golgi;pedant_db=p3_p13838_Sac_cerev;
S_cerevisiae_chr10	orf	mRNA	388380	390848	.	-	.	ID=mRNA_yjl029c;Parent=yjl029c;Name=yjl029c;Note=VPS53+-+Subunit+of+VP51-54+complex,+required+for+protein+sorting+at+the+yeast+late+Golgi;pedant_db=p3_p13838_Sac_cerev;
S_cerevisiae_chr10	orf	exon	388380	390848	.	-	.	Parent=mRNA_yjl029c;Note=VPS53+-+Subunit+of+VP51-54+complex,+required+for+protein+sorting+at+the+yeast+late+Golgi;pedant_db=p3_p13838_Sac_cerev;
S_cerevisiae_chr10	orf	CDS	388380	390848	.	-	0	Parent=mRNA_yjl029c;Note=VPS53+-+Subunit+of+VP51-54+complex,+required+for+protein+sorting+at+the+yeast+late+Golgi;pedant_db=p3_p13838_Sac_cerev;
S_cerevisiae_chr10	orf	gene	391306	391641	.	+	.	ID=yjl028w;Name=yjl028w;Note=Hypothetical+protein;pedant_db=p3_p13838_Sac_cerev;
S_cerevisiae_chr10	orf	mRNA	391306	391641	.	+	.	ID=mRNA_yjl028w;Parent=yjl028w;Name=yjl028w;Note=Hypothetical+protein;pedant_db=p3_p13838_Sac_cerev;
S_cerevisiae_chr10	orf	exon	391306	391641	.	+	.	Parent=mRNA_yjl028w;Note=Hypothetical+protein;pedant_db=p3_p13838_Sac_cerev;
S_cerevisiae_chr10	orf	CDS	391306	391641	.	+	0	Parent=mRNA_yjl028w;Note=Hypothetical+protein;pedant_db=p3_p13838_Sac_cerev;
S_cerevisiae_chr10	orf	gene	391828	392244	.	-	.	ID=yjl027c;Name=yjl027c;Note=Conserved+hypothetical+protein;pedant_db=p3_p13838_Sac_cerev;
S_cerevisiae_chr10	orf	mRNA	391828	392244	.	-	.	ID=mRNA_yjl027c;Parent=yjl027c;Name=yjl027c;Note=Conserved+hypothetical+protein;pedant_db=p3_p13838_Sac_cerev;
S_cerevisiae_chr10	orf	exon	391828	392244	.	-	.	Parent=mRNA_yjl027c;Note=Conserved+hypothetical+protein;pedant_db=p3_p13838_Sac_cerev;
S_cerevisiae_chr10	orf	CDS	391828	392244	.	-	0	Parent=mRNA_yjl027c;Note=Conserved+hypothetical+protein;pedant_db=p3_p13838_Sac_cerev;
S_cerevisiae_chr10	orf	gene	392399	393598	.	+	.	ID=yjl026w;Name=yjl026w;Note=RNR2+-+Ribonucleoside-diphosphate+reductase,+small+subunit;pedant_db=p3_p13838_Sac_cerev;
S_cerevisiae_chr10	orf	mRNA	392399	393598	.	+	.	ID=mRNA_yjl026w;Parent=yjl026w;Name=yjl026w;Note=RNR2+-+Ribonucleoside-diphosphate+reductase,+small+subunit;pedant_db=p3_p13838_Sac_cerev;
S_cerevisiae_chr10	orf	exon	392399	393598	.	+	.	Parent=mRNA_yjl026w;Note=RNR2+-+Ribonucleoside-diphosphate+reductase,+small+subunit;pedant_db=p3_p13838_Sac_cerev;
S_cerevisiae_chr10	orf	CDS	392399	393598	.	+	0	Parent=mRNA_yjl026w;Note=RNR2+-+Ribonucleoside-diphosphate+reductase,+small+subunit;pedant_db=p3_p13838_Sac_cerev;
S_cerevisiae_chr10	orf	gene	393962	395506	.	+	.	ID=yjl025w;Name=yjl025w;Note=RRN7+-+Polymerase+I+specific+transcription+initiation+factor;pedant_db=p3_p13838_Sac_cerev;
S_cerevisiae_chr10	orf	mRNA	393962	395506	.	+	.	ID=mRNA_yjl025w;Parent=yjl025w;Name=yjl025w;Note=RRN7+-+Polymerase+I+specific+transcription+initiation+factor;pedant_db=p3_p13838_Sac_cerev;
S_cerevisiae_chr10	orf	exon	393962	395506	.	+	.	Parent=mRNA_yjl025w;Note=RRN7+-+Polymerase+I+specific+transcription+initiation+factor;pedant_db=p3_p13838_Sac_cerev;
S_cerevisiae_chr10	orf	CDS	393962	395506	.	+	0	Parent=mRNA_yjl025w;Note=RRN7+-+Polymerase+I+specific+transcription+initiation+factor;pedant_db=p3_p13838_Sac_cerev;
S_cerevisiae_chr10	orf	gene	395926	396587	.	-	.	ID=yjl024c;Name=yjl024c;Note=APS3+-+AP-3+complex+subunit,+sigma3+subunit,+22+KD;pedant_db=p3_p13838_Sac_cerev;
S_cerevisiae_chr10	orf	mRNA	395926	396587	.	-	.	ID=mRNA_yjl024c;Parent=yjl024c;Name=yjl024c;Note=APS3+-+AP-3+complex+subunit,+sigma3+subunit,+22+KD;pedant_db=p3_p13838_Sac_cerev;
S_cerevisiae_chr10	orf	exon	395926	396488	.	-	.	Parent=mRNA_yjl024c;Note=APS3+-+AP-3+complex+subunit,+sigma3+subunit,+22+KD;pedant_db=p3_p13838_Sac_cerev;
S_cerevisiae_chr10	orf	CDS	395926	396488	.	-	0	Parent=mRNA_yjl024c;Note=APS3+-+AP-3+complex+subunit,+sigma3+subunit,+22+KD;pedant_db=p3_p13838_Sac_cerev;
S_cerevisiae_chr10	orf	exon	396566	396587	.	-	.	Parent=mRNA_yjl024c;Note=APS3+-+AP-3+complex+subunit,+sigma3+subunit,+22+KD;pedant_db=p3_p13838_Sac_cerev;
S_cerevisiae_chr10	orf	CDS	396566	396587	.	-	0	Parent=mRNA_yjl024c;Note=APS3+-+AP-3+complex+subunit,+sigma3+subunit,+22+KD;pedant_db=p3_p13838_Sac_cerev;
S_cerevisiae_chr10	orf	gene	397350	398393	.	-	.	ID=yjl023c;Name=yjl023c;Note=PET130+-+Protein+synthesis+protein,+mitochondrial;pedant_db=p3_p13838_Sac_cerev;
S_cerevisiae_chr10	orf	mRNA	397350	398393	.	-	.	ID=mRNA_yjl023c;Parent=yjl023c;Name=yjl023c;Note=PET130+-+Protein+synthesis+protein,+mitochondrial;pedant_db=p3_p13838_Sac_cerev;
S_cerevisiae_chr10	orf	exon	397350	398393	.	-	.	Parent=mRNA_yjl023c;Note=PET130+-+Protein+synthesis+protein,+mitochondrial;pedant_db=p3_p13838_Sac_cerev;
S_cerevisiae_chr10	orf	CDS	397350	398393	.	-	0	Parent=mRNA_yjl023c;Note=PET130+-+Protein+synthesis+protein,+mitochondrial;pedant_db=p3_p13838_Sac_cerev;
S_cerevisiae_chr10	orf	gene	398932	402405	.	-	.	ID=yjl020c;Name=yjl020c;Note=BBC1+-+Protein+possibly+involved+in+assembly+of+actin+patches;pedant_db=p3_p13838_Sac_cerev;
S_cerevisiae_chr10	orf	mRNA	398932	402405	.	-	.	ID=mRNA_yjl020c;Parent=yjl020c;Name=yjl020c;Note=BBC1+-+Protein+possibly+involved+in+assembly+of+actin+patches;pedant_db=p3_p13838_Sac_cerev;
S_cerevisiae_chr10	orf	exon	398932	402405	.	-	.	Parent=mRNA_yjl020c;Note=BBC1+-+Protein+possibly+involved+in+assembly+of+actin+patches;pedant_db=p3_p13838_Sac_cerev;
S_cerevisiae_chr10	orf	CDS	398932	402405	.	-	0	Parent=mRNA_yjl020c;Note=BBC1+-+Protein+possibly+involved+in+assembly+of+actin+patches;pedant_db=p3_p13838_Sac_cerev;
S_cerevisiae_chr10	orf	gene	402892	404940	.	+	.	ID=yjl019w;Name=yjl019w;Note=MPS3+-+Component+of+the+yeast+spindle+pole+body;pedant_db=p3_p13838_Sac_cerev;
S_cerevisiae_chr10	orf	mRNA	402892	404940	.	+	.	ID=mRNA_yjl019w;Parent=yjl019w;Name=yjl019w;Note=MPS3+-+Component+of+the+yeast+spindle+pole+body;pedant_db=p3_p13838_Sac_cerev;
S_cerevisiae_chr10	orf	exon	402892	404940	.	+	.	Parent=mRNA_yjl019w;Note=MPS3+-+Component+of+the+yeast+spindle+pole+body;pedant_db=p3_p13838_Sac_cerev;
S_cerevisiae_chr10	orf	CDS	402892	404940	.	+	0	Parent=mRNA_yjl019w;Note=MPS3+-+Component+of+the+yeast+spindle+pole+body;pedant_db=p3_p13838_Sac_cerev;
S_cerevisiae_chr10	orf	gene	405583	407268	.	+	.	ID=yjl016w;Name=yjl016w;Note=Protein+of+unknown+function+localised+to+cytoplasm;pedant_db=p3_p13838_Sac_cerev;
S_cerevisiae_chr10	orf	mRNA	405583	407268	.	+	.	ID=mRNA_yjl016w;Parent=yjl016w;Name=yjl016w;Note=Protein+of+unknown+function+localised+to+cytoplasm;pedant_db=p3_p13838_Sac_cerev;
S_cerevisiae_chr10	orf	exon	405583	407268	.	+	.	Parent=mRNA_yjl016w;Note=Protein+of+unknown+function+localised+to+cytoplasm;pedant_db=p3_p13838_Sac_cerev;
S_cerevisiae_chr10	orf	CDS	405583	407268	.	+	0	Parent=mRNA_yjl016w;Note=Protein+of+unknown+function+localised+to+cytoplasm;pedant_db=p3_p13838_Sac_cerev;
S_cerevisiae_chr10	orf	gene	407552	409156	.	+	.	ID=yjl014w;Name=yjl014w;Note=CCT3+-+Chaperonin+of+the+TCP1+ring+complex,+cytosolic;pedant_db=p3_p13838_Sac_cerev;
S_cerevisiae_chr10	orf	mRNA	407552	409156	.	+	.	ID=mRNA_yjl014w;Parent=yjl014w;Name=yjl014w;Note=CCT3+-+Chaperonin+of+the+TCP1+ring+complex,+cytosolic;pedant_db=p3_p13838_Sac_cerev;
S_cerevisiae_chr10	orf	exon	407552	409156	.	+	.	Parent=mRNA_yjl014w;Note=CCT3+-+Chaperonin+of+the+TCP1+ring+complex,+cytosolic;pedant_db=p3_p13838_Sac_cerev;
S_cerevisiae_chr10	orf	CDS	407552	409156	.	+	0	Parent=mRNA_yjl014w;Note=CCT3+-+Chaperonin+of+the+TCP1+ring+complex,+cytosolic;pedant_db=p3_p13838_Sac_cerev;
S_cerevisiae_chr10	orf	gene	409487	411034	.	-	.	ID=yjl013c;Name=yjl013c;Note=MAD3+-+Spindle-assembly+checkpoint+protein;pedant_db=p3_p13838_Sac_cerev;
S_cerevisiae_chr10	orf	mRNA	409487	411034	.	-	.	ID=mRNA_yjl013c;Parent=yjl013c;Name=yjl013c;Note=MAD3+-+Spindle-assembly+checkpoint+protein;pedant_db=p3_p13838_Sac_cerev;
S_cerevisiae_chr10	orf	exon	409487	411034	.	-	.	Parent=mRNA_yjl013c;Note=MAD3+-+Spindle-assembly+checkpoint+protein;pedant_db=p3_p13838_Sac_cerev;
S_cerevisiae_chr10	orf	CDS	409487	411034	.	-	0	Parent=mRNA_yjl013c;Note=MAD3+-+Spindle-assembly+checkpoint+protein;pedant_db=p3_p13838_Sac_cerev;
S_cerevisiae_chr10	orf	gene	411228	413393	.	-	.	ID=yjl012c;Name=yjl012c;Note=VTC4+-+Protein+controls+Sec18p/NSF-dependent+priming+of+SNAREs+and+HOPS;pedant_db=p3_p13838_Sac_cerev;
S_cerevisiae_chr10	orf	mRNA	411228	413393	.	-	.	ID=mRNA_yjl012c;Parent=yjl012c;Name=yjl012c;Note=VTC4+-+Protein+controls+Sec18p/NSF-dependent+priming+of+SNAREs+and+HOPS;pedant_db=p3_p13838_Sac_cerev;
S_cerevisiae_chr10	orf	exon	411228	413393	.	-	.	Parent=mRNA_yjl012c;Note=VTC4+-+Protein+controls+Sec18p/NSF-dependent+priming+of+SNAREs+and+HOPS;pedant_db=p3_p13838_Sac_cerev;
S_cerevisiae_chr10	orf	CDS	411228	413393	.	-	0	Parent=mRNA_yjl012c;Note=VTC4+-+Protein+controls+Sec18p/NSF-dependent+priming+of+SNAREs+and+HOPS;pedant_db=p3_p13838_Sac_cerev;
S_cerevisiae_chr10	orf	gene	414279	414764	.	-	.	ID=yjl011c;Name=yjl011c;Note=RPC17+-+DNA-directed+RNA+polymerase+III,+17,7+KD+subunit;pedant_db=p3_p13838_Sac_cerev;
S_cerevisiae_chr10	orf	mRNA	414279	414764	.	-	.	ID=mRNA_yjl011c;Parent=yjl011c;Name=yjl011c;Note=RPC17+-+DNA-directed+RNA+polymerase+III,+17,7+KD+subunit;pedant_db=p3_p13838_Sac_cerev;
S_cerevisiae_chr10	orf	exon	414279	414764	.	-	.	Parent=mRNA_yjl011c;Note=RPC17+-+DNA-directed+RNA+polymerase+III,+17,7+KD+subunit;pedant_db=p3_p13838_Sac_cerev;
S_cerevisiae_chr10	orf	CDS	414279	414764	.	-	0	Parent=mRNA_yjl011c;Note=RPC17+-+DNA-directed+RNA+polymerase+III,+17,7+KD+subunit;pedant_db=p3_p13838_Sac_cerev;
S_cerevisiae_chr10	orf	gene	417556	419556	.	-	.	ID=yjl010c;Name=yjl010c;Note=NOP9+-+Essential+nucleolar+protein+required+for+18S+rRNA+synthesis;pedant_db=p3_p13838_Sac_cerev;
S_cerevisiae_chr10	orf	mRNA	417556	419556	.	-	.	ID=mRNA_yjl010c;Parent=yjl010c;Name=yjl010c;Note=NOP9+-+Essential+nucleolar+protein+required+for+18S+rRNA+synthesis;pedant_db=p3_p13838_Sac_cerev;
S_cerevisiae_chr10	orf	exon	417556	419556	.	-	.	Parent=mRNA_yjl010c;Note=NOP9+-+Essential+nucleolar+protein+required+for+18S+rRNA+synthesis;pedant_db=p3_p13838_Sac_cerev;
S_cerevisiae_chr10	orf	CDS	417556	419556	.	-	0	Parent=mRNA_yjl010c;Note=NOP9+-+Essential+nucleolar+protein+required+for+18S+rRNA+synthesis;pedant_db=p3_p13838_Sac_cerev;
S_cerevisiae_chr10	orf	gene	419951	421657	.	-	.	ID=yjl008c;Name=yjl008c;Note=CCT8+-+Component+of+chaperonin-containing+T-complex;pedant_db=p3_p13838_Sac_cerev;
S_cerevisiae_chr10	orf	mRNA	419951	421657	.	-	.	ID=mRNA_yjl008c;Parent=yjl008c;Name=yjl008c;Note=CCT8+-+Component+of+chaperonin-containing+T-complex;pedant_db=p3_p13838_Sac_cerev;
S_cerevisiae_chr10	orf	exon	419951	421657	.	-	.	Parent=mRNA_yjl008c;Note=CCT8+-+Component+of+chaperonin-containing+T-complex;pedant_db=p3_p13838_Sac_cerev;
S_cerevisiae_chr10	orf	CDS	419951	421657	.	-	0	Parent=mRNA_yjl008c;Note=CCT8+-+Component+of+chaperonin-containing+T-complex;pedant_db=p3_p13838_Sac_cerev;
S_cerevisiae_chr10	orf	gene	422692	423006	.	-	.	ID=yjl007c;Name=yjl007c;Note=Hypothetical+protein;pedant_db=p3_p13838_Sac_cerev;
S_cerevisiae_chr10	orf	mRNA	422692	423006	.	-	.	ID=mRNA_yjl007c;Parent=yjl007c;Name=yjl007c;Note=Hypothetical+protein;pedant_db=p3_p13838_Sac_cerev;
S_cerevisiae_chr10	orf	exon	422692	423006	.	-	.	Parent=mRNA_yjl007c;Note=Hypothetical+protein;pedant_db=p3_p13838_Sac_cerev;
S_cerevisiae_chr10	orf	CDS	422692	423006	.	-	0	Parent=mRNA_yjl007c;Note=Hypothetical+protein;pedant_db=p3_p13838_Sac_cerev;
S_cerevisiae_chr10	orf	gene	423132	424103	.	-	.	ID=yjl006c;Name=yjl006c;Note=CTK2+-+Carboxy-terminal+domain+(CTD)+kinase,+beta+subunit;pedant_db=p3_p13838_Sac_cerev;
S_cerevisiae_chr10	orf	mRNA	423132	424103	.	-	.	ID=mRNA_yjl006c;Parent=yjl006c;Name=yjl006c;Note=CTK2+-+Carboxy-terminal+domain+(CTD)+kinase,+beta+subunit;pedant_db=p3_p13838_Sac_cerev;
S_cerevisiae_chr10	orf	exon	423132	424103	.	-	.	Parent=mRNA_yjl006c;Note=CTK2+-+Carboxy-terminal+domain+(CTD)+kinase,+beta+subunit;pedant_db=p3_p13838_Sac_cerev;
S_cerevisiae_chr10	orf	CDS	423132	424103	.	-	0	Parent=mRNA_yjl006c;Note=CTK2+-+Carboxy-terminal+domain+(CTD)+kinase,+beta+subunit;pedant_db=p3_p13838_Sac_cerev;
S_cerevisiae_chr10	orf	gene	425151	431231	.	+	.	ID=yjl005w;Name=yjl005w;Note=CYR1+-+Adenylate+cyclase;pedant_db=p3_p13838_Sac_cerev;
S_cerevisiae_chr10	orf	mRNA	425151	431231	.	+	.	ID=mRNA_yjl005w;Parent=yjl005w;Name=yjl005w;Note=CYR1+-+Adenylate+cyclase;pedant_db=p3_p13838_Sac_cerev;
S_cerevisiae_chr10	orf	exon	425151	431231	.	+	.	Parent=mRNA_yjl005w;Note=CYR1+-+Adenylate+cyclase;pedant_db=p3_p13838_Sac_cerev;
S_cerevisiae_chr10	orf	CDS	425151	431231	.	+	0	Parent=mRNA_yjl005w;Note=CYR1+-+Adenylate+cyclase;pedant_db=p3_p13838_Sac_cerev;
S_cerevisiae_chr10	orf	gene	431583	432194	.	-	.	ID=yjl004c;Name=yjl004c;Note=SYS1+-+Multi+copy+suppressor+of+ypt6;pedant_db=p3_p13838_Sac_cerev;
S_cerevisiae_chr10	orf	mRNA	431583	432194	.	-	.	ID=mRNA_yjl004c;Parent=yjl004c;Name=yjl004c;Note=SYS1+-+Multi+copy+suppressor+of+ypt6;pedant_db=p3_p13838_Sac_cerev;
S_cerevisiae_chr10	orf	exon	431583	432194	.	-	.	Parent=mRNA_yjl004c;Note=SYS1+-+Multi+copy+suppressor+of+ypt6;pedant_db=p3_p13838_Sac_cerev;
S_cerevisiae_chr10	orf	CDS	431583	432194	.	-	0	Parent=mRNA_yjl004c;Note=SYS1+-+Multi+copy+suppressor+of+ypt6;pedant_db=p3_p13838_Sac_cerev;
S_cerevisiae_chr10	orf	gene	432638	432994	.	+	.	ID=yjl003w;Name=yjl003w;Note=COX16+-+Protein+required+for+the+assembly+of+cytochrome+oxidase;pedant_db=p3_p13838_Sac_cerev;
S_cerevisiae_chr10	orf	mRNA	432638	432994	.	+	.	ID=mRNA_yjl003w;Parent=yjl003w;Name=yjl003w;Note=COX16+-+Protein+required+for+the+assembly+of+cytochrome+oxidase;pedant_db=p3_p13838_Sac_cerev;
S_cerevisiae_chr10	orf	exon	432638	432994	.	+	.	Parent=mRNA_yjl003w;Note=COX16+-+Protein+required+for+the+assembly+of+cytochrome+oxidase;pedant_db=p3_p13838_Sac_cerev;
S_cerevisiae_chr10	orf	CDS	432638	432994	.	+	0	Parent=mRNA_yjl003w;Note=COX16+-+Protein+required+for+the+assembly+of+cytochrome+oxidase;pedant_db=p3_p13838_Sac_cerev;
S_cerevisiae_chr10	orf	gene	433215	434645	.	-	.	ID=yjl002c;Name=yjl002c;Note=OST1+-+Oligosaccharyltransferase,+alpha+subunit;pedant_db=p3_p13838_Sac_cerev;
S_cerevisiae_chr10	orf	mRNA	433215	434645	.	-	.	ID=mRNA_yjl002c;Parent=yjl002c;Name=yjl002c;Note=OST1+-+Oligosaccharyltransferase,+alpha+subunit;pedant_db=p3_p13838_Sac_cerev;
S_cerevisiae_chr10	orf	exon	433215	434645	.	-	.	Parent=mRNA_yjl002c;Note=OST1+-+Oligosaccharyltransferase,+alpha+subunit;pedant_db=p3_p13838_Sac_cerev;
S_cerevisiae_chr10	orf	CDS	433215	434645	.	-	0	Parent=mRNA_yjl002c;Note=OST1+-+Oligosaccharyltransferase,+alpha+subunit;pedant_db=p3_p13838_Sac_cerev;
S_cerevisiae_chr10	orf	gene	435157	435920	.	+	.	ID=yjl001w;Name=yjl001w;Note=PRE3+-+20S+proteasome+subunit+(beta1);pedant_db=p3_p13838_Sac_cerev;
S_cerevisiae_chr10	orf	mRNA	435157	435920	.	+	.	ID=mRNA_yjl001w;Parent=yjl001w;Name=yjl001w;Note=PRE3+-+20S+proteasome+subunit+(beta1);pedant_db=p3_p13838_Sac_cerev;
S_cerevisiae_chr10	orf	exon	435157	435221	.	+	.	Parent=mRNA_yjl001w;Note=PRE3+-+20S+proteasome+subunit+(beta1);pedant_db=p3_p13838_Sac_cerev;
S_cerevisiae_chr10	orf	CDS	435157	435221	.	+	0	Parent=mRNA_yjl001w;Note=PRE3+-+20S+proteasome+subunit+(beta1);pedant_db=p3_p13838_Sac_cerev;
S_cerevisiae_chr10	orf	exon	435338	435920	.	+	.	Parent=mRNA_yjl001w;Note=PRE3+-+20S+proteasome+subunit+(beta1);pedant_db=p3_p13838_Sac_cerev;
S_cerevisiae_chr10	orf	CDS	435338	435920	.	+	1	Parent=mRNA_yjl001w;Note=PRE3+-+20S+proteasome+subunit+(beta1);pedant_db=p3_p13838_Sac_cerev;
S_cerevisiae_chr10	orf	gene	436796	438604	.	+	.	ID=yjr001w;Name=yjr001w;Note=AVT1+-+Protein+required+for+the+vacuolar+uptake+of+large+neutral+amino+acids;pedant_db=p3_p13838_Sac_cerev;
S_cerevisiae_chr10	orf	mRNA	436796	438604	.	+	.	ID=mRNA_yjr001w;Parent=yjr001w;Name=yjr001w;Note=AVT1+-+Protein+required+for+the+vacuolar+uptake+of+large+neutral+amino+acids;pedant_db=p3_p13838_Sac_cerev;
S_cerevisiae_chr10	orf	exon	436796	438604	.	+	.	Parent=mRNA_yjr001w;Note=AVT1+-+Protein+required+for+the+vacuolar+uptake+of+large+neutral+amino+acids;pedant_db=p3_p13838_Sac_cerev;
S_cerevisiae_chr10	orf	CDS	436796	438604	.	+	0	Parent=mRNA_yjr001w;Note=AVT1+-+Protein+required+for+the+vacuolar+uptake+of+large+neutral+amino+acids;pedant_db=p3_p13838_Sac_cerev;
S_cerevisiae_chr10	orf	gene	438858	440639	.	+	.	ID=yjr002w;Name=yjr002w;Note=MPP10+-+Component+of+the+U3+small+nucleolar+ribonucleoprotein;pedant_db=p3_p13838_Sac_cerev;
S_cerevisiae_chr10	orf	mRNA	438858	440639	.	+	.	ID=mRNA_yjr002w;Parent=yjr002w;Name=yjr002w;Note=MPP10+-+Component+of+the+U3+small+nucleolar+ribonucleoprotein;pedant_db=p3_p13838_Sac_cerev;
S_cerevisiae_chr10	orf	exon	438858	440639	.	+	.	Parent=mRNA_yjr002w;Note=MPP10+-+Component+of+the+U3+small+nucleolar+ribonucleoprotein;pedant_db=p3_p13838_Sac_cerev;
S_cerevisiae_chr10	orf	CDS	438858	440639	.	+	0	Parent=mRNA_yjr002w;Note=MPP10+-+Component+of+the+U3+small+nucleolar+ribonucleoprotein;pedant_db=p3_p13838_Sac_cerev;
S_cerevisiae_chr10	orf	gene	440987	442546	.	-	.	ID=yjr003c;Name=yjr003c;Note=Protein+of+unknown+function+localised+to+mitochondria;pedant_db=p3_p13838_Sac_cerev;
S_cerevisiae_chr10	orf	mRNA	440987	442546	.	-	.	ID=mRNA_yjr003c;Parent=yjr003c;Name=yjr003c;Note=Protein+of+unknown+function+localised+to+mitochondria;pedant_db=p3_p13838_Sac_cerev;
S_cerevisiae_chr10	orf	exon	440987	442546	.	-	.	Parent=mRNA_yjr003c;Note=Protein+of+unknown+function+localised+to+mitochondria;pedant_db=p3_p13838_Sac_cerev;
S_cerevisiae_chr10	orf	CDS	440987	442546	.	-	0	Parent=mRNA_yjr003c;Note=Protein+of+unknown+function+localised+to+mitochondria;pedant_db=p3_p13838_Sac_cerev;
S_cerevisiae_chr10	orf	gene	442902	444854	.	-	.	ID=yjr004c;Name=yjr004c;Note=SAG1+-+Alpha-agglutinin;pedant_db=p3_p13838_Sac_cerev;
S_cerevisiae_chr10	orf	mRNA	442902	444854	.	-	.	ID=mRNA_yjr004c;Parent=yjr004c;Name=yjr004c;Note=SAG1+-+Alpha-agglutinin;pedant_db=p3_p13838_Sac_cerev;
S_cerevisiae_chr10	orf	exon	442902	444854	.	-	.	Parent=mRNA_yjr004c;Note=SAG1+-+Alpha-agglutinin;pedant_db=p3_p13838_Sac_cerev;
S_cerevisiae_chr10	orf	CDS	442902	444854	.	-	0	Parent=mRNA_yjr004c;Note=SAG1+-+Alpha-agglutinin;pedant_db=p3_p13838_Sac_cerev;
S_cerevisiae_chr10	orf	gene	445916	448018	.	+	.	ID=yjr005w;Name=yjr005w;Note=APL1+-+AP-2+complex+subunit,+beta2-adaptin,+78+KD;pedant_db=p3_p13838_Sac_cerev;
S_cerevisiae_chr10	orf	mRNA	445916	448018	.	+	.	ID=mRNA_yjr005w;Parent=yjr005w;Name=yjr005w;Note=APL1+-+AP-2+complex+subunit,+beta2-adaptin,+78+KD;pedant_db=p3_p13838_Sac_cerev;
S_cerevisiae_chr10	orf	exon	445916	448018	.	+	.	Parent=mRNA_yjr005w;Note=APL1+-+AP-2+complex+subunit,+beta2-adaptin,+78+KD;pedant_db=p3_p13838_Sac_cerev;
S_cerevisiae_chr10	orf	CDS	445916	448018	.	+	0	Parent=mRNA_yjr005w;Note=APL1+-+AP-2+complex+subunit,+beta2-adaptin,+78+KD;pedant_db=p3_p13838_Sac_cerev;
S_cerevisiae_chr10	orf	gene	448470	448751	.	-	.	ID=yjr005c-a;Name=yjr005c-a;Note=Conserved+hypothetical+protein;pedant_db=p3_p13838_Sac_cerev;
S_cerevisiae_chr10	orf	mRNA	448470	448751	.	-	.	ID=mRNA_yjr005c-a;Parent=yjr005c-a;Name=yjr005c-a;Note=Conserved+hypothetical+protein;pedant_db=p3_p13838_Sac_cerev;
S_cerevisiae_chr10	orf	exon	448470	448751	.	-	.	Parent=mRNA_yjr005c-a;Note=Conserved+hypothetical+protein;pedant_db=p3_p13838_Sac_cerev;
S_cerevisiae_chr10	orf	CDS	448470	448751	.	-	0	Parent=mRNA_yjr005c-a;Note=Conserved+hypothetical+protein;pedant_db=p3_p13838_Sac_cerev;
S_cerevisiae_chr10	orf	gene	449195	450658	.	+	.	ID=yjr006w;Name=yjr006w;Note=HYS2+-+DNA-directed+DNA+polymerase+delta,+55+KD+subunit;pedant_db=p3_p13838_Sac_cerev;
S_cerevisiae_chr10	orf	mRNA	449195	450658	.	+	.	ID=mRNA_yjr006w;Parent=yjr006w;Name=yjr006w;Note=HYS2+-+DNA-directed+DNA+polymerase+delta,+55+KD+subunit;pedant_db=p3_p13838_Sac_cerev;
S_cerevisiae_chr10	orf	exon	449195	450658	.	+	.	Parent=mRNA_yjr006w;Note=HYS2+-+DNA-directed+DNA+polymerase+delta,+55+KD+subunit;pedant_db=p3_p13838_Sac_cerev;
S_cerevisiae_chr10	orf	CDS	449195	450658	.	+	0	Parent=mRNA_yjr006w;Note=HYS2+-+DNA-directed+DNA+polymerase+delta,+55+KD+subunit;pedant_db=p3_p13838_Sac_cerev;
S_cerevisiae_chr10	orf	gene	451013	451927	.	+	.	ID=yjr007w;Name=yjr007w;Note=SUI2+-+Translation+initiation+factor+eIF2,+alpha+chain;pedant_db=p3_p13838_Sac_cerev;
S_cerevisiae_chr10	orf	mRNA	451013	451927	.	+	.	ID=mRNA_yjr007w;Parent=yjr007w;Name=yjr007w;Note=SUI2+-+Translation+initiation+factor+eIF2,+alpha+chain;pedant_db=p3_p13838_Sac_cerev;
S_cerevisiae_chr10	orf	exon	451013	451927	.	+	.	Parent=mRNA_yjr007w;Note=SUI2+-+Translation+initiation+factor+eIF2,+alpha+chain;pedant_db=p3_p13838_Sac_cerev;
S_cerevisiae_chr10	orf	CDS	451013	451927	.	+	0	Parent=mRNA_yjr007w;Note=SUI2+-+Translation+initiation+factor+eIF2,+alpha+chain;pedant_db=p3_p13838_Sac_cerev;
S_cerevisiae_chr10	orf	gene	452423	453439	.	+	.	ID=yjr008w;Name=yjr008w;Note=Protein+of+unknown+function+localised+to+cytoplasm+and+nucleus;pedant_db=p3_p13838_Sac_cerev;
S_cerevisiae_chr10	orf	mRNA	452423	453439	.	+	.	ID=mRNA_yjr008w;Parent=yjr008w;Name=yjr008w;Note=Protein+of+unknown+function+localised+to+cytoplasm+and+nucleus;pedant_db=p3_p13838_Sac_cerev;
S_cerevisiae_chr10	orf	exon	452423	453439	.	+	.	Parent=mRNA_yjr008w;Note=Protein+of+unknown+function+localised+to+cytoplasm+and+nucleus;pedant_db=p3_p13838_Sac_cerev;
S_cerevisiae_chr10	orf	CDS	452423	453439	.	+	0	Parent=mRNA_yjr008w;Note=Protein+of+unknown+function+localised+to+cytoplasm+and+nucleus;pedant_db=p3_p13838_Sac_cerev;
S_cerevisiae_chr10	orf	gene	453676	454674	.	-	.	ID=yjr009c;Name=yjr009c;Note=TDH2+-+Glyceraldehyde-3-phosphate+dehydrogenase+2;pedant_db=p3_p13838_Sac_cerev;
S_cerevisiae_chr10	orf	mRNA	453676	454674	.	-	.	ID=mRNA_yjr009c;Parent=yjr009c;Name=yjr009c;Note=TDH2+-+Glyceraldehyde-3-phosphate+dehydrogenase+2;pedant_db=p3_p13838_Sac_cerev;
S_cerevisiae_chr10	orf	exon	453676	454674	.	-	.	Parent=mRNA_yjr009c;Note=TDH2+-+Glyceraldehyde-3-phosphate+dehydrogenase+2;pedant_db=p3_p13838_Sac_cerev;
S_cerevisiae_chr10	orf	CDS	453676	454674	.	-	0	Parent=mRNA_yjr009c;Note=TDH2+-+Glyceraldehyde-3-phosphate+dehydrogenase+2;pedant_db=p3_p13838_Sac_cerev;
S_cerevisiae_chr10	orf	gene	456232	457767	.	+	.	ID=yjr010w;Name=yjr010w;Note=MET3+-+Sulfate+adenylyltransferase;pedant_db=p3_p13838_Sac_cerev;
S_cerevisiae_chr10	orf	mRNA	456232	457767	.	+	.	ID=mRNA_yjr010w;Parent=yjr010w;Name=yjr010w;Note=MET3+-+Sulfate+adenylyltransferase;pedant_db=p3_p13838_Sac_cerev;
S_cerevisiae_chr10	orf	exon	456232	457767	.	+	.	Parent=mRNA_yjr010w;Note=MET3+-+Sulfate+adenylyltransferase;pedant_db=p3_p13838_Sac_cerev;
S_cerevisiae_chr10	orf	CDS	456232	457767	.	+	0	Parent=mRNA_yjr010w;Note=MET3+-+Sulfate+adenylyltransferase;pedant_db=p3_p13838_Sac_cerev;
S_cerevisiae_chr10	orf	gene	458070	458354	.	-	.	ID=yjr010c-a;Name=yjr010c-a;Note=SPC1+-+Signal+peptidase+10.8+kDa+subunit;pedant_db=p3_p13838_Sac_cerev;
S_cerevisiae_chr10	orf	mRNA	458070	458354	.	-	.	ID=mRNA_yjr010c-a;Parent=yjr010c-a;Name=yjr010c-a;Note=SPC1+-+Signal+peptidase+10.8+kDa+subunit;pedant_db=p3_p13838_Sac_cerev;
S_cerevisiae_chr10	orf	exon	458070	458354	.	-	.	Parent=mRNA_yjr010c-a;Note=SPC1+-+Signal+peptidase+10.8+kDa+subunit;pedant_db=p3_p13838_Sac_cerev;
S_cerevisiae_chr10	orf	CDS	458070	458354	.	-	0	Parent=mRNA_yjr010c-a;Note=SPC1+-+Signal+peptidase+10.8+kDa+subunit;pedant_db=p3_p13838_Sac_cerev;
S_cerevisiae_chr10	orf	gene	458634	459419	.	-	.	ID=yjr011c;Name=yjr011c;Note=Protein+of+unknown+function+localised+to+cytoplasm;pedant_db=p3_p13838_Sac_cerev;
S_cerevisiae_chr10	orf	mRNA	458634	459419	.	-	.	ID=mRNA_yjr011c;Parent=yjr011c;Name=yjr011c;Note=Protein+of+unknown+function+localised+to+cytoplasm;pedant_db=p3_p13838_Sac_cerev;
S_cerevisiae_chr10	orf	exon	458634	459419	.	-	.	Parent=mRNA_yjr011c;Note=Protein+of+unknown+function+localised+to+cytoplasm;pedant_db=p3_p13838_Sac_cerev;
S_cerevisiae_chr10	orf	CDS	458634	459419	.	-	0	Parent=mRNA_yjr011c;Note=Protein+of+unknown+function+localised+to+cytoplasm;pedant_db=p3_p13838_Sac_cerev;
S_cerevisiae_chr10	orf	gene	459788	460411	.	-	.	ID=yjr012c;Name=yjr012c;Note=Protein+required+for+cell+viability;pedant_db=p3_p13838_Sac_cerev;
S_cerevisiae_chr10	orf	mRNA	459788	460411	.	-	.	ID=mRNA_yjr012c;Parent=yjr012c;Name=yjr012c;Note=Protein+required+for+cell+viability;pedant_db=p3_p13838_Sac_cerev;
S_cerevisiae_chr10	orf	exon	459788	460411	.	-	.	Parent=mRNA_yjr012c;Note=Protein+required+for+cell+viability;pedant_db=p3_p13838_Sac_cerev;
S_cerevisiae_chr10	orf	CDS	459788	460411	.	-	0	Parent=mRNA_yjr012c;Note=Protein+required+for+cell+viability;pedant_db=p3_p13838_Sac_cerev;
S_cerevisiae_chr10	orf	gene	460375	461586	.	+	.	ID=yjr013w;Name=yjr013w;Note=GPI14+-+Glycosylphosphatidylinositol-alpha+1,4+mannosyltransferase+I,+involved+in+GPI+anchor+biosynthesis;pedant_db=p3_p13838_Sac_cerev;
S_cerevisiae_chr10	orf	mRNA	460375	461586	.	+	.	ID=mRNA_yjr013w;Parent=yjr013w;Name=yjr013w;Note=GPI14+-+Glycosylphosphatidylinositol-alpha+1,4+mannosyltransferase+I,+involved+in+GPI+anchor+biosynthesis;pedant_db=p3_p13838_Sac_cerev;
S_cerevisiae_chr10	orf	exon	460375	461586	.	+	.	Parent=mRNA_yjr013w;Note=GPI14+-+Glycosylphosphatidylinositol-alpha+1,4+mannosyltransferase+I,+involved+in+GPI+anchor+biosynthesis;pedant_db=p3_p13838_Sac_cerev;
S_cerevisiae_chr10	orf	CDS	460375	461586	.	+	0	Parent=mRNA_yjr013w;Note=GPI14+-+Glycosylphosphatidylinositol-alpha+1,4+mannosyltransferase+I,+involved+in+GPI+anchor+biosynthesis;pedant_db=p3_p13838_Sac_cerev;
S_cerevisiae_chr10	orf	gene	461822	462418	.	+	.	ID=yjr014w;Name=yjr014w;Note=TMA22+-+Protein+putative+involved+in+cytoplasmic+ribosome+function;pedant_db=p3_p13838_Sac_cerev;
S_cerevisiae_chr10	orf	mRNA	461822	462418	.	+	.	ID=mRNA_yjr014w;Parent=yjr014w;Name=yjr014w;Note=TMA22+-+Protein+putative+involved+in+cytoplasmic+ribosome+function;pedant_db=p3_p13838_Sac_cerev;
S_cerevisiae_chr10	orf	exon	461822	462418	.	+	.	Parent=mRNA_yjr014w;Note=TMA22+-+Protein+putative+involved+in+cytoplasmic+ribosome+function;pedant_db=p3_p13838_Sac_cerev;
S_cerevisiae_chr10	orf	CDS	461822	462418	.	+	0	Parent=mRNA_yjr014w;Note=TMA22+-+Protein+putative+involved+in+cytoplasmic+ribosome+function;pedant_db=p3_p13838_Sac_cerev;
S_cerevisiae_chr10	orf	gene	462714	464246	.	+	.	ID=yjr015w;Name=yjr015w;Note=Protein+of+unknown+function+localised+to+ER;pedant_db=p3_p13838_Sac_cerev;
S_cerevisiae_chr10	orf	mRNA	462714	464246	.	+	.	ID=mRNA_yjr015w;Parent=yjr015w;Name=yjr015w;Note=Protein+of+unknown+function+localised+to+ER;pedant_db=p3_p13838_Sac_cerev;
S_cerevisiae_chr10	orf	exon	462714	464246	.	+	.	Parent=mRNA_yjr015w;Note=Protein+of+unknown+function+localised+to+ER;pedant_db=p3_p13838_Sac_cerev;
S_cerevisiae_chr10	orf	CDS	462714	464246	.	+	0	Parent=mRNA_yjr015w;Note=Protein+of+unknown+function+localised+to+ER;pedant_db=p3_p13838_Sac_cerev;
S_cerevisiae_chr10	orf	gene	464444	466201	.	-	.	ID=yjr016c;Name=yjr016c;Note=ILV3+-+Dihydroxy-acid+dehydratase;pedant_db=p3_p13838_Sac_cerev;
S_cerevisiae_chr10	orf	mRNA	464444	466201	.	-	.	ID=mRNA_yjr016c;Parent=yjr016c;Name=yjr016c;Note=ILV3+-+Dihydroxy-acid+dehydratase;pedant_db=p3_p13838_Sac_cerev;
S_cerevisiae_chr10	orf	exon	464444	466201	.	-	.	Parent=mRNA_yjr016c;Note=ILV3+-+Dihydroxy-acid+dehydratase;pedant_db=p3_p13838_Sac_cerev;
S_cerevisiae_chr10	orf	CDS	464444	466201	.	-	0	Parent=mRNA_yjr016c;Note=ILV3+-+Dihydroxy-acid+dehydratase;pedant_db=p3_p13838_Sac_cerev;
S_cerevisiae_chr10	orf	gene	466514	467026	.	-	.	ID=yjr017c;Name=yjr017c;Note=ESS1+-+Processing/termination+factor+1;pedant_db=p3_p13838_Sac_cerev;
S_cerevisiae_chr10	orf	mRNA	466514	467026	.	-	.	ID=mRNA_yjr017c;Parent=yjr017c;Name=yjr017c;Note=ESS1+-+Processing/termination+factor+1;pedant_db=p3_p13838_Sac_cerev;
S_cerevisiae_chr10	orf	exon	466514	467026	.	-	.	Parent=mRNA_yjr017c;Note=ESS1+-+Processing/termination+factor+1;pedant_db=p3_p13838_Sac_cerev;
S_cerevisiae_chr10	orf	CDS	466514	467026	.	-	0	Parent=mRNA_yjr017c;Note=ESS1+-+Processing/termination+factor+1;pedant_db=p3_p13838_Sac_cerev;
S_cerevisiae_chr10	orf	gene	467225	468274	.	-	.	ID=yjr019c;Name=yjr019c;Note=TES1+-+Thioesterase,+peroxisomal;pedant_db=p3_p13838_Sac_cerev;
S_cerevisiae_chr10	orf	mRNA	467225	468274	.	-	.	ID=mRNA_yjr019c;Parent=yjr019c;Name=yjr019c;Note=TES1+-+Thioesterase,+peroxisomal;pedant_db=p3_p13838_Sac_cerev;
S_cerevisiae_chr10	orf	exon	467225	468274	.	-	.	Parent=mRNA_yjr019c;Note=TES1+-+Thioesterase,+peroxisomal;pedant_db=p3_p13838_Sac_cerev;
S_cerevisiae_chr10	orf	CDS	467225	468274	.	-	0	Parent=mRNA_yjr019c;Note=TES1+-+Thioesterase,+peroxisomal;pedant_db=p3_p13838_Sac_cerev;
S_cerevisiae_chr10	orf	gene	468548	469572	.	-	.	ID=yjr021c;Name=yjr021c;Note=REC107+-+Meiotic+recombination+protein;pedant_db=p3_p13838_Sac_cerev;
S_cerevisiae_chr10	orf	mRNA	468548	469572	.	-	.	ID=mRNA_yjr021c;Parent=yjr021c;Name=yjr021c;Note=REC107+-+Meiotic+recombination+protein;pedant_db=p3_p13838_Sac_cerev;
S_cerevisiae_chr10	orf	exon	468548	469176	.	-	.	Parent=mRNA_yjr021c;Note=REC107+-+Meiotic+recombination+protein;pedant_db=p3_p13838_Sac_cerev;
S_cerevisiae_chr10	orf	CDS	468548	469176	.	-	0	Parent=mRNA_yjr021c;Note=REC107+-+Meiotic+recombination+protein;pedant_db=p3_p13838_Sac_cerev;
S_cerevisiae_chr10	orf	exon	469257	469572	.	-	.	Parent=mRNA_yjr021c;Note=REC107+-+Meiotic+recombination+protein;pedant_db=p3_p13838_Sac_cerev;
S_cerevisiae_chr10	orf	CDS	469257	469572	.	-	0	Parent=mRNA_yjr021c;Note=REC107+-+Meiotic+recombination+protein;pedant_db=p3_p13838_Sac_cerev;
S_cerevisiae_chr10	orf	gene	469777	470106	.	+	.	ID=yjr022w;Name=yjr022w;Note=LSM8+-+Splicing+factor;pedant_db=p3_p13838_Sac_cerev;
S_cerevisiae_chr10	orf	mRNA	469777	470106	.	+	.	ID=mRNA_yjr022w;Parent=yjr022w;Name=yjr022w;Note=LSM8+-+Splicing+factor;pedant_db=p3_p13838_Sac_cerev;
S_cerevisiae_chr10	orf	exon	469777	470106	.	+	.	Parent=mRNA_yjr022w;Note=LSM8+-+Splicing+factor;pedant_db=p3_p13838_Sac_cerev;
S_cerevisiae_chr10	orf	CDS	469777	470106	.	+	0	Parent=mRNA_yjr022w;Note=LSM8+-+Splicing+factor;pedant_db=p3_p13838_Sac_cerev;
S_cerevisiae_chr10	orf	gene	470223	470957	.	-	.	ID=yjr024c;Name=yjr024c;Note=Protein+of+unknown+function+localised+to+cytoplasm;pedant_db=p3_p13838_Sac_cerev;
S_cerevisiae_chr10	orf	mRNA	470223	470957	.	-	.	ID=mRNA_yjr024c;Parent=yjr024c;Name=yjr024c;Note=Protein+of+unknown+function+localised+to+cytoplasm;pedant_db=p3_p13838_Sac_cerev;
S_cerevisiae_chr10	orf	exon	470223	470957	.	-	.	Parent=mRNA_yjr024c;Note=Protein+of+unknown+function+localised+to+cytoplasm;pedant_db=p3_p13838_Sac_cerev;
S_cerevisiae_chr10	orf	CDS	470223	470957	.	-	0	Parent=mRNA_yjr024c;Note=Protein+of+unknown+function+localised+to+cytoplasm;pedant_db=p3_p13838_Sac_cerev;
S_cerevisiae_chr10	orf	gene	471131	471664	.	-	.	ID=yjr025c;Name=yjr025c;Note=BNA1+-+3-hydroxyanthranilic+acid+dioxygenase;pedant_db=p3_p13838_Sac_cerev;
S_cerevisiae_chr10	orf	mRNA	471131	471664	.	-	.	ID=mRNA_yjr025c;Parent=yjr025c;Name=yjr025c;Note=BNA1+-+3-hydroxyanthranilic+acid+dioxygenase;pedant_db=p3_p13838_Sac_cerev;
S_cerevisiae_chr10	orf	exon	471131	471664	.	-	.	Parent=mRNA_yjr025c;Note=BNA1+-+3-hydroxyanthranilic+acid+dioxygenase;pedant_db=p3_p13838_Sac_cerev;
S_cerevisiae_chr10	orf	CDS	471131	471664	.	-	0	Parent=mRNA_yjr025c;Note=BNA1+-+3-hydroxyanthranilic+acid+dioxygenase;pedant_db=p3_p13838_Sac_cerev;
S_cerevisiae_chr10	orf	gene	472753	474075	.	+	.	ID=yjr026w;Name=yjr026w;Note=TY1A+-+TY1A+protein;pedant_db=p3_p13838_Sac_cerev;
S_cerevisiae_chr10	orf	gene	472753	478021	.	+	.	ID=yjr027w;Name=yjr027w;Note=TY1B+-+TY1B+protein;pedant_db=p3_p13838_Sac_cerev;
S_cerevisiae_chr10	orf	mRNA	472753	474075	.	+	.	ID=mRNA_yjr026w;Parent=yjr026w;Name=yjr026w;Note=TY1A+-+TY1A+protein;pedant_db=p3_p13838_Sac_cerev;
S_cerevisiae_chr10	orf	mRNA	472753	478021	.	+	.	ID=mRNA_yjr027w;Parent=yjr027w;Name=yjr027w;Note=TY1B+-+TY1B+protein;pedant_db=p3_p13838_Sac_cerev;
S_cerevisiae_chr10	orf	exon	472753	474054	.	+	.	Parent=mRNA_yjr027w;Note=TY1B+-+TY1B+protein;pedant_db=p3_p13838_Sac_cerev;
S_cerevisiae_chr10	orf	exon	472753	474075	.	+	.	Parent=mRNA_yjr026w;Note=TY1A+-+TY1A+protein;pedant_db=p3_p13838_Sac_cerev;
S_cerevisiae_chr10	orf	CDS	472753	474054	.	+	0	Parent=mRNA_yjr027w;Note=TY1B+-+TY1B+protein;pedant_db=p3_p13838_Sac_cerev;
S_cerevisiae_chr10	orf	CDS	472753	474075	.	+	0	Parent=mRNA_yjr026w;Note=TY1A+-+TY1A+protein;pedant_db=p3_p13838_Sac_cerev;
S_cerevisiae_chr10	orf	exon	474056	478021	.	+	.	Parent=mRNA_yjr027w;Note=TY1B+-+TY1B+protein;pedant_db=p3_p13838_Sac_cerev;
S_cerevisiae_chr10	orf	CDS	474056	478021	.	+	1	Parent=mRNA_yjr027w;Note=TY1B+-+TY1B+protein;pedant_db=p3_p13838_Sac_cerev;
S_cerevisiae_chr10	orf	gene	478337	479659	.	+	.	ID=yjr028w;Name=yjr028w;Note=TY1A+-+TY1A+protein;pedant_db=p3_p13838_Sac_cerev;
S_cerevisiae_chr10	orf	gene	478337	483605	.	+	.	ID=yjr029w;Name=yjr029w;Note=TY1B+-+TY1B+protein;pedant_db=p3_p13838_Sac_cerev;
S_cerevisiae_chr10	orf	mRNA	478337	479659	.	+	.	ID=mRNA_yjr028w;Parent=yjr028w;Name=yjr028w;Note=TY1A+-+TY1A+protein;pedant_db=p3_p13838_Sac_cerev;
S_cerevisiae_chr10	orf	mRNA	478337	483605	.	+	.	ID=mRNA_yjr029w;Parent=yjr029w;Name=yjr029w;Note=TY1B+-+TY1B+protein;pedant_db=p3_p13838_Sac_cerev;
S_cerevisiae_chr10	orf	exon	478337	479637	.	+	.	Parent=mRNA_yjr029w;Note=TY1B+-+TY1B+protein;pedant_db=p3_p13838_Sac_cerev;
S_cerevisiae_chr10	orf	exon	478337	479659	.	+	.	Parent=mRNA_yjr028w;Note=TY1A+-+TY1A+protein;pedant_db=p3_p13838_Sac_cerev;
S_cerevisiae_chr10	orf	CDS	478337	479637	.	+	0	Parent=mRNA_yjr029w;Note=TY1B+-+TY1B+protein;pedant_db=p3_p13838_Sac_cerev;
S_cerevisiae_chr10	orf	CDS	478337	479659	.	+	0	Parent=mRNA_yjr028w;Note=TY1A+-+TY1A+protein;pedant_db=p3_p13838_Sac_cerev;
S_cerevisiae_chr10	orf	exon	479639	483605	.	+	.	Parent=mRNA_yjr029w;Note=TY1B+-+TY1B+protein;pedant_db=p3_p13838_Sac_cerev;
S_cerevisiae_chr10	orf	CDS	479639	483605	.	+	0	Parent=mRNA_yjr029w;Note=TY1B+-+TY1B+protein;pedant_db=p3_p13838_Sac_cerev;
S_cerevisiae_chr10	orf	gene	483952	486189	.	-	.	ID=yjr030c;Name=yjr030c;Note=Similarity+to+hypothetical+protein+YJL181w;pedant_db=p3_p13838_Sac_cerev;
S_cerevisiae_chr10	orf	mRNA	483952	486189	.	-	.	ID=mRNA_yjr030c;Parent=yjr030c;Name=yjr030c;Note=Similarity+to+hypothetical+protein+YJL181w;pedant_db=p3_p13838_Sac_cerev;
S_cerevisiae_chr10	orf	exon	483952	486189	.	-	.	Parent=mRNA_yjr030c;Note=Similarity+to+hypothetical+protein+YJL181w;pedant_db=p3_p13838_Sac_cerev;
S_cerevisiae_chr10	orf	CDS	483952	486189	.	-	0	Parent=mRNA_yjr030c;Note=Similarity+to+hypothetical+protein+YJL181w;pedant_db=p3_p13838_Sac_cerev;
S_cerevisiae_chr10	orf	gene	486579	490805	.	-	.	ID=yjr031c;Name=yjr031c;Note=GEA1+-+GDP/GTP+exchange+factor+for+ARF;pedant_db=p3_p13838_Sac_cerev;
S_cerevisiae_chr10	orf	mRNA	486579	490805	.	-	.	ID=mRNA_yjr031c;Parent=yjr031c;Name=yjr031c;Note=GEA1+-+GDP/GTP+exchange+factor+for+ARF;pedant_db=p3_p13838_Sac_cerev;
S_cerevisiae_chr10	orf	exon	486579	490805	.	-	.	Parent=mRNA_yjr031c;Note=GEA1+-+GDP/GTP+exchange+factor+for+ARF;pedant_db=p3_p13838_Sac_cerev;
S_cerevisiae_chr10	orf	CDS	486579	490805	.	-	0	Parent=mRNA_yjr031c;Note=GEA1+-+GDP/GTP+exchange+factor+for+ARF;pedant_db=p3_p13838_Sac_cerev;
S_cerevisiae_chr10	orf	gene	491074	492255	.	+	.	ID=yjr032w;Name=yjr032w;Note=CPR7+-+Member+of+the+cyclophilin+family;pedant_db=p3_p13838_Sac_cerev;
S_cerevisiae_chr10	orf	mRNA	491074	492255	.	+	.	ID=mRNA_yjr032w;Parent=yjr032w;Name=yjr032w;Note=CPR7+-+Member+of+the+cyclophilin+family;pedant_db=p3_p13838_Sac_cerev;
S_cerevisiae_chr10	orf	exon	491074	492255	.	+	.	Parent=mRNA_yjr032w;Note=CPR7+-+Member+of+the+cyclophilin+family;pedant_db=p3_p13838_Sac_cerev;
S_cerevisiae_chr10	orf	CDS	491074	492255	.	+	0	Parent=mRNA_yjr032w;Note=CPR7+-+Member+of+the+cyclophilin+family;pedant_db=p3_p13838_Sac_cerev;
S_cerevisiae_chr10	orf	gene	492371	496444	.	-	.	ID=yjr033c;Name=yjr033c;Note=RAV1+-+Regulator+of+(H+)-ATPase+in+vacuolar+membrane;pedant_db=p3_p13838_Sac_cerev;
S_cerevisiae_chr10	orf	mRNA	492371	496444	.	-	.	ID=mRNA_yjr033c;Parent=yjr033c;Name=yjr033c;Note=RAV1+-+Regulator+of+(H+)-ATPase+in+vacuolar+membrane;pedant_db=p3_p13838_Sac_cerev;
S_cerevisiae_chr10	orf	exon	492371	496444	.	-	.	Parent=mRNA_yjr033c;Note=RAV1+-+Regulator+of+(H+)-ATPase+in+vacuolar+membrane;pedant_db=p3_p13838_Sac_cerev;
S_cerevisiae_chr10	orf	CDS	492371	496444	.	-	0	Parent=mRNA_yjr033c;Note=RAV1+-+Regulator+of+(H+)-ATPase+in+vacuolar+membrane;pedant_db=p3_p13838_Sac_cerev;
S_cerevisiae_chr10	orf	gene	496676	497002	.	+	.	ID=yjr034w;Name=yjr034w;Note=PET191+-+Protein+involved+in+assembly+of+cytochrome+oxidase;pedant_db=p3_p13838_Sac_cerev;
S_cerevisiae_chr10	orf	mRNA	496676	497002	.	+	.	ID=mRNA_yjr034w;Parent=yjr034w;Name=yjr034w;Note=PET191+-+Protein+involved+in+assembly+of+cytochrome+oxidase;pedant_db=p3_p13838_Sac_cerev;
S_cerevisiae_chr10	orf	exon	496676	497002	.	+	.	Parent=mRNA_yjr034w;Note=PET191+-+Protein+involved+in+assembly+of+cytochrome+oxidase;pedant_db=p3_p13838_Sac_cerev;
S_cerevisiae_chr10	orf	CDS	496676	497002	.	+	0	Parent=mRNA_yjr034w;Note=PET191+-+Protein+involved+in+assembly+of+cytochrome+oxidase;pedant_db=p3_p13838_Sac_cerev;
S_cerevisiae_chr10	orf	gene	497348	500605	.	+	.	ID=yjr035w;Name=yjr035w;Note=RAD26+-+DNA+repair+and+recombination+protein;pedant_db=p3_p13838_Sac_cerev;
S_cerevisiae_chr10	orf	mRNA	497348	500605	.	+	.	ID=mRNA_yjr035w;Parent=yjr035w;Name=yjr035w;Note=RAD26+-+DNA+repair+and+recombination+protein;pedant_db=p3_p13838_Sac_cerev;
S_cerevisiae_chr10	orf	exon	497348	500605	.	+	.	Parent=mRNA_yjr035w;Note=RAD26+-+DNA+repair+and+recombination+protein;pedant_db=p3_p13838_Sac_cerev;
S_cerevisiae_chr10	orf	CDS	497348	500605	.	+	0	Parent=mRNA_yjr035w;Note=RAD26+-+DNA+repair+and+recombination+protein;pedant_db=p3_p13838_Sac_cerev;
S_cerevisiae_chr10	orf	gene	500706	503384	.	-	.	ID=yjr036c;Name=yjr036c;Note=HUL4+-+Hect+domain+E3+ubiquitin-protein+ligase;pedant_db=p3_p13838_Sac_cerev;
S_cerevisiae_chr10	orf	mRNA	500706	503384	.	-	.	ID=mRNA_yjr036c;Parent=yjr036c;Name=yjr036c;Note=HUL4+-+Hect+domain+E3+ubiquitin-protein+ligase;pedant_db=p3_p13838_Sac_cerev;
S_cerevisiae_chr10	orf	exon	500706	503384	.	-	.	Parent=mRNA_yjr036c;Note=HUL4+-+Hect+domain+E3+ubiquitin-protein+ligase;pedant_db=p3_p13838_Sac_cerev;
S_cerevisiae_chr10	orf	CDS	500706	503384	.	-	0	Parent=mRNA_yjr036c;Note=HUL4+-+Hect+domain+E3+ubiquitin-protein+ligase;pedant_db=p3_p13838_Sac_cerev;
S_cerevisiae_chr10	orf	gene	503929	507294	.	+	.	ID=yjr039w;Name=yjr039w;Note=Conserved+hypothetical+protein;pedant_db=p3_p13838_Sac_cerev;
S_cerevisiae_chr10	orf	mRNA	503929	507294	.	+	.	ID=mRNA_yjr039w;Parent=yjr039w;Name=yjr039w;Note=Conserved+hypothetical+protein;pedant_db=p3_p13838_Sac_cerev;
S_cerevisiae_chr10	orf	exon	503929	507294	.	+	.	Parent=mRNA_yjr039w;Note=Conserved+hypothetical+protein;pedant_db=p3_p13838_Sac_cerev;
S_cerevisiae_chr10	orf	CDS	503929	507294	.	+	0	Parent=mRNA_yjr039w;Note=Conserved+hypothetical+protein;pedant_db=p3_p13838_Sac_cerev;
S_cerevisiae_chr10	orf	gene	507739	510078	.	+	.	ID=yjr040w;Name=yjr040w;Note=GEF1+-+Chloride+channel+of+Golgi+and+endosomal+compartments;pedant_db=p3_p13838_Sac_cerev;
S_cerevisiae_chr10	orf	mRNA	507739	510078	.	+	.	ID=mRNA_yjr040w;Parent=yjr040w;Name=yjr040w;Note=GEF1+-+Chloride+channel+of+Golgi+and+endosomal+compartments;pedant_db=p3_p13838_Sac_cerev;
S_cerevisiae_chr10	orf	exon	507739	510078	.	+	.	Parent=mRNA_yjr040w;Note=GEF1+-+Chloride+channel+of+Golgi+and+endosomal+compartments;pedant_db=p3_p13838_Sac_cerev;
S_cerevisiae_chr10	orf	CDS	507739	510078	.	+	0	Parent=mRNA_yjr040w;Note=GEF1+-+Chloride+channel+of+Golgi+and+endosomal+compartments;pedant_db=p3_p13838_Sac_cerev;
S_cerevisiae_chr10	orf	gene	510232	513756	.	-	.	ID=yjr041c;Name=yjr041c;Note=URB2+-+Nucleolar+protein+required+for+normal+metabolism+of+the+rRNA+primary+transcript;pedant_db=p3_p13838_Sac_cerev;
S_cerevisiae_chr10	orf	mRNA	510232	513756	.	-	.	ID=mRNA_yjr041c;Parent=yjr041c;Name=yjr041c;Note=URB2+-+Nucleolar+protein+required+for+normal+metabolism+of+the+rRNA+primary+transcript;pedant_db=p3_p13838_Sac_cerev;
S_cerevisiae_chr10	orf	exon	510232	513756	.	-	.	Parent=mRNA_yjr041c;Note=URB2+-+Nucleolar+protein+required+for+normal+metabolism+of+the+rRNA+primary+transcript;pedant_db=p3_p13838_Sac_cerev;
S_cerevisiae_chr10	orf	CDS	510232	513756	.	-	0	Parent=mRNA_yjr041c;Note=URB2+-+Nucleolar+protein+required+for+normal+metabolism+of+the+rRNA+primary+transcript;pedant_db=p3_p13838_Sac_cerev;
S_cerevisiae_chr10	orf	gene	514048	516282	.	+	.	ID=yjr042w;Name=yjr042w;Note=NUP85+-+Nuclear+pore+protein;pedant_db=p3_p13838_Sac_cerev;
S_cerevisiae_chr10	orf	mRNA	514048	516282	.	+	.	ID=mRNA_yjr042w;Parent=yjr042w;Name=yjr042w;Note=NUP85+-+Nuclear+pore+protein;pedant_db=p3_p13838_Sac_cerev;
S_cerevisiae_chr10	orf	exon	514048	516282	.	+	.	Parent=mRNA_yjr042w;Note=NUP85+-+Nuclear+pore+protein;pedant_db=p3_p13838_Sac_cerev;
S_cerevisiae_chr10	orf	CDS	514048	516282	.	+	0	Parent=mRNA_yjr042w;Note=NUP85+-+Nuclear+pore+protein;pedant_db=p3_p13838_Sac_cerev;
S_cerevisiae_chr10	orf	gene	516454	517506	.	-	.	ID=yjr043c;Name=yjr043c;Note=POL32+-+Polymerase-associated+gene,+third+(55+kDa)+subunit+of+DNA+polymerase+delta;pedant_db=p3_p13838_Sac_cerev;
S_cerevisiae_chr10	orf	mRNA	516454	517506	.	-	.	ID=mRNA_yjr043c;Parent=yjr043c;Name=yjr043c;Note=POL32+-+Polymerase-associated+gene,+third+(55+kDa)+subunit+of+DNA+polymerase+delta;pedant_db=p3_p13838_Sac_cerev;
S_cerevisiae_chr10	orf	exon	516454	517506	.	-	.	Parent=mRNA_yjr043c;Note=POL32+-+Polymerase-associated+gene,+third+(55+kDa)+subunit+of+DNA+polymerase+delta;pedant_db=p3_p13838_Sac_cerev;
S_cerevisiae_chr10	orf	CDS	516454	517506	.	-	0	Parent=mRNA_yjr043c;Note=POL32+-+Polymerase-associated+gene,+third+(55+kDa)+subunit+of+DNA+polymerase+delta;pedant_db=p3_p13838_Sac_cerev;
S_cerevisiae_chr10	orf	gene	518756	519178	.	-	.	ID=yjr044c;Name=yjr044c;Note=VPS55+-+Protein+involved+in+late+endosome+to+vacuole+trafficking;pedant_db=p3_p13838_Sac_cerev;
S_cerevisiae_chr10	orf	mRNA	518756	519178	.	-	.	ID=mRNA_yjr044c;Parent=yjr044c;Name=yjr044c;Note=VPS55+-+Protein+involved+in+late+endosome+to+vacuole+trafficking;pedant_db=p3_p13838_Sac_cerev;
S_cerevisiae_chr10	orf	exon	518756	519178	.	-	.	Parent=mRNA_yjr044c;Note=VPS55+-+Protein+involved+in+late+endosome+to+vacuole+trafficking;pedant_db=p3_p13838_Sac_cerev;
S_cerevisiae_chr10	orf	CDS	518756	519178	.	-	0	Parent=mRNA_yjr044c;Note=VPS55+-+Protein+involved+in+late+endosome+to+vacuole+trafficking;pedant_db=p3_p13838_Sac_cerev;
S_cerevisiae_chr10	orf	gene	519631	521595	.	-	.	ID=yjr045c;Name=yjr045c;Note=SSC1+-+Mitochondrial+heat+shock+protein+70-related+protein;pedant_db=p3_p13838_Sac_cerev;
S_cerevisiae_chr10	orf	mRNA	519631	521595	.	-	.	ID=mRNA_yjr045c;Parent=yjr045c;Name=yjr045c;Note=SSC1+-+Mitochondrial+heat+shock+protein+70-related+protein;pedant_db=p3_p13838_Sac_cerev;
S_cerevisiae_chr10	orf	exon	519631	521595	.	-	.	Parent=mRNA_yjr045c;Note=SSC1+-+Mitochondrial+heat+shock+protein+70-related+protein;pedant_db=p3_p13838_Sac_cerev;
S_cerevisiae_chr10	orf	CDS	519631	521595	.	-	0	Parent=mRNA_yjr045c;Note=SSC1+-+Mitochondrial+heat+shock+protein+70-related+protein;pedant_db=p3_p13838_Sac_cerev;
S_cerevisiae_chr10	orf	gene	522041	523855	.	+	.	ID=yjr046w;Name=yjr046w;Note=TAH11+-+DNA+replication+licensing+factor,+required+for+pre-replication+complex+assembly;pedant_db=p3_p13838_Sac_cerev;
S_cerevisiae_chr10	orf	mRNA	522041	523855	.	+	.	ID=mRNA_yjr046w;Parent=yjr046w;Name=yjr046w;Note=TAH11+-+DNA+replication+licensing+factor,+required+for+pre-replication+complex+assembly;pedant_db=p3_p13838_Sac_cerev;
S_cerevisiae_chr10	orf	exon	522041	523855	.	+	.	Parent=mRNA_yjr046w;Note=TAH11+-+DNA+replication+licensing+factor,+required+for+pre-replication+complex+assembly;pedant_db=p3_p13838_Sac_cerev;
S_cerevisiae_chr10	orf	CDS	522041	523855	.	+	0	Parent=mRNA_yjr046w;Note=TAH11+-+DNA+replication+licensing+factor,+required+for+pre-replication+complex+assembly;pedant_db=p3_p13838_Sac_cerev;
S_cerevisiae_chr10	orf	gene	524901	525374	.	-	.	ID=yjr047c;Name=yjr047c;Note=ANB1+-+Translation+initiation+factor+eIF5A.2;pedant_db=p3_p13838_Sac_cerev;
S_cerevisiae_chr10	orf	mRNA	524901	525374	.	-	.	ID=mRNA_yjr047c;Parent=yjr047c;Name=yjr047c;Note=ANB1+-+Translation+initiation+factor+eIF5A.2;pedant_db=p3_p13838_Sac_cerev;
S_cerevisiae_chr10	orf	exon	524901	525374	.	-	.	Parent=mRNA_yjr047c;Note=ANB1+-+Translation+initiation+factor+eIF5A.2;pedant_db=p3_p13838_Sac_cerev;
S_cerevisiae_chr10	orf	CDS	524901	525374	.	-	0	Parent=mRNA_yjr047c;Note=ANB1+-+Translation+initiation+factor+eIF5A.2;pedant_db=p3_p13838_Sac_cerev;
S_cerevisiae_chr10	orf	gene	526328	526657	.	+	.	ID=yjr048w;Name=yjr048w;Note=CYC1+-+Cytochrome-c+isoform+1;pedant_db=p3_p13838_Sac_cerev;
S_cerevisiae_chr10	orf	mRNA	526328	526657	.	+	.	ID=mRNA_yjr048w;Parent=yjr048w;Name=yjr048w;Note=CYC1+-+Cytochrome-c+isoform+1;pedant_db=p3_p13838_Sac_cerev;
S_cerevisiae_chr10	orf	exon	526328	526657	.	+	.	Parent=mRNA_yjr048w;Note=CYC1+-+Cytochrome-c+isoform+1;pedant_db=p3_p13838_Sac_cerev;
S_cerevisiae_chr10	orf	CDS	526328	526657	.	+	0	Parent=mRNA_yjr048w;Note=CYC1+-+Cytochrome-c+isoform+1;pedant_db=p3_p13838_Sac_cerev;
S_cerevisiae_chr10	orf	gene	526877	528469	.	-	.	ID=yjr049c;Name=yjr049c;Note=UTR1+-+NAD+kinase,enhances+the+activity+of+ferric+reductase+(Fre1p);pedant_db=p3_p13838_Sac_cerev;
S_cerevisiae_chr10	orf	mRNA	526877	528469	.	-	.	ID=mRNA_yjr049c;Parent=yjr049c;Name=yjr049c;Note=UTR1+-+NAD+kinase,enhances+the+activity+of+ferric+reductase+(Fre1p);pedant_db=p3_p13838_Sac_cerev;
S_cerevisiae_chr10	orf	exon	526877	528469	.	-	.	Parent=mRNA_yjr049c;Note=UTR1+-+NAD+kinase,enhances+the+activity+of+ferric+reductase+(Fre1p);pedant_db=p3_p13838_Sac_cerev;
S_cerevisiae_chr10	orf	CDS	526877	528469	.	-	0	Parent=mRNA_yjr049c;Note=UTR1+-+NAD+kinase,enhances+the+activity+of+ferric+reductase+(Fre1p);pedant_db=p3_p13838_Sac_cerev;
S_cerevisiae_chr10	orf	gene	528690	529397	.	+	.	ID=yjr050w;Name=yjr050w;Note=ISY1+-+Pre-mRNA+splicing+factor;pedant_db=p3_p13838_Sac_cerev;
S_cerevisiae_chr10	orf	mRNA	528690	529397	.	+	.	ID=mRNA_yjr050w;Parent=yjr050w;Name=yjr050w;Note=ISY1+-+Pre-mRNA+splicing+factor;pedant_db=p3_p13838_Sac_cerev;
S_cerevisiae_chr10	orf	exon	528690	529397	.	+	.	Parent=mRNA_yjr050w;Note=ISY1+-+Pre-mRNA+splicing+factor;pedant_db=p3_p13838_Sac_cerev;
S_cerevisiae_chr10	orf	CDS	528690	529397	.	+	0	Parent=mRNA_yjr050w;Note=ISY1+-+Pre-mRNA+splicing+factor;pedant_db=p3_p13838_Sac_cerev;
S_cerevisiae_chr10	orf	gene	529854	531359	.	+	.	ID=yjr051w;Name=yjr051w;Note=OSM1+-+Fumerate+reductase,+osmotic+growth+protein;pedant_db=p3_p13838_Sac_cerev;
S_cerevisiae_chr10	orf	mRNA	529854	531359	.	+	.	ID=mRNA_yjr051w;Parent=yjr051w;Name=yjr051w;Note=OSM1+-+Fumerate+reductase,+osmotic+growth+protein;pedant_db=p3_p13838_Sac_cerev;
S_cerevisiae_chr10	orf	exon	529854	531359	.	+	.	Parent=mRNA_yjr051w;Note=OSM1+-+Fumerate+reductase,+osmotic+growth+protein;pedant_db=p3_p13838_Sac_cerev;
S_cerevisiae_chr10	orf	CDS	529854	531359	.	+	0	Parent=mRNA_yjr051w;Note=OSM1+-+Fumerate+reductase,+osmotic+growth+protein;pedant_db=p3_p13838_Sac_cerev;
S_cerevisiae_chr10	orf	gene	532055	533752	.	+	.	ID=yjr052w;Name=yjr052w;Note=RAD7+-+Nucleotide+excision+repair+protein;pedant_db=p3_p13838_Sac_cerev;
S_cerevisiae_chr10	orf	mRNA	532055	533752	.	+	.	ID=mRNA_yjr052w;Parent=yjr052w;Name=yjr052w;Note=RAD7+-+Nucleotide+excision+repair+protein;pedant_db=p3_p13838_Sac_cerev;
S_cerevisiae_chr10	orf	exon	532055	533752	.	+	.	Parent=mRNA_yjr052w;Note=RAD7+-+Nucleotide+excision+repair+protein;pedant_db=p3_p13838_Sac_cerev;
S_cerevisiae_chr10	orf	CDS	532055	533752	.	+	0	Parent=mRNA_yjr052w;Note=RAD7+-+Nucleotide+excision+repair+protein;pedant_db=p3_p13838_Sac_cerev;
S_cerevisiae_chr10	orf	gene	534020	535744	.	+	.	ID=yjr053w;Name=yjr053w;Note=BFA1+-+Spindle+assembly+checkpoint+protein;pedant_db=p3_p13838_Sac_cerev;
S_cerevisiae_chr10	orf	mRNA	534020	535744	.	+	.	ID=mRNA_yjr053w;Parent=yjr053w;Name=yjr053w;Note=BFA1+-+Spindle+assembly+checkpoint+protein;pedant_db=p3_p13838_Sac_cerev;
S_cerevisiae_chr10	orf	exon	534020	535744	.	+	.	Parent=mRNA_yjr053w;Note=BFA1+-+Spindle+assembly+checkpoint+protein;pedant_db=p3_p13838_Sac_cerev;
S_cerevisiae_chr10	orf	CDS	534020	535744	.	+	0	Parent=mRNA_yjr053w;Note=BFA1+-+Spindle+assembly+checkpoint+protein;pedant_db=p3_p13838_Sac_cerev;
S_cerevisiae_chr10	orf	gene	536049	537542	.	+	.	ID=yjr054w;Name=yjr054w;Note=Protein+of+unknown+function+localised+to+vacuole;pedant_db=p3_p13838_Sac_cerev;
S_cerevisiae_chr10	orf	mRNA	536049	537542	.	+	.	ID=mRNA_yjr054w;Parent=yjr054w;Name=yjr054w;Note=Protein+of+unknown+function+localised+to+vacuole;pedant_db=p3_p13838_Sac_cerev;
S_cerevisiae_chr10	orf	exon	536049	537542	.	+	.	Parent=mRNA_yjr054w;Note=Protein+of+unknown+function+localised+to+vacuole;pedant_db=p3_p13838_Sac_cerev;
S_cerevisiae_chr10	orf	CDS	536049	537542	.	+	0	Parent=mRNA_yjr054w;Note=Protein+of+unknown+function+localised+to+vacuole;pedant_db=p3_p13838_Sac_cerev;
S_cerevisiae_chr10	orf	gene	538765	539259	.	+	.	ID=yjr055w;Name=yjr055w;Note=HIT1+-+Protein+required+for+growth+at+high+temperature;pedant_db=p3_p13838_Sac_cerev;
S_cerevisiae_chr10	orf	mRNA	538765	539259	.	+	.	ID=mRNA_yjr055w;Parent=yjr055w;Name=yjr055w;Note=HIT1+-+Protein+required+for+growth+at+high+temperature;pedant_db=p3_p13838_Sac_cerev;
S_cerevisiae_chr10	orf	exon	538765	539259	.	+	.	Parent=mRNA_yjr055w;Note=HIT1+-+Protein+required+for+growth+at+high+temperature;pedant_db=p3_p13838_Sac_cerev;
S_cerevisiae_chr10	orf	CDS	538765	539259	.	+	0	Parent=mRNA_yjr055w;Note=HIT1+-+Protein+required+for+growth+at+high+temperature;pedant_db=p3_p13838_Sac_cerev;
S_cerevisiae_chr10	orf	gene	541785	542495	.	-	.	ID=yjr056c;Name=yjr056c;Note=Protein+of+unknown+function+localised+to+cytoplasm+and+nucleus;pedant_db=p3_p13838_Sac_cerev;
S_cerevisiae_chr10	orf	mRNA	541785	542495	.	-	.	ID=mRNA_yjr056c;Parent=yjr056c;Name=yjr056c;Note=Protein+of+unknown+function+localised+to+cytoplasm+and+nucleus;pedant_db=p3_p13838_Sac_cerev;
S_cerevisiae_chr10	orf	exon	541785	542495	.	-	.	Parent=mRNA_yjr056c;Note=Protein+of+unknown+function+localised+to+cytoplasm+and+nucleus;pedant_db=p3_p13838_Sac_cerev;
S_cerevisiae_chr10	orf	CDS	541785	542495	.	-	0	Parent=mRNA_yjr056c;Note=Protein+of+unknown+function+localised+to+cytoplasm+and+nucleus;pedant_db=p3_p13838_Sac_cerev;
S_cerevisiae_chr10	orf	gene	544055	544705	.	+	.	ID=yjr057w;Name=yjr057w;Note=CDC8+-+DTMP+kinase;pedant_db=p3_p13838_Sac_cerev;
S_cerevisiae_chr10	orf	mRNA	544055	544705	.	+	.	ID=mRNA_yjr057w;Parent=yjr057w;Name=yjr057w;Note=CDC8+-+DTMP+kinase;pedant_db=p3_p13838_Sac_cerev;
S_cerevisiae_chr10	orf	exon	544055	544705	.	+	.	Parent=mRNA_yjr057w;Note=CDC8+-+DTMP+kinase;pedant_db=p3_p13838_Sac_cerev;
S_cerevisiae_chr10	orf	CDS	544055	544705	.	+	0	Parent=mRNA_yjr057w;Note=CDC8+-+DTMP+kinase;pedant_db=p3_p13838_Sac_cerev;
S_cerevisiae_chr10	orf	gene	544725	545168	.	-	.	ID=yjr058c;Name=yjr058c;Note=APS2+-+AP-2+complex+subunit,+sigma2+subunit,+17+KD;pedant_db=p3_p13838_Sac_cerev;
S_cerevisiae_chr10	orf	mRNA	544725	545168	.	-	.	ID=mRNA_yjr058c;Parent=yjr058c;Name=yjr058c;Note=APS2+-+AP-2+complex+subunit,+sigma2+subunit,+17+KD;pedant_db=p3_p13838_Sac_cerev;
S_cerevisiae_chr10	orf	exon	544725	545168	.	-	.	Parent=mRNA_yjr058c;Note=APS2+-+AP-2+complex+subunit,+sigma2+subunit,+17+KD;pedant_db=p3_p13838_Sac_cerev;
S_cerevisiae_chr10	orf	CDS	544725	545168	.	-	0	Parent=mRNA_yjr058c;Note=APS2+-+AP-2+complex+subunit,+sigma2+subunit,+17+KD;pedant_db=p3_p13838_Sac_cerev;
S_cerevisiae_chr10	orf	gene	545780	548236	.	+	.	ID=yjr059w;Name=yjr059w;Note=PTK2+-+Protein+involved+in+polyamine+uptake;pedant_db=p3_p13838_Sac_cerev;
S_cerevisiae_chr10	orf	mRNA	545780	548236	.	+	.	ID=mRNA_yjr059w;Parent=yjr059w;Name=yjr059w;Note=PTK2+-+Protein+involved+in+polyamine+uptake;pedant_db=p3_p13838_Sac_cerev;
S_cerevisiae_chr10	orf	exon	545780	548236	.	+	.	Parent=mRNA_yjr059w;Note=PTK2+-+Protein+involved+in+polyamine+uptake;pedant_db=p3_p13838_Sac_cerev;
S_cerevisiae_chr10	orf	CDS	545780	548236	.	+	0	Parent=mRNA_yjr059w;Note=PTK2+-+Protein+involved+in+polyamine+uptake;pedant_db=p3_p13838_Sac_cerev;
S_cerevisiae_chr10	orf	gene	548752	549807	.	+	.	ID=yjr060w;Name=yjr060w;Note=CBF1+-+Centromere+binding+factor+1;pedant_db=p3_p13838_Sac_cerev;
S_cerevisiae_chr10	orf	mRNA	548752	549807	.	+	.	ID=mRNA_yjr060w;Parent=yjr060w;Name=yjr060w;Note=CBF1+-+Centromere+binding+factor+1;pedant_db=p3_p13838_Sac_cerev;
S_cerevisiae_chr10	orf	exon	548752	549807	.	+	.	Parent=mRNA_yjr060w;Note=CBF1+-+Centromere+binding+factor+1;pedant_db=p3_p13838_Sac_cerev;
S_cerevisiae_chr10	orf	CDS	548752	549807	.	+	0	Parent=mRNA_yjr060w;Note=CBF1+-+Centromere+binding+factor+1;pedant_db=p3_p13838_Sac_cerev;
S_cerevisiae_chr10	orf	gene	550504	553311	.	+	.	ID=yjr061w;Name=yjr061w;Note=Similarity+to+regulater+of+mannosylphosphorylation+protein+Mnn4p;pedant_db=p3_p13838_Sac_cerev;
S_cerevisiae_chr10	orf	mRNA	550504	553311	.	+	.	ID=mRNA_yjr061w;Parent=yjr061w;Name=yjr061w;Note=Similarity+to+regulater+of+mannosylphosphorylation+protein+Mnn4p;pedant_db=p3_p13838_Sac_cerev;
S_cerevisiae_chr10	orf	exon	550504	553311	.	+	.	Parent=mRNA_yjr061w;Note=Similarity+to+regulater+of+mannosylphosphorylation+protein+Mnn4p;pedant_db=p3_p13838_Sac_cerev;
S_cerevisiae_chr10	orf	CDS	550504	553311	.	+	0	Parent=mRNA_yjr061w;Note=Similarity+to+regulater+of+mannosylphosphorylation+protein+Mnn4p;pedant_db=p3_p13838_Sac_cerev;
S_cerevisiae_chr10	orf	gene	553469	554842	.	-	.	ID=yjr062c;Name=yjr062c;Note=NTA1+-+Amino-terminal+amidase;pedant_db=p3_p13838_Sac_cerev;
S_cerevisiae_chr10	orf	mRNA	553469	554842	.	-	.	ID=mRNA_yjr062c;Parent=yjr062c;Name=yjr062c;Note=NTA1+-+Amino-terminal+amidase;pedant_db=p3_p13838_Sac_cerev;
S_cerevisiae_chr10	orf	exon	553469	554842	.	-	.	Parent=mRNA_yjr062c;Note=NTA1+-+Amino-terminal+amidase;pedant_db=p3_p13838_Sac_cerev;
S_cerevisiae_chr10	orf	CDS	553469	554842	.	-	0	Parent=mRNA_yjr062c;Note=NTA1+-+Amino-terminal+amidase;pedant_db=p3_p13838_Sac_cerev;
S_cerevisiae_chr10	orf	gene	555188	555565	.	+	.	ID=yjr063w;Name=yjr063w;Note=RPA12+-+DNA-directed+RNA+polymerase+I,+13.7+KD+subunit;pedant_db=p3_p13838_Sac_cerev;
S_cerevisiae_chr10	orf	mRNA	555188	555565	.	+	.	ID=mRNA_yjr063w;Parent=yjr063w;Name=yjr063w;Note=RPA12+-+DNA-directed+RNA+polymerase+I,+13.7+KD+subunit;pedant_db=p3_p13838_Sac_cerev;
S_cerevisiae_chr10	orf	exon	555188	555565	.	+	.	Parent=mRNA_yjr063w;Note=RPA12+-+DNA-directed+RNA+polymerase+I,+13.7+KD+subunit;pedant_db=p3_p13838_Sac_cerev;
S_cerevisiae_chr10	orf	CDS	555188	555565	.	+	0	Parent=mRNA_yjr063w;Note=RPA12+-+DNA-directed+RNA+polymerase+I,+13.7+KD+subunit;pedant_db=p3_p13838_Sac_cerev;
S_cerevisiae_chr10	orf	gene	555907	557595	.	+	.	ID=yjr064w;Name=yjr064w;Note=CCT5+-+T-complex+protein+1,+epsilon+subunit;pedant_db=p3_p13838_Sac_cerev;
S_cerevisiae_chr10	orf	mRNA	555907	557595	.	+	.	ID=mRNA_yjr064w;Parent=yjr064w;Name=yjr064w;Note=CCT5+-+T-complex+protein+1,+epsilon+subunit;pedant_db=p3_p13838_Sac_cerev;
S_cerevisiae_chr10	orf	exon	555907	557595	.	+	.	Parent=mRNA_yjr064w;Note=CCT5+-+T-complex+protein+1,+epsilon+subunit;pedant_db=p3_p13838_Sac_cerev;
S_cerevisiae_chr10	orf	CDS	555907	557595	.	+	0	Parent=mRNA_yjr064w;Note=CCT5+-+T-complex+protein+1,+epsilon+subunit;pedant_db=p3_p13838_Sac_cerev;
S_cerevisiae_chr10	orf	gene	557802	559151	.	-	.	ID=yjr065c;Name=yjr065c;Note=ARP3+-+Actin+related+protein;pedant_db=p3_p13838_Sac_cerev;
S_cerevisiae_chr10	orf	mRNA	557802	559151	.	-	.	ID=mRNA_yjr065c;Parent=yjr065c;Name=yjr065c;Note=ARP3+-+Actin+related+protein;pedant_db=p3_p13838_Sac_cerev;
S_cerevisiae_chr10	orf	exon	557802	559151	.	-	.	Parent=mRNA_yjr065c;Note=ARP3+-+Actin+related+protein;pedant_db=p3_p13838_Sac_cerev;
S_cerevisiae_chr10	orf	CDS	557802	559151	.	-	0	Parent=mRNA_yjr065c;Note=ARP3+-+Actin+related+protein;pedant_db=p3_p13838_Sac_cerev;
S_cerevisiae_chr10	orf	gene	559409	566821	.	+	.	ID=yjr066w;Name=yjr066w;Note=TOR1+-+Phosphatidylinositol+3-kinase;pedant_db=p3_p13838_Sac_cerev;
S_cerevisiae_chr10	orf	mRNA	559409	566821	.	+	.	ID=mRNA_yjr066w;Parent=yjr066w;Name=yjr066w;Note=TOR1+-+Phosphatidylinositol+3-kinase;pedant_db=p3_p13838_Sac_cerev;
S_cerevisiae_chr10	orf	exon	559409	566821	.	+	.	Parent=mRNA_yjr066w;Note=TOR1+-+Phosphatidylinositol+3-kinase;pedant_db=p3_p13838_Sac_cerev;
S_cerevisiae_chr10	orf	CDS	559409	566821	.	+	0	Parent=mRNA_yjr066w;Note=TOR1+-+Phosphatidylinositol+3-kinase;pedant_db=p3_p13838_Sac_cerev;
S_cerevisiae_chr10	orf	gene	567012	567437	.	-	.	ID=yjr067c;Name=yjr067c;Note=YAE1+-+Essential+protein+of+unknown+function;pedant_db=p3_p13838_Sac_cerev;
S_cerevisiae_chr10	orf	mRNA	567012	567437	.	-	.	ID=mRNA_yjr067c;Parent=yjr067c;Name=yjr067c;Note=YAE1+-+Essential+protein+of+unknown+function;pedant_db=p3_p13838_Sac_cerev;
S_cerevisiae_chr10	orf	exon	567012	567437	.	-	.	Parent=mRNA_yjr067c;Note=YAE1+-+Essential+protein+of+unknown+function;pedant_db=p3_p13838_Sac_cerev;
S_cerevisiae_chr10	orf	CDS	567012	567437	.	-	0	Parent=mRNA_yjr067c;Note=YAE1+-+Essential+protein+of+unknown+function;pedant_db=p3_p13838_Sac_cerev;
S_cerevisiae_chr10	orf	gene	567636	568697	.	+	.	ID=yjr068w;Name=yjr068w;Note=RFC2+-+DNA+replication+factor+C,+41+KD+subunit;pedant_db=p3_p13838_Sac_cerev;
S_cerevisiae_chr10	orf	mRNA	567636	568697	.	+	.	ID=mRNA_yjr068w;Parent=yjr068w;Name=yjr068w;Note=RFC2+-+DNA+replication+factor+C,+41+KD+subunit;pedant_db=p3_p13838_Sac_cerev;
S_cerevisiae_chr10	orf	exon	567636	568697	.	+	.	Parent=mRNA_yjr068w;Note=RFC2+-+DNA+replication+factor+C,+41+KD+subunit;pedant_db=p3_p13838_Sac_cerev;
S_cerevisiae_chr10	orf	CDS	567636	568697	.	+	0	Parent=mRNA_yjr068w;Note=RFC2+-+DNA+replication+factor+C,+41+KD+subunit;pedant_db=p3_p13838_Sac_cerev;
S_cerevisiae_chr10	orf	gene	568799	569392	.	-	.	ID=yjr069c;Name=yjr069c;Note=HAM1+-+Protein+controls+6-N-hydroxylaminopurine+sensitivity+and+mutagenesis;pedant_db=p3_p13838_Sac_cerev;
S_cerevisiae_chr10	orf	mRNA	568799	569392	.	-	.	ID=mRNA_yjr069c;Parent=yjr069c;Name=yjr069c;Note=HAM1+-+Protein+controls+6-N-hydroxylaminopurine+sensitivity+and+mutagenesis;pedant_db=p3_p13838_Sac_cerev;
S_cerevisiae_chr10	orf	exon	568799	569392	.	-	.	Parent=mRNA_yjr069c;Note=HAM1+-+Protein+controls+6-N-hydroxylaminopurine+sensitivity+and+mutagenesis;pedant_db=p3_p13838_Sac_cerev;
S_cerevisiae_chr10	orf	CDS	568799	569392	.	-	0	Parent=mRNA_yjr069c;Note=HAM1+-+Protein+controls+6-N-hydroxylaminopurine+sensitivity+and+mutagenesis;pedant_db=p3_p13838_Sac_cerev;
S_cerevisiae_chr10	orf	gene	569614	570591	.	-	.	ID=yjr070c;Name=yjr070c;Note=LIA1+-+Protein+that+binds+to+the+C-terminal+domain+of+Hyp2p+(eIF5A);pedant_db=p3_p13838_Sac_cerev;
S_cerevisiae_chr10	orf	mRNA	569614	570591	.	-	.	ID=mRNA_yjr070c;Parent=yjr070c;Name=yjr070c;Note=LIA1+-+Protein+that+binds+to+the+C-terminal+domain+of+Hyp2p+(eIF5A);pedant_db=p3_p13838_Sac_cerev;
S_cerevisiae_chr10	orf	exon	569614	570591	.	-	.	Parent=mRNA_yjr070c;Note=LIA1+-+Protein+that+binds+to+the+C-terminal+domain+of+Hyp2p+(eIF5A);pedant_db=p3_p13838_Sac_cerev;
S_cerevisiae_chr10	orf	CDS	569614	570591	.	-	0	Parent=mRNA_yjr070c;Note=LIA1+-+Protein+that+binds+to+the+C-terminal+domain+of+Hyp2p+(eIF5A);pedant_db=p3_p13838_Sac_cerev;
S_cerevisiae_chr10	orf	gene	570960	572117	.	-	.	ID=yjr072c;Name=yjr072c;Note=NPA3+-+Cytoplasmic+protein+required+for+cell+viability,+identified+by+association+with+pre-ribosomal+particles;pedant_db=p3_p13838_Sac_cerev;
S_cerevisiae_chr10	orf	mRNA	570960	572117	.	-	.	ID=mRNA_yjr072c;Parent=yjr072c;Name=yjr072c;Note=NPA3+-+Cytoplasmic+protein+required+for+cell+viability,+identified+by+association+with+pre-ribosomal+particles;pedant_db=p3_p13838_Sac_cerev;
S_cerevisiae_chr10	orf	exon	570960	572117	.	-	.	Parent=mRNA_yjr072c;Note=NPA3+-+Cytoplasmic+protein+required+for+cell+viability,+identified+by+association+with+pre-ribosomal+particles;pedant_db=p3_p13838_Sac_cerev;
S_cerevisiae_chr10	orf	CDS	570960	572117	.	-	0	Parent=mRNA_yjr072c;Note=NPA3+-+Cytoplasmic+protein+required+for+cell+viability,+identified+by+association+with+pre-ribosomal+particles;pedant_db=p3_p13838_Sac_cerev;
S_cerevisiae_chr10	orf	gene	572308	572928	.	-	.	ID=yjr073c;Name=yjr073c;Note=OPI3+-+Methylene-fatty-acyl-phospholipid+synthase;pedant_db=p3_p13838_Sac_cerev;
S_cerevisiae_chr10	orf	mRNA	572308	572928	.	-	.	ID=mRNA_yjr073c;Parent=yjr073c;Name=yjr073c;Note=OPI3+-+Methylene-fatty-acyl-phospholipid+synthase;pedant_db=p3_p13838_Sac_cerev;
S_cerevisiae_chr10	orf	exon	572308	572928	.	-	.	Parent=mRNA_yjr073c;Note=OPI3+-+Methylene-fatty-acyl-phospholipid+synthase;pedant_db=p3_p13838_Sac_cerev;
S_cerevisiae_chr10	orf	CDS	572308	572928	.	-	0	Parent=mRNA_yjr073c;Note=OPI3+-+Methylene-fatty-acyl-phospholipid+synthase;pedant_db=p3_p13838_Sac_cerev;
S_cerevisiae_chr10	orf	gene	573088	573744	.	+	.	ID=yjr074w;Name=yjr074w;Note=MOG1+-+Protein+required+for+nuclear-protein+import,+GSP1-interacting;pedant_db=p3_p13838_Sac_cerev;
S_cerevisiae_chr10	orf	mRNA	573088	573744	.	+	.	ID=mRNA_yjr074w;Parent=yjr074w;Name=yjr074w;Note=MOG1+-+Protein+required+for+nuclear-protein+import,+GSP1-interacting;pedant_db=p3_p13838_Sac_cerev;
S_cerevisiae_chr10	orf	exon	573088	573744	.	+	.	Parent=mRNA_yjr074w;Note=MOG1+-+Protein+required+for+nuclear-protein+import,+GSP1-interacting;pedant_db=p3_p13838_Sac_cerev;
S_cerevisiae_chr10	orf	CDS	573088	573744	.	+	0	Parent=mRNA_yjr074w;Note=MOG1+-+Protein+required+for+nuclear-protein+import,+GSP1-interacting;pedant_db=p3_p13838_Sac_cerev;
S_cerevisiae_chr10	orf	gene	573974	575164	.	+	.	ID=yjr075w;Name=yjr075w;Note=HOC1+-+Suppressor+of+pkc1;pedant_db=p3_p13838_Sac_cerev;
S_cerevisiae_chr10	orf	mRNA	573974	575164	.	+	.	ID=mRNA_yjr075w;Parent=yjr075w;Name=yjr075w;Note=HOC1+-+Suppressor+of+pkc1;pedant_db=p3_p13838_Sac_cerev;
S_cerevisiae_chr10	orf	exon	573974	575164	.	+	.	Parent=mRNA_yjr075w;Note=HOC1+-+Suppressor+of+pkc1;pedant_db=p3_p13838_Sac_cerev;
S_cerevisiae_chr10	orf	CDS	573974	575164	.	+	0	Parent=mRNA_yjr075w;Note=HOC1+-+Suppressor+of+pkc1;pedant_db=p3_p13838_Sac_cerev;
S_cerevisiae_chr10	orf	gene	575347	576594	.	-	.	ID=yjr076c;Name=yjr076c;Note=CDC11+-+Septin;pedant_db=p3_p13838_Sac_cerev;
S_cerevisiae_chr10	orf	mRNA	575347	576594	.	-	.	ID=mRNA_yjr076c;Parent=yjr076c;Name=yjr076c;Note=CDC11+-+Septin;pedant_db=p3_p13838_Sac_cerev;
S_cerevisiae_chr10	orf	exon	575347	576594	.	-	.	Parent=mRNA_yjr076c;Note=CDC11+-+Septin;pedant_db=p3_p13838_Sac_cerev;
S_cerevisiae_chr10	orf	CDS	575347	576594	.	-	0	Parent=mRNA_yjr076c;Note=CDC11+-+Septin;pedant_db=p3_p13838_Sac_cerev;
S_cerevisiae_chr10	orf	gene	577248	578183	.	-	.	ID=yjr077c;Name=yjr077c;Note=MIR1+-+Mitochondrial+phosphate+carrier+-+member+of+the+mitochondrial+carrier+(MCF)+family;pedant_db=p3_p13838_Sac_cerev;
S_cerevisiae_chr10	orf	mRNA	577248	578183	.	-	.	ID=mRNA_yjr077c;Parent=yjr077c;Name=yjr077c;Note=MIR1+-+Mitochondrial+phosphate+carrier+-+member+of+the+mitochondrial+carrier+(MCF)+family;pedant_db=p3_p13838_Sac_cerev;
S_cerevisiae_chr10	orf	exon	577248	578183	.	-	.	Parent=mRNA_yjr077c;Note=MIR1+-+Mitochondrial+phosphate+carrier+-+member+of+the+mitochondrial+carrier+(MCF)+family;pedant_db=p3_p13838_Sac_cerev;
S_cerevisiae_chr10	orf	CDS	577248	578183	.	-	0	Parent=mRNA_yjr077c;Note=MIR1+-+Mitochondrial+phosphate+carrier+-+member+of+the+mitochondrial+carrier+(MCF)+family;pedant_db=p3_p13838_Sac_cerev;
S_cerevisiae_chr10	orf	gene	578853	580214	.	+	.	ID=yjr078w;Name=yjr078w;Note=BNA2+-+Tryptophan+2,3-dioxygenase;pedant_db=p3_p13838_Sac_cerev;
S_cerevisiae_chr10	orf	mRNA	578853	580214	.	+	.	ID=mRNA_yjr078w;Parent=yjr078w;Name=yjr078w;Note=BNA2+-+Tryptophan+2,3-dioxygenase;pedant_db=p3_p13838_Sac_cerev;
S_cerevisiae_chr10	orf	exon	578853	580214	.	+	.	Parent=mRNA_yjr078w;Note=BNA2+-+Tryptophan+2,3-dioxygenase;pedant_db=p3_p13838_Sac_cerev;
S_cerevisiae_chr10	orf	CDS	578853	580214	.	+	0	Parent=mRNA_yjr078w;Note=BNA2+-+Tryptophan+2,3-dioxygenase;pedant_db=p3_p13838_Sac_cerev;
S_cerevisiae_chr10	orf	gene	580198	581232	.	+	.	ID=yjr079w;Name=yjr079w;Note=Protein+of+unknown+function;pedant_db=p3_p13838_Sac_cerev;
S_cerevisiae_chr10	orf	mRNA	580198	581232	.	+	.	ID=mRNA_yjr079w;Parent=yjr079w;Name=yjr079w;Note=Protein+of+unknown+function;pedant_db=p3_p13838_Sac_cerev;
S_cerevisiae_chr10	orf	exon	580198	580340	.	+	.	Parent=mRNA_yjr079w;Note=Protein+of+unknown+function;pedant_db=p3_p13838_Sac_cerev;
S_cerevisiae_chr10	orf	CDS	580198	580340	.	+	0	Parent=mRNA_yjr079w;Note=Protein+of+unknown+function;pedant_db=p3_p13838_Sac_cerev;
S_cerevisiae_chr10	orf	gene	580425	581609	.	-	.	ID=yjr080c;Name=yjr080c;Note=FMP26+-+Found+in+Mitochondrial+Proteome;pedant_db=p3_p13838_Sac_cerev;
S_cerevisiae_chr10	orf	mRNA	580425	581609	.	-	.	ID=mRNA_yjr080c;Parent=yjr080c;Name=yjr080c;Note=FMP26+-+Found+in+Mitochondrial+Proteome;pedant_db=p3_p13838_Sac_cerev;
S_cerevisiae_chr10	orf	exon	580425	581609	.	-	.	Parent=mRNA_yjr080c;Note=FMP26+-+Found+in+Mitochondrial+Proteome;pedant_db=p3_p13838_Sac_cerev;
S_cerevisiae_chr10	orf	CDS	580425	581609	.	-	0	Parent=mRNA_yjr080c;Note=FMP26+-+Found+in+Mitochondrial+Proteome;pedant_db=p3_p13838_Sac_cerev;
S_cerevisiae_chr10	orf	exon	581046	581232	.	+	.	Parent=mRNA_yjr079w;Note=Protein+of+unknown+function;pedant_db=p3_p13838_Sac_cerev;
S_cerevisiae_chr10	orf	CDS	581046	581232	.	+	2	Parent=mRNA_yjr079w;Note=Protein+of+unknown+function;pedant_db=p3_p13838_Sac_cerev;
S_cerevisiae_chr10	orf	gene	581907	582248	.	-	.	ID=yjr082c;Name=yjr082c;Note=EAF6+-+Esa1p-associated+factor,+subunit+of+the+NuA4+acetyltransferase+complex;pedant_db=p3_p13838_Sac_cerev;
S_cerevisiae_chr10	orf	mRNA	581907	582248	.	-	.	ID=mRNA_yjr082c;Parent=yjr082c;Name=yjr082c;Note=EAF6+-+Esa1p-associated+factor,+subunit+of+the+NuA4+acetyltransferase+complex;pedant_db=p3_p13838_Sac_cerev;
S_cerevisiae_chr10	orf	exon	581907	582248	.	-	.	Parent=mRNA_yjr082c;Note=EAF6+-+Esa1p-associated+factor,+subunit+of+the+NuA4+acetyltransferase+complex;pedant_db=p3_p13838_Sac_cerev;
S_cerevisiae_chr10	orf	CDS	581907	582248	.	-	0	Parent=mRNA_yjr082c;Note=EAF6+-+Esa1p-associated+factor,+subunit+of+the+NuA4+acetyltransferase+complex;pedant_db=p3_p13838_Sac_cerev;
S_cerevisiae_chr10	orf	gene	582601	583530	.	-	.	ID=yjr083c;Name=yjr083c;Note=ACF4+-+Protein+involved+in+actin+cytoskeleton+organisation;pedant_db=p3_p13838_Sac_cerev;
S_cerevisiae_chr10	orf	mRNA	582601	583530	.	-	.	ID=mRNA_yjr083c;Parent=yjr083c;Name=yjr083c;Note=ACF4+-+Protein+involved+in+actin+cytoskeleton+organisation;pedant_db=p3_p13838_Sac_cerev;
S_cerevisiae_chr10	orf	exon	582601	583530	.	-	.	Parent=mRNA_yjr083c;Note=ACF4+-+Protein+involved+in+actin+cytoskeleton+organisation;pedant_db=p3_p13838_Sac_cerev;
S_cerevisiae_chr10	orf	CDS	582601	583530	.	-	0	Parent=mRNA_yjr083c;Note=ACF4+-+Protein+involved+in+actin+cytoskeleton+organisation;pedant_db=p3_p13838_Sac_cerev;
S_cerevisiae_chr10	orf	gene	583726	584997	.	+	.	ID=yjr084w;Name=yjr084w;Note=CSN12+-+Signalosome+component;pedant_db=p3_p13838_Sac_cerev;
S_cerevisiae_chr10	orf	mRNA	583726	584997	.	+	.	ID=mRNA_yjr084w;Parent=yjr084w;Name=yjr084w;Note=CSN12+-+Signalosome+component;pedant_db=p3_p13838_Sac_cerev;
S_cerevisiae_chr10	orf	exon	583726	584997	.	+	.	Parent=mRNA_yjr084w;Note=CSN12+-+Signalosome+component;pedant_db=p3_p13838_Sac_cerev;
S_cerevisiae_chr10	orf	CDS	583726	584997	.	+	0	Parent=mRNA_yjr084w;Note=CSN12+-+Signalosome+component;pedant_db=p3_p13838_Sac_cerev;
S_cerevisiae_chr10	orf	gene	585113	585430	.	-	.	ID=yjr085c;Name=yjr085c;Note=Protein+of+unknown+function+localised+to+mitochondria;pedant_db=p3_p13838_Sac_cerev;
S_cerevisiae_chr10	orf	mRNA	585113	585430	.	-	.	ID=mRNA_yjr085c;Parent=yjr085c;Name=yjr085c;Note=Protein+of+unknown+function+localised+to+mitochondria;pedant_db=p3_p13838_Sac_cerev;
S_cerevisiae_chr10	orf	exon	585113	585430	.	-	.	Parent=mRNA_yjr085c;Note=Protein+of+unknown+function+localised+to+mitochondria;pedant_db=p3_p13838_Sac_cerev;
S_cerevisiae_chr10	orf	CDS	585113	585430	.	-	0	Parent=mRNA_yjr085c;Note=Protein+of+unknown+function+localised+to+mitochondria;pedant_db=p3_p13838_Sac_cerev;
S_cerevisiae_chr10	orf	gene	586061	586393	.	+	.	ID=yjr086w;Name=yjr086w;Note=STE18+-+GTP-binding+protein+gamma+subunit+of+the+pheromone+pathway;pedant_db=p3_p13838_Sac_cerev;
S_cerevisiae_chr10	orf	mRNA	586061	586393	.	+	.	ID=mRNA_yjr086w;Parent=yjr086w;Name=yjr086w;Note=STE18+-+GTP-binding+protein+gamma+subunit+of+the+pheromone+pathway;pedant_db=p3_p13838_Sac_cerev;
S_cerevisiae_chr10	orf	exon	586061	586393	.	+	.	Parent=mRNA_yjr086w;Note=STE18+-+GTP-binding+protein+gamma+subunit+of+the+pheromone+pathway;pedant_db=p3_p13838_Sac_cerev;
S_cerevisiae_chr10	orf	CDS	586061	586393	.	+	0	Parent=mRNA_yjr086w;Note=STE18+-+GTP-binding+protein+gamma+subunit+of+the+pheromone+pathway;pedant_db=p3_p13838_Sac_cerev;
S_cerevisiae_chr10	orf	gene	586488	587366	.	-	.	ID=yjr088c;Name=yjr088c;Note=Protein+of+unknown+function+localised+to+ER;pedant_db=p3_p13838_Sac_cerev;
S_cerevisiae_chr10	orf	mRNA	586488	587366	.	-	.	ID=mRNA_yjr088c;Parent=yjr088c;Name=yjr088c;Note=Protein+of+unknown+function+localised+to+ER;pedant_db=p3_p13838_Sac_cerev;
S_cerevisiae_chr10	orf	exon	586488	587366	.	-	.	Parent=mRNA_yjr088c;Note=Protein+of+unknown+function+localised+to+ER;pedant_db=p3_p13838_Sac_cerev;
S_cerevisiae_chr10	orf	CDS	586488	587366	.	-	0	Parent=mRNA_yjr088c;Note=Protein+of+unknown+function+localised+to+ER;pedant_db=p3_p13838_Sac_cerev;
S_cerevisiae_chr10	orf	gene	587711	590575	.	+	.	ID=yjr089w;Name=yjr089w;Note=BIR1+-+Member+of+the+inhibitor+of+apoptosis+family,+participate+in+chromosome+segregation+events;pedant_db=p3_p13838_Sac_cerev;
S_cerevisiae_chr10	orf	mRNA	587711	590575	.	+	.	ID=mRNA_yjr089w;Parent=yjr089w;Name=yjr089w;Note=BIR1+-+Member+of+the+inhibitor+of+apoptosis+family,+participate+in+chromosome+segregation+events;pedant_db=p3_p13838_Sac_cerev;
S_cerevisiae_chr10	orf	exon	587711	590575	.	+	.	Parent=mRNA_yjr089w;Note=BIR1+-+Member+of+the+inhibitor+of+apoptosis+family,+participate+in+chromosome+segregation+events;pedant_db=p3_p13838_Sac_cerev;
S_cerevisiae_chr10	orf	CDS	587711	590575	.	+	0	Parent=mRNA_yjr089w;Note=BIR1+-+Member+of+the+inhibitor+of+apoptosis+family,+participate+in+chromosome+segregation+events;pedant_db=p3_p13838_Sac_cerev;
S_cerevisiae_chr10	orf	gene	590865	594320	.	-	.	ID=yjr090c;Name=yjr090c;Note=GRR1+-+Protein+required+for+glucose+repression+and+for+glucose+and+cation+transport;pedant_db=p3_p13838_Sac_cerev;
S_cerevisiae_chr10	orf	mRNA	590865	594320	.	-	.	ID=mRNA_yjr090c;Parent=yjr090c;Name=yjr090c;Note=GRR1+-+Protein+required+for+glucose+repression+and+for+glucose+and+cation+transport;pedant_db=p3_p13838_Sac_cerev;
S_cerevisiae_chr10	orf	exon	590865	594320	.	-	.	Parent=mRNA_yjr090c;Note=GRR1+-+Protein+required+for+glucose+repression+and+for+glucose+and+cation+transport;pedant_db=p3_p13838_Sac_cerev;
S_cerevisiae_chr10	orf	CDS	590865	594320	.	-	0	Parent=mRNA_yjr090c;Note=GRR1+-+Protein+required+for+glucose+repression+and+for+glucose+and+cation+transport;pedant_db=p3_p13838_Sac_cerev;
S_cerevisiae_chr10	orf	gene	595054	598329	.	-	.	ID=yjr091c;Name=yjr091c;Note=JSN1+-+Suppresses+the+high-temperature+lethality+of+tub2-150;pedant_db=p3_p13838_Sac_cerev;
S_cerevisiae_chr10	orf	mRNA	595054	598329	.	-	.	ID=mRNA_yjr091c;Parent=yjr091c;Name=yjr091c;Note=JSN1+-+Suppresses+the+high-temperature+lethality+of+tub2-150;pedant_db=p3_p13838_Sac_cerev;
S_cerevisiae_chr10	orf	exon	595054	598329	.	-	.	Parent=mRNA_yjr091c;Note=JSN1+-+Suppresses+the+high-temperature+lethality+of+tub2-150;pedant_db=p3_p13838_Sac_cerev;
S_cerevisiae_chr10	orf	CDS	595054	598329	.	-	0	Parent=mRNA_yjr091c;Note=JSN1+-+Suppresses+the+high-temperature+lethality+of+tub2-150;pedant_db=p3_p13838_Sac_cerev;
S_cerevisiae_chr10	orf	gene	598728	603074	.	+	.	ID=yjr092w;Name=yjr092w;Note=BUD4+-+Budding+protein;pedant_db=p3_p13838_Sac_cerev;
S_cerevisiae_chr10	orf	mRNA	598728	603074	.	+	.	ID=mRNA_yjr092w;Parent=yjr092w;Name=yjr092w;Note=BUD4+-+Budding+protein;pedant_db=p3_p13838_Sac_cerev;
S_cerevisiae_chr10	orf	exon	598728	603074	.	+	.	Parent=mRNA_yjr092w;Note=BUD4+-+Budding+protein;pedant_db=p3_p13838_Sac_cerev;
S_cerevisiae_chr10	orf	CDS	598728	603074	.	+	0	Parent=mRNA_yjr092w;Note=BUD4+-+Budding+protein;pedant_db=p3_p13838_Sac_cerev;
S_cerevisiae_chr10	orf	gene	603216	604199	.	-	.	ID=yjr093c;Name=yjr093c;Note=FIP1+-+Component+of+pre-mRNA+polyadenylation+factor+PF+I;pedant_db=p3_p13838_Sac_cerev;
S_cerevisiae_chr10	orf	mRNA	603216	604199	.	-	.	ID=mRNA_yjr093c;Parent=yjr093c;Name=yjr093c;Note=FIP1+-+Component+of+pre-mRNA+polyadenylation+factor+PF+I;pedant_db=p3_p13838_Sac_cerev;
S_cerevisiae_chr10	orf	exon	603216	604199	.	-	.	Parent=mRNA_yjr093c;Note=FIP1+-+Component+of+pre-mRNA+polyadenylation+factor+PF+I;pedant_db=p3_p13838_Sac_cerev;
S_cerevisiae_chr10	orf	CDS	603216	604199	.	-	0	Parent=mRNA_yjr093c;Note=FIP1+-+Component+of+pre-mRNA+polyadenylation+factor+PF+I;pedant_db=p3_p13838_Sac_cerev;
S_cerevisiae_chr10	orf	gene	604565	605647	.	-	.	ID=yjr094c;Name=yjr094c;Note=IME1+-+Transcription+factor+required+for+sporulation;pedant_db=p3_p13838_Sac_cerev;
S_cerevisiae_chr10	orf	mRNA	604565	605647	.	-	.	ID=mRNA_yjr094c;Parent=yjr094c;Name=yjr094c;Note=IME1+-+Transcription+factor+required+for+sporulation;pedant_db=p3_p13838_Sac_cerev;
S_cerevisiae_chr10	orf	exon	604565	605647	.	-	.	Parent=mRNA_yjr094c;Note=IME1+-+Transcription+factor+required+for+sporulation;pedant_db=p3_p13838_Sac_cerev;
S_cerevisiae_chr10	orf	CDS	604565	605647	.	-	0	Parent=mRNA_yjr094c;Note=IME1+-+Transcription+factor+required+for+sporulation;pedant_db=p3_p13838_Sac_cerev;
S_cerevisiae_chr10	orf	gene	608301	608854	.	+	.	ID=yjr094w-a;Name=yjr094w-a;Note=RPL43B+-+60S+large+subunit+ribosomal+protein;pedant_db=p3_p13838_Sac_cerev;
S_cerevisiae_chr10	orf	mRNA	608301	608854	.	+	.	ID=mRNA_yjr094w-a;Parent=yjr094w-a;Name=yjr094w-a;Note=RPL43B+-+60S+large+subunit+ribosomal+protein;pedant_db=p3_p13838_Sac_cerev;
S_cerevisiae_chr10	orf	exon	608301	608302	.	+	.	Parent=mRNA_yjr094w-a;Note=RPL43B+-+60S+large+subunit+ribosomal+protein;pedant_db=p3_p13838_Sac_cerev;
S_cerevisiae_chr10	orf	CDS	608301	608302	.	+	0	Parent=mRNA_yjr094w-a;Note=RPL43B+-+60S+large+subunit+ribosomal+protein;pedant_db=p3_p13838_Sac_cerev;
S_cerevisiae_chr10	orf	exon	608578	608854	.	+	.	Parent=mRNA_yjr094w-a;Note=RPL43B+-+60S+large+subunit+ribosomal+protein;pedant_db=p3_p13838_Sac_cerev;
S_cerevisiae_chr10	orf	CDS	608578	608854	.	+	1	Parent=mRNA_yjr094w-a;Note=RPL43B+-+60S+large+subunit+ribosomal+protein;pedant_db=p3_p13838_Sac_cerev;
S_cerevisiae_chr10	orf	gene	609769	610737	.	+	.	ID=yjr095w;Name=yjr095w;Note=SFC1+-+Mitochondrial+succinate-fumarate+carrier+-+member+of+the+mitochondrial+carrier+(MCF)+family;pedant_db=p3_p13838_Sac_cerev;
S_cerevisiae_chr10	orf	mRNA	609769	610737	.	+	.	ID=mRNA_yjr095w;Parent=yjr095w;Name=yjr095w;Note=SFC1+-+Mitochondrial+succinate-fumarate+carrier+-+member+of+the+mitochondrial+carrier+(MCF)+family;pedant_db=p3_p13838_Sac_cerev;
S_cerevisiae_chr10	orf	exon	609769	610737	.	+	.	Parent=mRNA_yjr095w;Note=SFC1+-+Mitochondrial+succinate-fumarate+carrier+-+member+of+the+mitochondrial+carrier+(MCF)+family;pedant_db=p3_p13838_Sac_cerev;
S_cerevisiae_chr10	orf	CDS	609769	610737	.	+	0	Parent=mRNA_yjr095w;Note=SFC1+-+Mitochondrial+succinate-fumarate+carrier+-+member+of+the+mitochondrial+carrier+(MCF)+family;pedant_db=p3_p13838_Sac_cerev;
S_cerevisiae_chr10	orf	gene	611191	612039	.	+	.	ID=yjr096w;Name=yjr096w;Note=Xylose+and+arabinose+reductase;pedant_db=p3_p13838_Sac_cerev;
S_cerevisiae_chr10	orf	mRNA	611191	612039	.	+	.	ID=mRNA_yjr096w;Parent=yjr096w;Name=yjr096w;Note=Xylose+and+arabinose+reductase;pedant_db=p3_p13838_Sac_cerev;
S_cerevisiae_chr10	orf	exon	611191	612039	.	+	.	Parent=mRNA_yjr096w;Note=Xylose+and+arabinose+reductase;pedant_db=p3_p13838_Sac_cerev;
S_cerevisiae_chr10	orf	CDS	611191	612039	.	+	0	Parent=mRNA_yjr096w;Note=Xylose+and+arabinose+reductase;pedant_db=p3_p13838_Sac_cerev;
S_cerevisiae_chr10	orf	gene	612409	612927	.	+	.	ID=yjr097w;Name=yjr097w;Note=JJJ3+-+Chaperon+required+for+synthesis+of+diphthamide,+which+is+a+modified+histidine+residue+of+translation+elongation+factor+2;pedant_db=p3_p13838_Sac_cerev;
S_cerevisiae_chr10	orf	mRNA	612409	612927	.	+	.	ID=mRNA_yjr097w;Parent=yjr097w;Name=yjr097w;Note=JJJ3+-+Chaperon+required+for+synthesis+of+diphthamide,+which+is+a+modified+histidine+residue+of+translation+elongation+factor+2;pedant_db=p3_p13838_Sac_cerev;
S_cerevisiae_chr10	orf	exon	612409	612927	.	+	.	Parent=mRNA_yjr097w;Note=JJJ3+-+Chaperon+required+for+synthesis+of+diphthamide,+which+is+a+modified+histidine+residue+of+translation+elongation+factor+2;pedant_db=p3_p13838_Sac_cerev;
S_cerevisiae_chr10	orf	CDS	612409	612927	.	+	0	Parent=mRNA_yjr097w;Note=JJJ3+-+Chaperon+required+for+synthesis+of+diphthamide,+which+is+a+modified+histidine+residue+of+translation+elongation+factor+2;pedant_db=p3_p13838_Sac_cerev;
S_cerevisiae_chr10	orf	gene	613182	615149	.	-	.	ID=yjr098c;Name=yjr098c;Note=Protein+of+unknown+function+localised+to+cytoplasm;pedant_db=p3_p13838_Sac_cerev;
S_cerevisiae_chr10	orf	mRNA	613182	615149	.	-	.	ID=mRNA_yjr098c;Parent=yjr098c;Name=yjr098c;Note=Protein+of+unknown+function+localised+to+cytoplasm;pedant_db=p3_p13838_Sac_cerev;
S_cerevisiae_chr10	orf	exon	613182	615149	.	-	.	Parent=mRNA_yjr098c;Note=Protein+of+unknown+function+localised+to+cytoplasm;pedant_db=p3_p13838_Sac_cerev;
S_cerevisiae_chr10	orf	CDS	613182	615149	.	-	0	Parent=mRNA_yjr098c;Note=Protein+of+unknown+function+localised+to+cytoplasm;pedant_db=p3_p13838_Sac_cerev;
S_cerevisiae_chr10	orf	gene	615569	616279	.	+	.	ID=yjr099w;Name=yjr099w;Note=YUH1+-+Ubiquitin-specific+protease;pedant_db=p3_p13838_Sac_cerev;
S_cerevisiae_chr10	orf	mRNA	615569	616279	.	+	.	ID=mRNA_yjr099w;Parent=yjr099w;Name=yjr099w;Note=YUH1+-+Ubiquitin-specific+protease;pedant_db=p3_p13838_Sac_cerev;
S_cerevisiae_chr10	orf	exon	615569	616279	.	+	.	Parent=mRNA_yjr099w;Note=YUH1+-+Ubiquitin-specific+protease;pedant_db=p3_p13838_Sac_cerev;
S_cerevisiae_chr10	orf	CDS	615569	616279	.	+	0	Parent=mRNA_yjr099w;Note=YUH1+-+Ubiquitin-specific+protease;pedant_db=p3_p13838_Sac_cerev;
S_cerevisiae_chr10	orf	gene	616344	617327	.	-	.	ID=yjr100c;Name=yjr100c;Note=Weak+similarity+to+Bud3p;pedant_db=p3_p13838_Sac_cerev;
S_cerevisiae_chr10	orf	mRNA	616344	617327	.	-	.	ID=mRNA_yjr100c;Parent=yjr100c;Name=yjr100c;Note=Weak+similarity+to+Bud3p;pedant_db=p3_p13838_Sac_cerev;
S_cerevisiae_chr10	orf	exon	616344	617327	.	-	.	Parent=mRNA_yjr100c;Note=Weak+similarity+to+Bud3p;pedant_db=p3_p13838_Sac_cerev;
S_cerevisiae_chr10	orf	CDS	616344	617327	.	-	0	Parent=mRNA_yjr100c;Note=Weak+similarity+to+Bud3p;pedant_db=p3_p13838_Sac_cerev;
S_cerevisiae_chr10	orf	gene	618227	619027	.	+	.	ID=yjr101w;Name=yjr101w;Note=RSM26+-+Mitochondrial+ribosomal+protein,+small+subunit;pedant_db=p3_p13838_Sac_cerev;
S_cerevisiae_chr10	orf	mRNA	618227	619027	.	+	.	ID=mRNA_yjr101w;Parent=yjr101w;Name=yjr101w;Note=RSM26+-+Mitochondrial+ribosomal+protein,+small+subunit;pedant_db=p3_p13838_Sac_cerev;
S_cerevisiae_chr10	orf	exon	618227	619027	.	+	.	Parent=mRNA_yjr101w;Note=RSM26+-+Mitochondrial+ribosomal+protein,+small+subunit;pedant_db=p3_p13838_Sac_cerev;
S_cerevisiae_chr10	orf	CDS	618227	619027	.	+	0	Parent=mRNA_yjr101w;Note=RSM26+-+Mitochondrial+ribosomal+protein,+small+subunit;pedant_db=p3_p13838_Sac_cerev;
S_cerevisiae_chr10	orf	gene	619150	619758	.	-	.	ID=yjr102c;Name=yjr102c;Note=VPS25+-+Vacuolar+protein+sorting+(putative);pedant_db=p3_p13838_Sac_cerev;
S_cerevisiae_chr10	orf	mRNA	619150	619758	.	-	.	ID=mRNA_yjr102c;Parent=yjr102c;Name=yjr102c;Note=VPS25+-+Vacuolar+protein+sorting+(putative);pedant_db=p3_p13838_Sac_cerev;
S_cerevisiae_chr10	orf	exon	619150	619758	.	-	.	Parent=mRNA_yjr102c;Note=VPS25+-+Vacuolar+protein+sorting+(putative);pedant_db=p3_p13838_Sac_cerev;
S_cerevisiae_chr10	orf	CDS	619150	619758	.	-	0	Parent=mRNA_yjr102c;Note=VPS25+-+Vacuolar+protein+sorting+(putative);pedant_db=p3_p13838_Sac_cerev;
S_cerevisiae_chr10	orf	gene	620747	622441	.	+	.	ID=yjr103w;Name=yjr103w;Note=URA8+-+CTP+synthase+2;pedant_db=p3_p13838_Sac_cerev;
S_cerevisiae_chr10	orf	mRNA	620747	622441	.	+	.	ID=mRNA_yjr103w;Parent=yjr103w;Name=yjr103w;Note=URA8+-+CTP+synthase+2;pedant_db=p3_p13838_Sac_cerev;
S_cerevisiae_chr10	orf	exon	620747	622441	.	+	.	Parent=mRNA_yjr103w;Note=URA8+-+CTP+synthase+2;pedant_db=p3_p13838_Sac_cerev;
S_cerevisiae_chr10	orf	CDS	620747	622441	.	+	0	Parent=mRNA_yjr103w;Note=URA8+-+CTP+synthase+2;pedant_db=p3_p13838_Sac_cerev;
S_cerevisiae_chr10	orf	gene	622542	623006	.	-	.	ID=yjr104c;Name=yjr104c;Note=SOD1+-+Copper-zinc+superoxide+dismutase;pedant_db=p3_p13838_Sac_cerev;
S_cerevisiae_chr10	orf	mRNA	622542	623006	.	-	.	ID=mRNA_yjr104c;Parent=yjr104c;Name=yjr104c;Note=SOD1+-+Copper-zinc+superoxide+dismutase;pedant_db=p3_p13838_Sac_cerev;
S_cerevisiae_chr10	orf	exon	622542	623006	.	-	.	Parent=mRNA_yjr104c;Note=SOD1+-+Copper-zinc+superoxide+dismutase;pedant_db=p3_p13838_Sac_cerev;
S_cerevisiae_chr10	orf	CDS	622542	623006	.	-	0	Parent=mRNA_yjr104c;Note=SOD1+-+Copper-zinc+superoxide+dismutase;pedant_db=p3_p13838_Sac_cerev;
S_cerevisiae_chr10	orf	gene	623573	624595	.	+	.	ID=yjr105w;Name=yjr105w;Note=ADO1+-+Adenosine+kinase;pedant_db=p3_p13838_Sac_cerev;
S_cerevisiae_chr10	orf	mRNA	623573	624595	.	+	.	ID=mRNA_yjr105w;Parent=yjr105w;Name=yjr105w;Note=ADO1+-+Adenosine+kinase;pedant_db=p3_p13838_Sac_cerev;
S_cerevisiae_chr10	orf	exon	623573	624595	.	+	.	Parent=mRNA_yjr105w;Note=ADO1+-+Adenosine+kinase;pedant_db=p3_p13838_Sac_cerev;
S_cerevisiae_chr10	orf	CDS	623573	624595	.	+	0	Parent=mRNA_yjr105w;Note=ADO1+-+Adenosine+kinase;pedant_db=p3_p13838_Sac_cerev;
S_cerevisiae_chr10	orf	gene	624830	627007	.	+	.	ID=yjr106w;Name=yjr106w;Note=ECM27+-+Protein+involved+in+cell+surface+biosynthesis+and+architecture;pedant_db=p3_p13838_Sac_cerev;
S_cerevisiae_chr10	orf	mRNA	624830	627007	.	+	.	ID=mRNA_yjr106w;Parent=yjr106w;Name=yjr106w;Note=ECM27+-+Protein+involved+in+cell+surface+biosynthesis+and+architecture;pedant_db=p3_p13838_Sac_cerev;
S_cerevisiae_chr10	orf	exon	624830	627007	.	+	.	Parent=mRNA_yjr106w;Note=ECM27+-+Protein+involved+in+cell+surface+biosynthesis+and+architecture;pedant_db=p3_p13838_Sac_cerev;
S_cerevisiae_chr10	orf	CDS	624830	627007	.	+	0	Parent=mRNA_yjr106w;Note=ECM27+-+Protein+involved+in+cell+surface+biosynthesis+and+architecture;pedant_db=p3_p13838_Sac_cerev;
S_cerevisiae_chr10	orf	gene	627333	628319	.	+	.	ID=yjr107w;Name=yjr107w;Note=Weak+similarity+to+acylglycerol+lipase;pedant_db=p3_p13838_Sac_cerev;
S_cerevisiae_chr10	orf	mRNA	627333	628319	.	+	.	ID=mRNA_yjr107w;Parent=yjr107w;Name=yjr107w;Note=Weak+similarity+to+acylglycerol+lipase;pedant_db=p3_p13838_Sac_cerev;
S_cerevisiae_chr10	orf	exon	627333	628319	.	+	.	Parent=mRNA_yjr107w;Note=Weak+similarity+to+acylglycerol+lipase;pedant_db=p3_p13838_Sac_cerev;
S_cerevisiae_chr10	orf	CDS	627333	628319	.	+	0	Parent=mRNA_yjr107w;Note=Weak+similarity+to+acylglycerol+lipase;pedant_db=p3_p13838_Sac_cerev;
S_cerevisiae_chr10	orf	gene	628706	629077	.	+	.	ID=yjr108w;Name=yjr108w;Note=ABM1+-+Protein+required+for+normal+microtubule+organization;pedant_db=p3_p13838_Sac_cerev;
S_cerevisiae_chr10	orf	mRNA	628706	629077	.	+	.	ID=mRNA_yjr108w;Parent=yjr108w;Name=yjr108w;Note=ABM1+-+Protein+required+for+normal+microtubule+organization;pedant_db=p3_p13838_Sac_cerev;
S_cerevisiae_chr10	orf	exon	628706	629077	.	+	.	Parent=mRNA_yjr108w;Note=ABM1+-+Protein+required+for+normal+microtubule+organization;pedant_db=p3_p13838_Sac_cerev;
S_cerevisiae_chr10	orf	CDS	628706	629077	.	+	0	Parent=mRNA_yjr108w;Note=ABM1+-+Protein+required+for+normal+microtubule+organization;pedant_db=p3_p13838_Sac_cerev;
S_cerevisiae_chr10	orf	gene	629579	632935	.	-	.	ID=yjr109c;Name=yjr109c;Note=CPA2+-+Arginine-specific+carbamoylphosphate+synthase,+large+chain;pedant_db=p3_p13838_Sac_cerev;
S_cerevisiae_chr10	orf	mRNA	629579	632935	.	-	.	ID=mRNA_yjr109c;Parent=yjr109c;Name=yjr109c;Note=CPA2+-+Arginine-specific+carbamoylphosphate+synthase,+large+chain;pedant_db=p3_p13838_Sac_cerev;
S_cerevisiae_chr10	orf	exon	629579	632935	.	-	.	Parent=mRNA_yjr109c;Note=CPA2+-+Arginine-specific+carbamoylphosphate+synthase,+large+chain;pedant_db=p3_p13838_Sac_cerev;
S_cerevisiae_chr10	orf	CDS	629579	632935	.	-	0	Parent=mRNA_yjr109c;Note=CPA2+-+Arginine-specific+carbamoylphosphate+synthase,+large+chain;pedant_db=p3_p13838_Sac_cerev;
S_cerevisiae_chr10	orf	gene	633609	635675	.	+	.	ID=yjr110w;Name=yjr110w;Note=YMR1+-+Phosphatidylinositol+3-phosphate+[PI(3)P]+phosphatase,+member+of+myotubularin+dual+specificity+phosphatase+[PTP/DSP]+gene+family;pedant_db=p3_p13838_Sac_cerev;
S_cerevisiae_chr10	orf	mRNA	633609	635675	.	+	.	ID=mRNA_yjr110w;Parent=yjr110w;Name=yjr110w;Note=YMR1+-+Phosphatidylinositol+3-phosphate+[PI(3)P]+phosphatase,+member+of+myotubularin+dual+specificity+phosphatase+[PTP/DSP]+gene+family;pedant_db=p3_p13838_Sac_cerev;
S_cerevisiae_chr10	orf	exon	633609	635675	.	+	.	Parent=mRNA_yjr110w;Note=YMR1+-+Phosphatidylinositol+3-phosphate+[PI(3)P]+phosphatase,+member+of+myotubularin+dual+specificity+phosphatase+[PTP/DSP]+gene+family;pedant_db=p3_p13838_Sac_cerev;
S_cerevisiae_chr10	orf	CDS	633609	635675	.	+	0	Parent=mRNA_yjr110w;Note=YMR1+-+Phosphatidylinositol+3-phosphate+[PI(3)P]+phosphatase,+member+of+myotubularin+dual+specificity+phosphatase+[PTP/DSP]+gene+family;pedant_db=p3_p13838_Sac_cerev;
S_cerevisiae_chr10	orf	gene	635849	636700	.	-	.	ID=yjr111c;Name=yjr111c;Note=Protein+of+unknown+function+localised+to+mitochondria;pedant_db=p3_p13838_Sac_cerev;
S_cerevisiae_chr10	orf	mRNA	635849	636700	.	-	.	ID=mRNA_yjr111c;Parent=yjr111c;Name=yjr111c;Note=Protein+of+unknown+function+localised+to+mitochondria;pedant_db=p3_p13838_Sac_cerev;
S_cerevisiae_chr10	orf	exon	635849	636700	.	-	.	Parent=mRNA_yjr111c;Note=Protein+of+unknown+function+localised+to+mitochondria;pedant_db=p3_p13838_Sac_cerev;
S_cerevisiae_chr10	orf	CDS	635849	636700	.	-	0	Parent=mRNA_yjr111c;Note=Protein+of+unknown+function+localised+to+mitochondria;pedant_db=p3_p13838_Sac_cerev;
S_cerevisiae_chr10	orf	gene	637024	637629	.	+	.	ID=yjr112w;Name=yjr112w;Note=NNF1+-+Nuclear+envelope+protein,+important+for+chromosome+segregation;pedant_db=p3_p13838_Sac_cerev;
S_cerevisiae_chr10	orf	mRNA	637024	637629	.	+	.	ID=mRNA_yjr112w;Parent=yjr112w;Name=yjr112w;Note=NNF1+-+Nuclear+envelope+protein,+important+for+chromosome+segregation;pedant_db=p3_p13838_Sac_cerev;
S_cerevisiae_chr10	orf	exon	637024	637629	.	+	.	Parent=mRNA_yjr112w;Note=NNF1+-+Nuclear+envelope+protein,+important+for+chromosome+segregation;pedant_db=p3_p13838_Sac_cerev;
S_cerevisiae_chr10	orf	CDS	637024	637629	.	+	0	Parent=mRNA_yjr112w;Note=NNF1+-+Nuclear+envelope+protein,+important+for+chromosome+segregation;pedant_db=p3_p13838_Sac_cerev;
S_cerevisiae_chr10	orf	gene	637784	638162	.	+	.	ID=yjr112w-a;Name=yjr112w-a;Note=Conserved+hypothetical+protein;pedant_db=p3_p13838_Sac_cerev;
S_cerevisiae_chr10	orf	mRNA	637784	638162	.	+	.	ID=mRNA_yjr112w-a;Parent=yjr112w-a;Name=yjr112w-a;Note=Conserved+hypothetical+protein;pedant_db=p3_p13838_Sac_cerev;
S_cerevisiae_chr10	orf	exon	637784	637803	.	+	.	Parent=mRNA_yjr112w-a;Note=Conserved+hypothetical+protein;pedant_db=p3_p13838_Sac_cerev;
S_cerevisiae_chr10	orf	CDS	637784	637803	.	+	0	Parent=mRNA_yjr112w-a;Note=Conserved+hypothetical+protein;pedant_db=p3_p13838_Sac_cerev;
S_cerevisiae_chr10	orf	exon	637853	638162	.	+	.	Parent=mRNA_yjr112w-a;Note=Conserved+hypothetical+protein;pedant_db=p3_p13838_Sac_cerev;
S_cerevisiae_chr10	orf	CDS	637853	638162	.	+	0	Parent=mRNA_yjr112w-a;Note=Conserved+hypothetical+protein;pedant_db=p3_p13838_Sac_cerev;
S_cerevisiae_chr10	orf	gene	638226	638969	.	-	.	ID=yjr113c;Name=yjr113c;Note=RSM7+-+Mitochondrial+ribosomal+protein,+small+subunit;pedant_db=p3_p13838_Sac_cerev;
S_cerevisiae_chr10	orf	mRNA	638226	638969	.	-	.	ID=mRNA_yjr113c;Parent=yjr113c;Name=yjr113c;Note=RSM7+-+Mitochondrial+ribosomal+protein,+small+subunit;pedant_db=p3_p13838_Sac_cerev;
S_cerevisiae_chr10	orf	exon	638226	638969	.	-	.	Parent=mRNA_yjr113c;Note=RSM7+-+Mitochondrial+ribosomal+protein,+small+subunit;pedant_db=p3_p13838_Sac_cerev;
S_cerevisiae_chr10	orf	CDS	638226	638969	.	-	0	Parent=mRNA_yjr113c;Note=RSM7+-+Mitochondrial+ribosomal+protein,+small+subunit;pedant_db=p3_p13838_Sac_cerev;
S_cerevisiae_chr10	orf	gene	639936	640445	.	+	.	ID=yjr115w;Name=yjr115w;Note=Similarity+to+hypothetical+protein+YBL043w;pedant_db=p3_p13838_Sac_cerev;
S_cerevisiae_chr10	orf	mRNA	639936	640445	.	+	.	ID=mRNA_yjr115w;Parent=yjr115w;Name=yjr115w;Note=Similarity+to+hypothetical+protein+YBL043w;pedant_db=p3_p13838_Sac_cerev;
S_cerevisiae_chr10	orf	exon	639936	640445	.	+	.	Parent=mRNA_yjr115w;Note=Similarity+to+hypothetical+protein+YBL043w;pedant_db=p3_p13838_Sac_cerev;
S_cerevisiae_chr10	orf	CDS	639936	640445	.	+	0	Parent=mRNA_yjr115w;Note=Similarity+to+hypothetical+protein+YBL043w;pedant_db=p3_p13838_Sac_cerev;
S_cerevisiae_chr10	orf	gene	640819	641658	.	+	.	ID=yjr116w;Name=yjr116w;Note=Protein+of+unknown+function;pedant_db=p3_p13838_Sac_cerev;
S_cerevisiae_chr10	orf	mRNA	640819	641658	.	+	.	ID=mRNA_yjr116w;Parent=yjr116w;Name=yjr116w;Note=Protein+of+unknown+function;pedant_db=p3_p13838_Sac_cerev;
S_cerevisiae_chr10	orf	exon	640819	641658	.	+	.	Parent=mRNA_yjr116w;Note=Protein+of+unknown+function;pedant_db=p3_p13838_Sac_cerev;
S_cerevisiae_chr10	orf	CDS	640819	641658	.	+	0	Parent=mRNA_yjr116w;Note=Protein+of+unknown+function;pedant_db=p3_p13838_Sac_cerev;
S_cerevisiae_chr10	orf	gene	642001	643362	.	+	.	ID=yjr117w;Name=yjr117w;Note=STE24+-+Zinc+metallo-protease;pedant_db=p3_p13838_Sac_cerev;
S_cerevisiae_chr10	orf	mRNA	642001	643362	.	+	.	ID=mRNA_yjr117w;Parent=yjr117w;Name=yjr117w;Note=STE24+-+Zinc+metallo-protease;pedant_db=p3_p13838_Sac_cerev;
S_cerevisiae_chr10	orf	exon	642001	643362	.	+	.	Parent=mRNA_yjr117w;Note=STE24+-+Zinc+metallo-protease;pedant_db=p3_p13838_Sac_cerev;
S_cerevisiae_chr10	orf	CDS	642001	643362	.	+	0	Parent=mRNA_yjr117w;Note=STE24+-+Zinc+metallo-protease;pedant_db=p3_p13838_Sac_cerev;
S_cerevisiae_chr10	orf	gene	643484	644095	.	-	.	ID=yjr118c;Name=yjr118c;Note=ILM1+-+Protein+of+unknown+function;pedant_db=p3_p13838_Sac_cerev;
S_cerevisiae_chr10	orf	mRNA	643484	644095	.	-	.	ID=mRNA_yjr118c;Parent=yjr118c;Name=yjr118c;Note=ILM1+-+Protein+of+unknown+function;pedant_db=p3_p13838_Sac_cerev;
S_cerevisiae_chr10	orf	exon	643484	644095	.	-	.	Parent=mRNA_yjr118c;Note=ILM1+-+Protein+of+unknown+function;pedant_db=p3_p13838_Sac_cerev;
S_cerevisiae_chr10	orf	CDS	643484	644095	.	-	0	Parent=mRNA_yjr118c;Note=ILM1+-+Protein+of+unknown+function;pedant_db=p3_p13838_Sac_cerev;
S_cerevisiae_chr10	orf	gene	644298	646484	.	-	.	ID=yjr119c;Name=yjr119c;Note=Protein+of+unknown+function+localised+to+cytoplasm+and+nucleus;pedant_db=p3_p13838_Sac_cerev;
S_cerevisiae_chr10	orf	mRNA	644298	646484	.	-	.	ID=mRNA_yjr119c;Parent=yjr119c;Name=yjr119c;Note=Protein+of+unknown+function+localised+to+cytoplasm+and+nucleus;pedant_db=p3_p13838_Sac_cerev;
S_cerevisiae_chr10	orf	exon	644298	646484	.	-	.	Parent=mRNA_yjr119c;Note=Protein+of+unknown+function+localised+to+cytoplasm+and+nucleus;pedant_db=p3_p13838_Sac_cerev;
S_cerevisiae_chr10	orf	CDS	644298	646484	.	-	0	Parent=mRNA_yjr119c;Note=Protein+of+unknown+function+localised+to+cytoplasm+and+nucleus;pedant_db=p3_p13838_Sac_cerev;
S_cerevisiae_chr10	orf	gene	647120	647470	.	+	.	ID=yjr120w;Name=yjr120w;Note=Conserved+hypothetical+protein;pedant_db=p3_p13838_Sac_cerev;
S_cerevisiae_chr10	orf	mRNA	647120	647470	.	+	.	ID=mRNA_yjr120w;Parent=yjr120w;Name=yjr120w;Note=Conserved+hypothetical+protein;pedant_db=p3_p13838_Sac_cerev;
S_cerevisiae_chr10	orf	exon	647120	647470	.	+	.	Parent=mRNA_yjr120w;Note=Conserved+hypothetical+protein;pedant_db=p3_p13838_Sac_cerev;
S_cerevisiae_chr10	orf	CDS	647120	647470	.	+	0	Parent=mRNA_yjr120w;Note=Conserved+hypothetical+protein;pedant_db=p3_p13838_Sac_cerev;
S_cerevisiae_chr10	orf	gene	647601	649136	.	+	.	ID=yjr121w;Name=yjr121w;Note=ATP2+-+F1F0-ATPase+complex,+F1+beta+subunit;pedant_db=p3_p13838_Sac_cerev;
S_cerevisiae_chr10	orf	mRNA	647601	649136	.	+	.	ID=mRNA_yjr121w;Parent=yjr121w;Name=yjr121w;Note=ATP2+-+F1F0-ATPase+complex,+F1+beta+subunit;pedant_db=p3_p13838_Sac_cerev;
S_cerevisiae_chr10	orf	exon	647601	649136	.	+	.	Parent=mRNA_yjr121w;Note=ATP2+-+F1F0-ATPase+complex,+F1+beta+subunit;pedant_db=p3_p13838_Sac_cerev;
S_cerevisiae_chr10	orf	CDS	647601	649136	.	+	0	Parent=mRNA_yjr121w;Note=ATP2+-+F1F0-ATPase+complex,+F1+beta+subunit;pedant_db=p3_p13838_Sac_cerev;
S_cerevisiae_chr10	orf	gene	649770	651263	.	+	.	ID=yjr122w;Name=yjr122w;Note=CAF17+-+CCR4+associated+factor;pedant_db=p3_p13838_Sac_cerev;
S_cerevisiae_chr10	orf	mRNA	649770	651263	.	+	.	ID=mRNA_yjr122w;Parent=yjr122w;Name=yjr122w;Note=CAF17+-+CCR4+associated+factor;pedant_db=p3_p13838_Sac_cerev;
S_cerevisiae_chr10	orf	exon	649770	651263	.	+	.	Parent=mRNA_yjr122w;Note=CAF17+-+CCR4+associated+factor;pedant_db=p3_p13838_Sac_cerev;
S_cerevisiae_chr10	orf	CDS	649770	651263	.	+	0	Parent=mRNA_yjr122w;Note=CAF17+-+CCR4+associated+factor;pedant_db=p3_p13838_Sac_cerev;
S_cerevisiae_chr10	orf	gene	651895	652572	.	+	.	ID=yjr123w;Name=yjr123w;Note=RPS5+-+Ribosomal+protein+S5.e;pedant_db=p3_p13838_Sac_cerev;
S_cerevisiae_chr10	orf	mRNA	651895	652572	.	+	.	ID=mRNA_yjr123w;Parent=yjr123w;Name=yjr123w;Note=RPS5+-+Ribosomal+protein+S5.e;pedant_db=p3_p13838_Sac_cerev;
S_cerevisiae_chr10	orf	exon	651895	652572	.	+	.	Parent=mRNA_yjr123w;Note=RPS5+-+Ribosomal+protein+S5.e;pedant_db=p3_p13838_Sac_cerev;
S_cerevisiae_chr10	orf	CDS	651895	652572	.	+	0	Parent=mRNA_yjr123w;Note=RPS5+-+Ribosomal+protein+S5.e;pedant_db=p3_p13838_Sac_cerev;
S_cerevisiae_chr10	orf	gene	652886	654232	.	-	.	ID=yjr124c;Name=yjr124c;Note=Weak+similarity+to+Staphylococcus+multidrug+resistance+protein;pedant_db=p3_p13838_Sac_cerev;
S_cerevisiae_chr10	orf	mRNA	652886	654232	.	-	.	ID=mRNA_yjr124c;Parent=yjr124c;Name=yjr124c;Note=Weak+similarity+to+Staphylococcus+multidrug+resistance+protein;pedant_db=p3_p13838_Sac_cerev;
S_cerevisiae_chr10	orf	exon	652886	654232	.	-	.	Parent=mRNA_yjr124c;Note=Weak+similarity+to+Staphylococcus+multidrug+resistance+protein;pedant_db=p3_p13838_Sac_cerev;
S_cerevisiae_chr10	orf	CDS	652886	654232	.	-	0	Parent=mRNA_yjr124c;Note=Weak+similarity+to+Staphylococcus+multidrug+resistance+protein;pedant_db=p3_p13838_Sac_cerev;
S_cerevisiae_chr10	orf	gene	654731	655957	.	-	.	ID=yjr125c;Name=yjr125c;Note=ENT3+-+Cytoskeletal+adaptor;pedant_db=p3_p13838_Sac_cerev;
S_cerevisiae_chr10	orf	mRNA	654731	655957	.	-	.	ID=mRNA_yjr125c;Parent=yjr125c;Name=yjr125c;Note=ENT3+-+Cytoskeletal+adaptor;pedant_db=p3_p13838_Sac_cerev;
S_cerevisiae_chr10	orf	exon	654731	655957	.	-	.	Parent=mRNA_yjr125c;Note=ENT3+-+Cytoskeletal+adaptor;pedant_db=p3_p13838_Sac_cerev;
S_cerevisiae_chr10	orf	CDS	654731	655957	.	-	0	Parent=mRNA_yjr125c;Note=ENT3+-+Cytoskeletal+adaptor;pedant_db=p3_p13838_Sac_cerev;
S_cerevisiae_chr10	orf	gene	656248	658683	.	-	.	ID=yjr126c;Name=yjr126c;Note=VPS70+-+Protein+involved+in+vacuolar+sorting;pedant_db=p3_p13838_Sac_cerev;
S_cerevisiae_chr10	orf	mRNA	656248	658683	.	-	.	ID=mRNA_yjr126c;Parent=yjr126c;Name=yjr126c;Note=VPS70+-+Protein+involved+in+vacuolar+sorting;pedant_db=p3_p13838_Sac_cerev;
S_cerevisiae_chr10	orf	exon	656248	658683	.	-	.	Parent=mRNA_yjr126c;Note=VPS70+-+Protein+involved+in+vacuolar+sorting;pedant_db=p3_p13838_Sac_cerev;
S_cerevisiae_chr10	orf	CDS	656248	658683	.	-	0	Parent=mRNA_yjr126c;Note=VPS70+-+Protein+involved+in+vacuolar+sorting;pedant_db=p3_p13838_Sac_cerev;
S_cerevisiae_chr10	orf	gene	658911	663053	.	-	.	ID=yjr127c;Name=yjr127c;Note=RSF2+-+Zinc-finger+protein+involved+in+transcriptional+control,+products+required+for+glycerol-based+growth,+respiration,+and+other+functions;pedant_db=p3_p13838_Sac_cerev;
S_cerevisiae_chr10	orf	mRNA	658911	663053	.	-	.	ID=mRNA_yjr127c;Parent=yjr127c;Name=yjr127c;Note=RSF2+-+Zinc-finger+protein+involved+in+transcriptional+control,+products+required+for+glycerol-based+growth,+respiration,+and+other+functions;pedant_db=p3_p13838_Sac_cerev;
S_cerevisiae_chr10	orf	exon	658911	663053	.	-	.	Parent=mRNA_yjr127c;Note=RSF2+-+Zinc-finger+protein+involved+in+transcriptional+control,+products+required+for+glycerol-based+growth,+respiration,+and+other+functions;pedant_db=p3_p13838_Sac_cerev;
S_cerevisiae_chr10	orf	CDS	658911	663053	.	-	0	Parent=mRNA_yjr127c;Note=RSF2+-+Zinc-finger+protein+involved+in+transcriptional+control,+products+required+for+glycerol-based+growth,+respiration,+and+other+functions;pedant_db=p3_p13838_Sac_cerev;
S_cerevisiae_chr10	orf	gene	663994	665013	.	-	.	ID=yjr129c;Name=yjr129c;Note=Protein+of+unknown+function+localised+to+cytoplasm;pedant_db=p3_p13838_Sac_cerev;
S_cerevisiae_chr10	orf	mRNA	663994	665013	.	-	.	ID=mRNA_yjr129c;Parent=yjr129c;Name=yjr129c;Note=Protein+of+unknown+function+localised+to+cytoplasm;pedant_db=p3_p13838_Sac_cerev;
S_cerevisiae_chr10	orf	exon	663994	665013	.	-	.	Parent=mRNA_yjr129c;Note=Protein+of+unknown+function+localised+to+cytoplasm;pedant_db=p3_p13838_Sac_cerev;
S_cerevisiae_chr10	orf	CDS	663994	665013	.	-	0	Parent=mRNA_yjr129c;Note=Protein+of+unknown+function+localised+to+cytoplasm;pedant_db=p3_p13838_Sac_cerev;
S_cerevisiae_chr10	orf	gene	665212	667131	.	-	.	ID=yjr130c;Name=yjr130c;Note=STR2+-+Cystathionine+gamma-synthase;pedant_db=p3_p13838_Sac_cerev;
S_cerevisiae_chr10	orf	mRNA	665212	667131	.	-	.	ID=mRNA_yjr130c;Parent=yjr130c;Name=yjr130c;Note=STR2+-+Cystathionine+gamma-synthase;pedant_db=p3_p13838_Sac_cerev;
S_cerevisiae_chr10	orf	exon	665212	667131	.	-	.	Parent=mRNA_yjr130c;Note=STR2+-+Cystathionine+gamma-synthase;pedant_db=p3_p13838_Sac_cerev;
S_cerevisiae_chr10	orf	CDS	665212	667131	.	-	0	Parent=mRNA_yjr130c;Note=STR2+-+Cystathionine+gamma-synthase;pedant_db=p3_p13838_Sac_cerev;
S_cerevisiae_chr10	orf	gene	667638	669287	.	+	.	ID=yjr131w;Name=yjr131w;Note=MNS1+-+Alpha1,2-mannosidase;pedant_db=p3_p13838_Sac_cerev;
S_cerevisiae_chr10	orf	mRNA	667638	669287	.	+	.	ID=mRNA_yjr131w;Parent=yjr131w;Name=yjr131w;Note=MNS1+-+Alpha1,2-mannosidase;pedant_db=p3_p13838_Sac_cerev;
S_cerevisiae_chr10	orf	exon	667638	669287	.	+	.	Parent=mRNA_yjr131w;Note=MNS1+-+Alpha1,2-mannosidase;pedant_db=p3_p13838_Sac_cerev;
S_cerevisiae_chr10	orf	CDS	667638	669287	.	+	0	Parent=mRNA_yjr131w;Note=MNS1+-+Alpha1,2-mannosidase;pedant_db=p3_p13838_Sac_cerev;
S_cerevisiae_chr10	orf	gene	669516	672662	.	+	.	ID=yjr132w;Name=yjr132w;Note=NMD5+-+Nam7p+interacting+protein;pedant_db=p3_p13838_Sac_cerev;
S_cerevisiae_chr10	orf	mRNA	669516	672662	.	+	.	ID=mRNA_yjr132w;Parent=yjr132w;Name=yjr132w;Note=NMD5+-+Nam7p+interacting+protein;pedant_db=p3_p13838_Sac_cerev;
S_cerevisiae_chr10	orf	exon	669516	672662	.	+	.	Parent=mRNA_yjr132w;Note=NMD5+-+Nam7p+interacting+protein;pedant_db=p3_p13838_Sac_cerev;
S_cerevisiae_chr10	orf	CDS	669516	672662	.	+	0	Parent=mRNA_yjr132w;Note=NMD5+-+Nam7p+interacting+protein;pedant_db=p3_p13838_Sac_cerev;
S_cerevisiae_chr10	orf	gene	672985	673614	.	+	.	ID=yjr133w;Name=yjr133w;Note=XPT1+-+Xanthine+phosphoribosyl+transferase;pedant_db=p3_p13838_Sac_cerev;
S_cerevisiae_chr10	orf	mRNA	672985	673614	.	+	.	ID=mRNA_yjr133w;Parent=yjr133w;Name=yjr133w;Note=XPT1+-+Xanthine+phosphoribosyl+transferase;pedant_db=p3_p13838_Sac_cerev;
S_cerevisiae_chr10	orf	exon	672985	673614	.	+	.	Parent=mRNA_yjr133w;Note=XPT1+-+Xanthine+phosphoribosyl+transferase;pedant_db=p3_p13838_Sac_cerev;
S_cerevisiae_chr10	orf	CDS	672985	673614	.	+	0	Parent=mRNA_yjr133w;Note=XPT1+-+Xanthine+phosphoribosyl+transferase;pedant_db=p3_p13838_Sac_cerev;
S_cerevisiae_chr10	orf	gene	673723	675846	.	-	.	ID=yjr134c;Name=yjr134c;Note=SGM1+-+Protein+required+for+wild-type+growth+rate+on+galactose+and+mannose;pedant_db=p3_p13838_Sac_cerev;
S_cerevisiae_chr10	orf	mRNA	673723	675846	.	-	.	ID=mRNA_yjr134c;Parent=yjr134c;Name=yjr134c;Note=SGM1+-+Protein+required+for+wild-type+growth+rate+on+galactose+and+mannose;pedant_db=p3_p13838_Sac_cerev;
S_cerevisiae_chr10	orf	exon	673723	675846	.	-	.	Parent=mRNA_yjr134c;Note=SGM1+-+Protein+required+for+wild-type+growth+rate+on+galactose+and+mannose;pedant_db=p3_p13838_Sac_cerev;
S_cerevisiae_chr10	orf	CDS	673723	675846	.	-	0	Parent=mRNA_yjr134c;Note=SGM1+-+Protein+required+for+wild-type+growth+rate+on+galactose+and+mannose;pedant_db=p3_p13838_Sac_cerev;
S_cerevisiae_chr10	orf	gene	676053	676772	.	-	.	ID=yjr135c;Name=yjr135c;Note=MCM22+-+Outer+kinetochore+protein;pedant_db=p3_p13838_Sac_cerev;
S_cerevisiae_chr10	orf	mRNA	676053	676772	.	-	.	ID=mRNA_yjr135c;Parent=yjr135c;Name=yjr135c;Note=MCM22+-+Outer+kinetochore+protein;pedant_db=p3_p13838_Sac_cerev;
S_cerevisiae_chr10	orf	exon	676053	676772	.	-	.	Parent=mRNA_yjr135c;Note=MCM22+-+Outer+kinetochore+protein;pedant_db=p3_p13838_Sac_cerev;
S_cerevisiae_chr10	orf	CDS	676053	676772	.	-	0	Parent=mRNA_yjr135c;Note=MCM22+-+Outer+kinetochore+protein;pedant_db=p3_p13838_Sac_cerev;
S_cerevisiae_chr10	orf	gene	676965	677228	.	+	.	ID=yjr135w-a;Name=yjr135w-a;Note=TIM8+-+Delivers+Proteins+across+the+intermembrane+space+of+mitochondria+to+the+TIM22+complex;pedant_db=p3_p13838_Sac_cerev;
S_cerevisiae_chr10	orf	mRNA	676965	677228	.	+	.	ID=mRNA_yjr135w-a;Parent=yjr135w-a;Name=yjr135w-a;Note=TIM8+-+Delivers+Proteins+across+the+intermembrane+space+of+mitochondria+to+the+TIM22+complex;pedant_db=p3_p13838_Sac_cerev;
S_cerevisiae_chr10	orf	exon	676965	677228	.	+	.	Parent=mRNA_yjr135w-a;Note=TIM8+-+Delivers+Proteins+across+the+intermembrane+space+of+mitochondria+to+the+TIM22+complex;pedant_db=p3_p13838_Sac_cerev;
S_cerevisiae_chr10	orf	CDS	676965	677228	.	+	0	Parent=mRNA_yjr135w-a;Note=TIM8+-+Delivers+Proteins+across+the+intermembrane+space+of+mitochondria+to+the+TIM22+complex;pedant_db=p3_p13838_Sac_cerev;
S_cerevisiae_chr10	orf	gene	677435	678700	.	-	.	ID=yjr136c;Name=yjr136c;Note=Protein+putative+involved+in+protein+synthesis;pedant_db=p3_p13838_Sac_cerev;
S_cerevisiae_chr10	orf	mRNA	677435	678700	.	-	.	ID=mRNA_yjr136c;Parent=yjr136c;Name=yjr136c;Note=Protein+putative+involved+in+protein+synthesis;pedant_db=p3_p13838_Sac_cerev;
S_cerevisiae_chr10	orf	exon	677435	678700	.	-	.	Parent=mRNA_yjr136c;Note=Protein+putative+involved+in+protein+synthesis;pedant_db=p3_p13838_Sac_cerev;
S_cerevisiae_chr10	orf	CDS	677435	678700	.	-	0	Parent=mRNA_yjr136c;Note=Protein+putative+involved+in+protein+synthesis;pedant_db=p3_p13838_Sac_cerev;
S_cerevisiae_chr10	orf	gene	678951	683279	.	-	.	ID=yjr137c;Name=yjr137c;Note=ECM17+-+Protein+involved+in+cell+wall+biogenesis+and+architecture;pedant_db=p3_p13838_Sac_cerev;
S_cerevisiae_chr10	orf	mRNA	678951	683279	.	-	.	ID=mRNA_yjr137c;Parent=yjr137c;Name=yjr137c;Note=ECM17+-+Protein+involved+in+cell+wall+biogenesis+and+architecture;pedant_db=p3_p13838_Sac_cerev;
S_cerevisiae_chr10	orf	exon	678951	683279	.	-	.	Parent=mRNA_yjr137c;Note=ECM17+-+Protein+involved+in+cell+wall+biogenesis+and+architecture;pedant_db=p3_p13838_Sac_cerev;
S_cerevisiae_chr10	orf	CDS	678951	683279	.	-	0	Parent=mRNA_yjr137c;Note=ECM17+-+Protein+involved+in+cell+wall+biogenesis+and+architecture;pedant_db=p3_p13838_Sac_cerev;
S_cerevisiae_chr10	orf	gene	684561	689315	.	+	.	ID=yjr138w;Name=yjr138w;Note=IML1+-+Vacuolar+membrane+protein;pedant_db=p3_p13838_Sac_cerev;
S_cerevisiae_chr10	orf	mRNA	684561	689315	.	+	.	ID=mRNA_yjr138w;Parent=yjr138w;Name=yjr138w;Note=IML1+-+Vacuolar+membrane+protein;pedant_db=p3_p13838_Sac_cerev;
S_cerevisiae_chr10	orf	exon	684561	689315	.	+	.	Parent=mRNA_yjr138w;Note=IML1+-+Vacuolar+membrane+protein;pedant_db=p3_p13838_Sac_cerev;
S_cerevisiae_chr10	orf	CDS	684561	689315	.	+	0	Parent=mRNA_yjr138w;Note=IML1+-+Vacuolar+membrane+protein;pedant_db=p3_p13838_Sac_cerev;
S_cerevisiae_chr10	orf	gene	689439	690518	.	-	.	ID=yjr139c;Name=yjr139c;Note=HOM6+-+Homoserine+dehydrogenase;pedant_db=p3_p13838_Sac_cerev;
S_cerevisiae_chr10	orf	mRNA	689439	690518	.	-	.	ID=mRNA_yjr139c;Parent=yjr139c;Name=yjr139c;Note=HOM6+-+Homoserine+dehydrogenase;pedant_db=p3_p13838_Sac_cerev;
S_cerevisiae_chr10	orf	exon	689439	690518	.	-	.	Parent=mRNA_yjr139c;Note=HOM6+-+Homoserine+dehydrogenase;pedant_db=p3_p13838_Sac_cerev;
S_cerevisiae_chr10	orf	CDS	689439	690518	.	-	0	Parent=mRNA_yjr139c;Note=HOM6+-+Homoserine+dehydrogenase;pedant_db=p3_p13838_Sac_cerev;
S_cerevisiae_chr10	orf	gene	690744	695690	.	-	.	ID=yjr140c;Name=yjr140c;Note=HIR3+-+Protein+involved+in+cell+cycle+regulation+of+histone+transcription;pedant_db=p3_p13838_Sac_cerev;
S_cerevisiae_chr10	orf	mRNA	690744	695690	.	-	.	ID=mRNA_yjr140c;Parent=yjr140c;Name=yjr140c;Note=HIR3+-+Protein+involved+in+cell+cycle+regulation+of+histone+transcription;pedant_db=p3_p13838_Sac_cerev;
S_cerevisiae_chr10	orf	exon	690744	695690	.	-	.	Parent=mRNA_yjr140c;Note=HIR3+-+Protein+involved+in+cell+cycle+regulation+of+histone+transcription;pedant_db=p3_p13838_Sac_cerev;
S_cerevisiae_chr10	orf	CDS	690744	695690	.	-	0	Parent=mRNA_yjr140c;Note=HIR3+-+Protein+involved+in+cell+cycle+regulation+of+histone+transcription;pedant_db=p3_p13838_Sac_cerev;
S_cerevisiae_chr10	orf	gene	695900	696943	.	+	.	ID=yjr141w;Name=yjr141w;Note=Weak+similarity+to+hypothetical+protein+SPBC1734.10c+S.+pombe;pedant_db=p3_p13838_Sac_cerev;
S_cerevisiae_chr10	orf	mRNA	695900	696943	.	+	.	ID=mRNA_yjr141w;Parent=yjr141w;Name=yjr141w;Note=Weak+similarity+to+hypothetical+protein+SPBC1734.10c+S.+pombe;pedant_db=p3_p13838_Sac_cerev;
S_cerevisiae_chr10	orf	exon	695900	696943	.	+	.	Parent=mRNA_yjr141w;Note=Weak+similarity+to+hypothetical+protein+SPBC1734.10c+S.+pombe;pedant_db=p3_p13838_Sac_cerev;
S_cerevisiae_chr10	orf	CDS	695900	696943	.	+	0	Parent=mRNA_yjr141w;Note=Weak+similarity+to+hypothetical+protein+SPBC1734.10c+S.+pombe;pedant_db=p3_p13838_Sac_cerev;
S_cerevisiae_chr10	orf	gene	697135	698163	.	+	.	ID=yjr142w;Name=yjr142w;Note=Putative+thiamin+pyrophosphokinase;pedant_db=p3_p13838_Sac_cerev;
S_cerevisiae_chr10	orf	mRNA	697135	698163	.	+	.	ID=mRNA_yjr142w;Parent=yjr142w;Name=yjr142w;Note=Putative+thiamin+pyrophosphokinase;pedant_db=p3_p13838_Sac_cerev;
S_cerevisiae_chr10	orf	exon	697135	698163	.	+	.	Parent=mRNA_yjr142w;Note=Putative+thiamin+pyrophosphokinase;pedant_db=p3_p13838_Sac_cerev;
S_cerevisiae_chr10	orf	CDS	697135	698163	.	+	0	Parent=mRNA_yjr142w;Note=Putative+thiamin+pyrophosphokinase;pedant_db=p3_p13838_Sac_cerev;
S_cerevisiae_chr10	orf	gene	698320	700608	.	-	.	ID=yjr143c;Name=yjr143c;Note=PMT4+-+Dolichyl-phosphate-mannose--protein+O-mannosyl+transferase;pedant_db=p3_p13838_Sac_cerev;
S_cerevisiae_chr10	orf	mRNA	698320	700608	.	-	.	ID=mRNA_yjr143c;Parent=yjr143c;Name=yjr143c;Note=PMT4+-+Dolichyl-phosphate-mannose--protein+O-mannosyl+transferase;pedant_db=p3_p13838_Sac_cerev;
S_cerevisiae_chr10	orf	exon	698320	700608	.	-	.	Parent=mRNA_yjr143c;Note=PMT4+-+Dolichyl-phosphate-mannose--protein+O-mannosyl+transferase;pedant_db=p3_p13838_Sac_cerev;
S_cerevisiae_chr10	orf	CDS	698320	700608	.	-	0	Parent=mRNA_yjr143c;Note=PMT4+-+Dolichyl-phosphate-mannose--protein+O-mannosyl+transferase;pedant_db=p3_p13838_Sac_cerev;
S_cerevisiae_chr10	orf	gene	700876	701685	.	+	.	ID=yjr144w;Name=yjr144w;Note=MGM101+-+Mitochondrial+genome+maintenance+protein;pedant_db=p3_p13838_Sac_cerev;
S_cerevisiae_chr10	orf	mRNA	700876	701685	.	+	.	ID=mRNA_yjr144w;Parent=yjr144w;Name=yjr144w;Note=MGM101+-+Mitochondrial+genome+maintenance+protein;pedant_db=p3_p13838_Sac_cerev;
S_cerevisiae_chr10	orf	exon	700876	701685	.	+	.	Parent=mRNA_yjr144w;Note=MGM101+-+Mitochondrial+genome+maintenance+protein;pedant_db=p3_p13838_Sac_cerev;
S_cerevisiae_chr10	orf	CDS	700876	701685	.	+	0	Parent=mRNA_yjr144w;Note=MGM101+-+Mitochondrial+genome+maintenance+protein;pedant_db=p3_p13838_Sac_cerev;
S_cerevisiae_chr10	orf	gene	702021	703062	.	-	.	ID=yjr145c;Name=yjr145c;Note=RPS4A+-+Ribosomal+protein+S4.e.c10;pedant_db=p3_p13838_Sac_cerev;
S_cerevisiae_chr10	orf	mRNA	702021	703062	.	-	.	ID=mRNA_yjr145c;Parent=yjr145c;Name=yjr145c;Note=RPS4A+-+Ribosomal+protein+S4.e.c10;pedant_db=p3_p13838_Sac_cerev;
S_cerevisiae_chr10	orf	exon	702021	702792	.	-	.	Parent=mRNA_yjr145c;Note=RPS4A+-+Ribosomal+protein+S4.e.c10;pedant_db=p3_p13838_Sac_cerev;
S_cerevisiae_chr10	orf	CDS	702021	702792	.	-	0	Parent=mRNA_yjr145c;Note=RPS4A+-+Ribosomal+protein+S4.e.c10;pedant_db=p3_p13838_Sac_cerev;
S_cerevisiae_chr10	orf	exon	703049	703062	.	-	.	Parent=mRNA_yjr145c;Note=RPS4A+-+Ribosomal+protein+S4.e.c10;pedant_db=p3_p13838_Sac_cerev;
S_cerevisiae_chr10	orf	CDS	703049	703062	.	-	0	Parent=mRNA_yjr145c;Note=RPS4A+-+Ribosomal+protein+S4.e.c10;pedant_db=p3_p13838_Sac_cerev;
S_cerevisiae_chr10	orf	gene	703879	704232	.	+	.	ID=yjr146w;Name=yjr146w;Note=Protein+uf+unknown+function+localised+to+cytoplasm+and+nucleus;pedant_db=p3_p13838_Sac_cerev;
S_cerevisiae_chr10	orf	mRNA	703879	704232	.	+	.	ID=mRNA_yjr146w;Parent=yjr146w;Name=yjr146w;Note=Protein+uf+unknown+function+localised+to+cytoplasm+and+nucleus;pedant_db=p3_p13838_Sac_cerev;
S_cerevisiae_chr10	orf	exon	703879	704232	.	+	.	Parent=mRNA_yjr146w;Note=Protein+uf+unknown+function+localised+to+cytoplasm+and+nucleus;pedant_db=p3_p13838_Sac_cerev;
S_cerevisiae_chr10	orf	CDS	703879	704232	.	+	0	Parent=mRNA_yjr146w;Note=Protein+uf+unknown+function+localised+to+cytoplasm+and+nucleus;pedant_db=p3_p13838_Sac_cerev;
S_cerevisiae_chr10	orf	gene	704190	705266	.	+	.	ID=yjr147w;Name=yjr147w;Note=HMS2+-+High-copy+MEP2+Suppressor;pedant_db=p3_p13838_Sac_cerev;
S_cerevisiae_chr10	orf	mRNA	704190	705266	.	+	.	ID=mRNA_yjr147w;Parent=yjr147w;Name=yjr147w;Note=HMS2+-+High-copy+MEP2+Suppressor;pedant_db=p3_p13838_Sac_cerev;
S_cerevisiae_chr10	orf	exon	704190	705266	.	+	.	Parent=mRNA_yjr147w;Note=HMS2+-+High-copy+MEP2+Suppressor;pedant_db=p3_p13838_Sac_cerev;
S_cerevisiae_chr10	orf	CDS	704190	705266	.	+	0	Parent=mRNA_yjr147w;Note=HMS2+-+High-copy+MEP2+Suppressor;pedant_db=p3_p13838_Sac_cerev;
S_cerevisiae_chr10	orf	gene	705738	706868	.	+	.	ID=yjr148w;Name=yjr148w;Note=BAT2+-+Branched+chain+amino+acid+aminotransferase,+cytosolic;pedant_db=p3_p13838_Sac_cerev;
S_cerevisiae_chr10	orf	mRNA	705738	706868	.	+	.	ID=mRNA_yjr148w;Parent=yjr148w;Name=yjr148w;Note=BAT2+-+Branched+chain+amino+acid+aminotransferase,+cytosolic;pedant_db=p3_p13838_Sac_cerev;
S_cerevisiae_chr10	orf	exon	705738	706868	.	+	.	Parent=mRNA_yjr148w;Note=BAT2+-+Branched+chain+amino+acid+aminotransferase,+cytosolic;pedant_db=p3_p13838_Sac_cerev;
S_cerevisiae_chr10	orf	CDS	705738	706868	.	+	0	Parent=mRNA_yjr148w;Note=BAT2+-+Branched+chain+amino+acid+aminotransferase,+cytosolic;pedant_db=p3_p13838_Sac_cerev;
S_cerevisiae_chr10	orf	gene	707154	708368	.	+	.	ID=yjr149w;Name=yjr149w;Note=Putative+2-nitropropane+dioxygenase;pedant_db=p3_p13838_Sac_cerev;
S_cerevisiae_chr10	orf	mRNA	707154	708368	.	+	.	ID=mRNA_yjr149w;Parent=yjr149w;Name=yjr149w;Note=Putative+2-nitropropane+dioxygenase;pedant_db=p3_p13838_Sac_cerev;
S_cerevisiae_chr10	orf	exon	707154	708368	.	+	.	Parent=mRNA_yjr149w;Note=Putative+2-nitropropane+dioxygenase;pedant_db=p3_p13838_Sac_cerev;
S_cerevisiae_chr10	orf	CDS	707154	708368	.	+	0	Parent=mRNA_yjr149w;Note=Putative+2-nitropropane+dioxygenase;pedant_db=p3_p13838_Sac_cerev;
S_cerevisiae_chr10	orf	gene	708805	709701	.	-	.	ID=yjr150c;Name=yjr150c;Note=DAN1+-+Only+expressed+under+anaerobic+conditions;pedant_db=p3_p13838_Sac_cerev;
S_cerevisiae_chr10	orf	mRNA	708805	709701	.	-	.	ID=mRNA_yjr150c;Parent=yjr150c;Name=yjr150c;Note=DAN1+-+Only+expressed+under+anaerobic+conditions;pedant_db=p3_p13838_Sac_cerev;
S_cerevisiae_chr10	orf	exon	708805	709701	.	-	.	Parent=mRNA_yjr150c;Note=DAN1+-+Only+expressed+under+anaerobic+conditions;pedant_db=p3_p13838_Sac_cerev;
S_cerevisiae_chr10	orf	CDS	708805	709701	.	-	0	Parent=mRNA_yjr150c;Note=DAN1+-+Only+expressed+under+anaerobic+conditions;pedant_db=p3_p13838_Sac_cerev;
S_cerevisiae_chr10	orf	gene	712249	715734	.	-	.	ID=yjr151c;Name=yjr151c;Note=DAN4+-+Cell+wall+mannoprotein,+expressed+under+anaerobic+conditions,+completely+repressed+during+aerobic+growth;pedant_db=p3_p13838_Sac_cerev;
S_cerevisiae_chr10	orf	mRNA	712249	715734	.	-	.	ID=mRNA_yjr151c;Parent=yjr151c;Name=yjr151c;Note=DAN4+-+Cell+wall+mannoprotein,+expressed+under+anaerobic+conditions,+completely+repressed+during+aerobic+growth;pedant_db=p3_p13838_Sac_cerev;
S_cerevisiae_chr10	orf	exon	712249	715734	.	-	.	Parent=mRNA_yjr151c;Note=DAN4+-+Cell+wall+mannoprotein,+expressed+under+anaerobic+conditions,+completely+repressed+during+aerobic+growth;pedant_db=p3_p13838_Sac_cerev;
S_cerevisiae_chr10	orf	CDS	712249	715734	.	-	0	Parent=mRNA_yjr151c;Note=DAN4+-+Cell+wall+mannoprotein,+expressed+under+anaerobic+conditions,+completely+repressed+during+aerobic+growth;pedant_db=p3_p13838_Sac_cerev;
S_cerevisiae_chr10	orf	gene	717574	717624	.	+	.	ID=yjr151w-a;Name=yjr151w-a;Note=Hypothetical+protein+identified+by+fungal+homology+and+RT-PCR;pedant_db=p3_p13838_Sac_cerev;
S_cerevisiae_chr10	orf	mRNA	717574	717624	.	+	.	ID=mRNA_yjr151w-a;Parent=yjr151w-a;Name=yjr151w-a;Note=Hypothetical+protein+identified+by+fungal+homology+and+RT-PCR;pedant_db=p3_p13838_Sac_cerev;
S_cerevisiae_chr10	orf	exon	717574	717624	.	+	.	Parent=mRNA_yjr151w-a;Note=Hypothetical+protein+identified+by+fungal+homology+and+RT-PCR;pedant_db=p3_p13838_Sac_cerev;
S_cerevisiae_chr10	orf	CDS	717574	717624	.	+	0	Parent=mRNA_yjr151w-a;Note=Hypothetical+protein+identified+by+fungal+homology+and+RT-PCR;pedant_db=p3_p13838_Sac_cerev;
S_cerevisiae_chr10	orf	gene	719660	721291	.	+	.	ID=yjr152w;Name=yjr152w;Note=DAL5+-+Allantoate+and+ureidosuccinate+permease;pedant_db=p3_p13838_Sac_cerev;
S_cerevisiae_chr10	orf	mRNA	719660	721291	.	+	.	ID=mRNA_yjr152w;Parent=yjr152w;Name=yjr152w;Note=DAL5+-+Allantoate+and+ureidosuccinate+permease;pedant_db=p3_p13838_Sac_cerev;
S_cerevisiae_chr10	orf	exon	719660	721291	.	+	.	Parent=mRNA_yjr152w;Note=DAL5+-+Allantoate+and+ureidosuccinate+permease;pedant_db=p3_p13838_Sac_cerev;
S_cerevisiae_chr10	orf	CDS	719660	721291	.	+	0	Parent=mRNA_yjr152w;Note=DAL5+-+Allantoate+and+ureidosuccinate+permease;pedant_db=p3_p13838_Sac_cerev;
S_cerevisiae_chr10	orf	gene	722809	723894	.	+	.	ID=yjr153w;Name=yjr153w;Note=PGU1+-+Endo-polygalacturonase;pedant_db=p3_p13838_Sac_cerev;
S_cerevisiae_chr10	orf	mRNA	722809	723894	.	+	.	ID=mRNA_yjr153w;Parent=yjr153w;Name=yjr153w;Note=PGU1+-+Endo-polygalacturonase;pedant_db=p3_p13838_Sac_cerev;
S_cerevisiae_chr10	orf	exon	722809	723894	.	+	.	Parent=mRNA_yjr153w;Note=PGU1+-+Endo-polygalacturonase;pedant_db=p3_p13838_Sac_cerev;
S_cerevisiae_chr10	orf	CDS	722809	723894	.	+	0	Parent=mRNA_yjr153w;Note=PGU1+-+Endo-polygalacturonase;pedant_db=p3_p13838_Sac_cerev;
S_cerevisiae_chr10	orf	gene	725778	726818	.	+	.	ID=yjr154w;Name=yjr154w;Note=Protein+of+unknown+function+localised+to+cytoplasm;pedant_db=p3_p13838_Sac_cerev;
S_cerevisiae_chr10	orf	mRNA	725778	726818	.	+	.	ID=mRNA_yjr154w;Parent=yjr154w;Name=yjr154w;Note=Protein+of+unknown+function+localised+to+cytoplasm;pedant_db=p3_p13838_Sac_cerev;
S_cerevisiae_chr10	orf	exon	725778	726818	.	+	.	Parent=mRNA_yjr154w;Note=Protein+of+unknown+function+localised+to+cytoplasm;pedant_db=p3_p13838_Sac_cerev;
S_cerevisiae_chr10	orf	CDS	725778	726818	.	+	0	Parent=mRNA_yjr154w;Note=Protein+of+unknown+function+localised+to+cytoplasm;pedant_db=p3_p13838_Sac_cerev;
S_cerevisiae_chr10	orf	gene	727399	728265	.	+	.	ID=yjr155w;Name=yjr155w;Note=AAD10+-+Putative+aryl-alcohol+dehydrogenase;pedant_db=p3_p13838_Sac_cerev;
S_cerevisiae_chr10	orf	mRNA	727399	728265	.	+	.	ID=mRNA_yjr155w;Parent=yjr155w;Name=yjr155w;Note=AAD10+-+Putative+aryl-alcohol+dehydrogenase;pedant_db=p3_p13838_Sac_cerev;
S_cerevisiae_chr10	orf	exon	727399	728265	.	+	.	Parent=mRNA_yjr155w;Note=AAD10+-+Putative+aryl-alcohol+dehydrogenase;pedant_db=p3_p13838_Sac_cerev;
S_cerevisiae_chr10	orf	CDS	727399	728265	.	+	0	Parent=mRNA_yjr155w;Note=AAD10+-+Putative+aryl-alcohol+dehydrogenase;pedant_db=p3_p13838_Sac_cerev;
S_cerevisiae_chr10	orf	gene	728568	729590	.	-	.	ID=yjr156c;Name=yjr156c;Note=THI11+-+Thiamine+regulated+gene,+homologous+to+nmt1a+in+S.+pombe;pedant_db=p3_p13838_Sac_cerev;
S_cerevisiae_chr10	orf	mRNA	728568	729590	.	-	.	ID=mRNA_yjr156c;Parent=yjr156c;Name=yjr156c;Note=THI11+-+Thiamine+regulated+gene,+homologous+to+nmt1a+in+S.+pombe;pedant_db=p3_p13838_Sac_cerev;
S_cerevisiae_chr10	orf	exon	728568	729590	.	-	.	Parent=mRNA_yjr156c;Note=THI11+-+Thiamine+regulated+gene,+homologous+to+nmt1a+in+S.+pombe;pedant_db=p3_p13838_Sac_cerev;
S_cerevisiae_chr10	orf	CDS	728568	729590	.	-	0	Parent=mRNA_yjr156c;Note=THI11+-+Thiamine+regulated+gene,+homologous+to+nmt1a+in+S.+pombe;pedant_db=p3_p13838_Sac_cerev;
S_cerevisiae_chr10	orf	gene	730509	730871	.	+	.	ID=yjr157w;Name=yjr157w;Note=Hypothetical+protein;pedant_db=p3_p13838_Sac_cerev;
S_cerevisiae_chr10	orf	mRNA	730509	730871	.	+	.	ID=mRNA_yjr157w;Parent=yjr157w;Name=yjr157w;Note=Hypothetical+protein;pedant_db=p3_p13838_Sac_cerev;
S_cerevisiae_chr10	orf	exon	730509	730871	.	+	.	Parent=mRNA_yjr157w;Note=Hypothetical+protein;pedant_db=p3_p13838_Sac_cerev;
S_cerevisiae_chr10	orf	CDS	730509	730871	.	+	0	Parent=mRNA_yjr157w;Note=Hypothetical+protein;pedant_db=p3_p13838_Sac_cerev;
S_cerevisiae_chr10	orf	gene	732434	734137	.	+	.	ID=yjr158w;Name=yjr158w;Note=HXT16+-+Hxt+family+protein+with+intrinsic+hexose+transport+activity+-+unknown+physiological+function;pedant_db=p3_p13838_Sac_cerev;
S_cerevisiae_chr10	orf	mRNA	732434	734137	.	+	.	ID=mRNA_yjr158w;Parent=yjr158w;Name=yjr158w;Note=HXT16+-+Hxt+family+protein+with+intrinsic+hexose+transport+activity+-+unknown+physiological+function;pedant_db=p3_p13838_Sac_cerev;
S_cerevisiae_chr10	orf	exon	732434	734137	.	+	.	Parent=mRNA_yjr158w;Note=HXT16+-+Hxt+family+protein+with+intrinsic+hexose+transport+activity+-+unknown+physiological+function;pedant_db=p3_p13838_Sac_cerev;
S_cerevisiae_chr10	orf	CDS	732434	734137	.	+	0	Parent=mRNA_yjr158w;Note=HXT16+-+Hxt+family+protein+with+intrinsic+hexose+transport+activity+-+unknown+physiological+function;pedant_db=p3_p13838_Sac_cerev;
S_cerevisiae_chr10	orf	gene	736038	737111	.	+	.	ID=yjr159w;Name=yjr159w;Note=SOR1+-+Sorbitol+dehydrogenase;pedant_db=p3_p13838_Sac_cerev;
S_cerevisiae_chr10	orf	mRNA	736038	737111	.	+	.	ID=mRNA_yjr159w;Parent=yjr159w;Name=yjr159w;Note=SOR1+-+Sorbitol+dehydrogenase;pedant_db=p3_p13838_Sac_cerev;
S_cerevisiae_chr10	orf	exon	736038	737111	.	+	.	Parent=mRNA_yjr159w;Note=SOR1+-+Sorbitol+dehydrogenase;pedant_db=p3_p13838_Sac_cerev;
S_cerevisiae_chr10	orf	CDS	736038	737111	.	+	0	Parent=mRNA_yjr159w;Note=SOR1+-+Sorbitol+dehydrogenase;pedant_db=p3_p13838_Sac_cerev;
S_cerevisiae_chr10	orf	gene	738002	739810	.	-	.	ID=yjr160c;Name=yjr160c;Note=MPH3+-+Protein+of+the+maltose+transporter+family+with+hexose+transport+activity+-+unknown+physiological+function;pedant_db=p3_p13838_Sac_cerev;
S_cerevisiae_chr10	orf	mRNA	738002	739810	.	-	.	ID=mRNA_yjr160c;Parent=yjr160c;Name=yjr160c;Note=MPH3+-+Protein+of+the+maltose+transporter+family+with+hexose+transport+activity+-+unknown+physiological+function;pedant_db=p3_p13838_Sac_cerev;
S_cerevisiae_chr10	orf	exon	738002	739810	.	-	.	Parent=mRNA_yjr160c;Note=MPH3+-+Protein+of+the+maltose+transporter+family+with+hexose+transport+activity+-+unknown+physiological+function;pedant_db=p3_p13838_Sac_cerev;
S_cerevisiae_chr10	orf	CDS	738002	739810	.	-	0	Parent=mRNA_yjr160c;Note=MPH3+-+Protein+of+the+maltose+transporter+family+with+hexose+transport+activity+-+unknown+physiological+function;pedant_db=p3_p13838_Sac_cerev;
S_cerevisiae_chr10	orf	gene	742842	743993	.	-	.	ID=yjr161c;Name=yjr161c;Note=COS5+-+Member+of+a+family+of+conserved,+often+subtelomerically-encoded+proteins;pedant_db=p3_p13838_Sac_cerev;
S_cerevisiae_chr10	orf	mRNA	742842	743993	.	-	.	ID=mRNA_yjr161c;Parent=yjr161c;Name=yjr161c;Note=COS5+-+Member+of+a+family+of+conserved,+often+subtelomerically-encoded+proteins;pedant_db=p3_p13838_Sac_cerev;
S_cerevisiae_chr10	orf	exon	742842	743993	.	-	.	Parent=mRNA_yjr161c;Note=COS5+-+Member+of+a+family+of+conserved,+often+subtelomerically-encoded+proteins;pedant_db=p3_p13838_Sac_cerev;
S_cerevisiae_chr10	orf	CDS	742842	743993	.	-	0	Parent=mRNA_yjr161c;Note=COS5+-+Member+of+a+family+of+conserved,+often+subtelomerically-encoded+proteins;pedant_db=p3_p13838_Sac_cerev;
S_cerevisiae_chr10	orf	gene	744905	745255	.	-	.	ID=yjr162c;Name=yjr162c;Note=Strong+similarity+to+subtelomeric+encoded+proteins;pedant_db=p3_p13838_Sac_cerev;
S_cerevisiae_chr10	orf	mRNA	744905	745255	.	-	.	ID=mRNA_yjr162c;Parent=yjr162c;Name=yjr162c;Note=Strong+similarity+to+subtelomeric+encoded+proteins;pedant_db=p3_p13838_Sac_cerev;
S_cerevisiae_chr10	orf	exon	744905	745255	.	-	.	Parent=mRNA_yjr162c;Note=Strong+similarity+to+subtelomeric+encoded+proteins;pedant_db=p3_p13838_Sac_cerev;
S_cerevisiae_chr10	orf	CDS	744905	745255	.	-	0	Parent=mRNA_yjr162c;Note=Strong+similarity+to+subtelomeric+encoded+proteins;pedant_db=p3_p13838_Sac_cerev;
S_cerevisiae_chr11	orf	gene	452	799	.	+	.	ID=ykl225w;Name=ykl225w;Note=Strong+similarity+to+Gin11p,+YKL225w+and+other+subtelomeric+encoded+proteins;pedant_db=p3_p13838_Sac_cerev;
S_cerevisiae_chr11	orf	mRNA	452	799	.	+	.	ID=mRNA_ykl225w;Parent=ykl225w;Name=ykl225w;Note=Strong+similarity+to+Gin11p,+YKL225w+and+other+subtelomeric+encoded+proteins;pedant_db=p3_p13838_Sac_cerev;
S_cerevisiae_chr11	orf	exon	452	799	.	+	.	Parent=mRNA_ykl225w;Note=Strong+similarity+to+Gin11p,+YKL225w+and+other+subtelomeric+encoded+proteins;pedant_db=p3_p13838_Sac_cerev;
S_cerevisiae_chr11	orf	CDS	452	799	.	+	0	Parent=mRNA_ykl225w;Note=Strong+similarity+to+Gin11p,+YKL225w+and+other+subtelomeric+encoded+proteins;pedant_db=p3_p13838_Sac_cerev;
S_cerevisiae_chr11	orf	gene	1811	2182	.	-	.	ID=ykl224c;Name=ykl224c;Note=Strong+similarity+to+members+of+the+Srp1p/Tip1p+family;pedant_db=p3_p13838_Sac_cerev;
S_cerevisiae_chr11	orf	mRNA	1811	2182	.	-	.	ID=mRNA_ykl224c;Parent=ykl224c;Name=ykl224c;Note=Strong+similarity+to+members+of+the+Srp1p/Tip1p+family;pedant_db=p3_p13838_Sac_cerev;
S_cerevisiae_chr11	orf	exon	1811	2182	.	-	.	Parent=mRNA_ykl224c;Note=Strong+similarity+to+members+of+the+Srp1p/Tip1p+family;pedant_db=p3_p13838_Sac_cerev;
S_cerevisiae_chr11	orf	CDS	1811	2182	.	-	0	Parent=mRNA_ykl224c;Note=Strong+similarity+to+members+of+the+Srp1p/Tip1p+family;pedant_db=p3_p13838_Sac_cerev;
S_cerevisiae_chr11	orf	gene	2390	2722	.	+	.	ID=ykl223w;Name=ykl223w;Note=Strong+similarity+to+subtelomeric+encoded+proteins;pedant_db=p3_p13838_Sac_cerev;
S_cerevisiae_chr11	orf	mRNA	2390	2722	.	+	.	ID=mRNA_ykl223w;Parent=ykl223w;Name=ykl223w;Note=Strong+similarity+to+subtelomeric+encoded+proteins;pedant_db=p3_p13838_Sac_cerev;
S_cerevisiae_chr11	orf	exon	2390	2722	.	+	.	Parent=mRNA_ykl223w;Note=Strong+similarity+to+subtelomeric+encoded+proteins;pedant_db=p3_p13838_Sac_cerev;
S_cerevisiae_chr11	orf	CDS	2390	2722	.	+	0	Parent=mRNA_ykl223w;Note=Strong+similarity+to+subtelomeric+encoded+proteins;pedant_db=p3_p13838_Sac_cerev;
S_cerevisiae_chr11	orf	gene	3504	5621	.	-	.	ID=ykl222c;Name=ykl222c;Note=Putative+transcription+factor;pedant_db=p3_p13838_Sac_cerev;
S_cerevisiae_chr11	orf	mRNA	3504	5621	.	-	.	ID=mRNA_ykl222c;Parent=ykl222c;Name=ykl222c;Note=Putative+transcription+factor;pedant_db=p3_p13838_Sac_cerev;
S_cerevisiae_chr11	orf	exon	3504	5621	.	-	.	Parent=mRNA_ykl222c;Note=Putative+transcription+factor;pedant_db=p3_p13838_Sac_cerev;
S_cerevisiae_chr11	orf	CDS	3504	5621	.	-	0	Parent=mRNA_ykl222c;Note=Putative+transcription+factor;pedant_db=p3_p13838_Sac_cerev;
S_cerevisiae_chr11	orf	gene	6108	7529	.	+	.	ID=ykl221w;Name=ykl221w;Note=MCH2+-+Monocarboxylate+permease+homologue,+not+transporting+monocarboxylate;pedant_db=p3_p13838_Sac_cerev;
S_cerevisiae_chr11	orf	mRNA	6108	7529	.	+	.	ID=mRNA_ykl221w;Parent=ykl221w;Name=ykl221w;Note=MCH2+-+Monocarboxylate+permease+homologue,+not+transporting+monocarboxylate;pedant_db=p3_p13838_Sac_cerev;
S_cerevisiae_chr11	orf	exon	6108	7529	.	+	.	Parent=mRNA_ykl221w;Note=MCH2+-+Monocarboxylate+permease+homologue,+not+transporting+monocarboxylate;pedant_db=p3_p13838_Sac_cerev;
S_cerevisiae_chr11	orf	CDS	6108	7529	.	+	0	Parent=mRNA_ykl221w;Note=MCH2+-+Monocarboxylate+permease+homologue,+not+transporting+monocarboxylate;pedant_db=p3_p13838_Sac_cerev;
S_cerevisiae_chr11	orf	gene	9092	11227	.	-	.	ID=ykl220c;Name=ykl220c;Note=FRE2+-+Ferric+(and+cupric)+reductase;pedant_db=p3_p13838_Sac_cerev;
S_cerevisiae_chr11	orf	mRNA	9092	11227	.	-	.	ID=mRNA_ykl220c;Parent=ykl220c;Name=ykl220c;Note=FRE2+-+Ferric+(and+cupric)+reductase;pedant_db=p3_p13838_Sac_cerev;
S_cerevisiae_chr11	orf	exon	9092	11227	.	-	.	Parent=mRNA_ykl220c;Note=FRE2+-+Ferric+(and+cupric)+reductase;pedant_db=p3_p13838_Sac_cerev;
S_cerevisiae_chr11	orf	CDS	9092	11227	.	-	0	Parent=mRNA_ykl220c;Note=FRE2+-+Ferric+(and+cupric)+reductase;pedant_db=p3_p13838_Sac_cerev;
S_cerevisiae_chr11	orf	gene	14485	15708	.	+	.	ID=ykl219w;Name=ykl219w;Note=COS9+-+Member+of+a+family+of+conserved,+often+subtelomerically-encoded+proteins;pedant_db=p3_p13838_Sac_cerev;
S_cerevisiae_chr11	orf	mRNA	14485	15708	.	+	.	ID=mRNA_ykl219w;Parent=ykl219w;Name=ykl219w;Note=COS9+-+Member+of+a+family+of+conserved,+often+subtelomerically-encoded+proteins;pedant_db=p3_p13838_Sac_cerev;
S_cerevisiae_chr11	orf	exon	14485	15708	.	+	.	Parent=mRNA_ykl219w;Note=COS9+-+Member+of+a+family+of+conserved,+often+subtelomerically-encoded+proteins;pedant_db=p3_p13838_Sac_cerev;
S_cerevisiae_chr11	orf	CDS	14485	15708	.	+	0	Parent=mRNA_ykl219w;Note=COS9+-+Member+of+a+family+of+conserved,+often+subtelomerically-encoded+proteins;pedant_db=p3_p13838_Sac_cerev;
S_cerevisiae_chr11	orf	gene	17359	18339	.	-	.	ID=ykl218c;Name=ykl218c;Note=SRY1+-+Not+a+Serine+Racemase+of+Yeast,+threo-3-hydroxyaspartate+ammonia-lyase+activity;pedant_db=p3_p13838_Sac_cerev;
S_cerevisiae_chr11	orf	mRNA	17359	18339	.	-	.	ID=mRNA_ykl218c;Parent=ykl218c;Name=ykl218c;Note=SRY1+-+Not+a+Serine+Racemase+of+Yeast,+threo-3-hydroxyaspartate+ammonia-lyase+activity;pedant_db=p3_p13838_Sac_cerev;
S_cerevisiae_chr11	orf	exon	17359	18339	.	-	.	Parent=mRNA_ykl218c;Note=SRY1+-+Not+a+Serine+Racemase+of+Yeast,+threo-3-hydroxyaspartate+ammonia-lyase+activity;pedant_db=p3_p13838_Sac_cerev;
S_cerevisiae_chr11	orf	CDS	17359	18339	.	-	0	Parent=mRNA_ykl218c;Note=SRY1+-+Not+a+Serine+Racemase+of+Yeast,+threo-3-hydroxyaspartate+ammonia-lyase+activity;pedant_db=p3_p13838_Sac_cerev;
S_cerevisiae_chr11	orf	gene	22234	24084	.	+	.	ID=ykl217w;Name=ykl217w;Note=JEN1+-+Lactate+and+pyruvate+permease;pedant_db=p3_p13838_Sac_cerev;
S_cerevisiae_chr11	orf	mRNA	22234	24084	.	+	.	ID=mRNA_ykl217w;Parent=ykl217w;Name=ykl217w;Note=JEN1+-+Lactate+and+pyruvate+permease;pedant_db=p3_p13838_Sac_cerev;
S_cerevisiae_chr11	orf	exon	22234	24084	.	+	.	Parent=mRNA_ykl217w;Note=JEN1+-+Lactate+and+pyruvate+permease;pedant_db=p3_p13838_Sac_cerev;
S_cerevisiae_chr11	orf	CDS	22234	24084	.	+	0	Parent=mRNA_ykl217w;Note=JEN1+-+Lactate+and+pyruvate+permease;pedant_db=p3_p13838_Sac_cerev;
S_cerevisiae_chr11	orf	gene	25216	26160	.	+	.	ID=ykl216w;Name=ykl216w;Note=URA1+-+Dihydroorotate+dehydrogenase;pedant_db=p3_p13838_Sac_cerev;
S_cerevisiae_chr11	orf	mRNA	25216	26160	.	+	.	ID=mRNA_ykl216w;Parent=ykl216w;Name=ykl216w;Note=URA1+-+Dihydroorotate+dehydrogenase;pedant_db=p3_p13838_Sac_cerev;
S_cerevisiae_chr11	orf	exon	25216	26160	.	+	.	Parent=mRNA_ykl216w;Note=URA1+-+Dihydroorotate+dehydrogenase;pedant_db=p3_p13838_Sac_cerev;
S_cerevisiae_chr11	orf	CDS	25216	26160	.	+	0	Parent=mRNA_ykl216w;Note=URA1+-+Dihydroorotate+dehydrogenase;pedant_db=p3_p13838_Sac_cerev;
S_cerevisiae_chr11	orf	gene	26828	30688	.	-	.	ID=ykl215c;Name=ykl215c;Note=Protein+of+unknown+function+localised+to+cytoplasm;pedant_db=p3_p13838_Sac_cerev;
S_cerevisiae_chr11	orf	mRNA	26828	30688	.	-	.	ID=mRNA_ykl215c;Parent=ykl215c;Name=ykl215c;Note=Protein+of+unknown+function+localised+to+cytoplasm;pedant_db=p3_p13838_Sac_cerev;
S_cerevisiae_chr11	orf	exon	26828	30688	.	-	.	Parent=mRNA_ykl215c;Note=Protein+of+unknown+function+localised+to+cytoplasm;pedant_db=p3_p13838_Sac_cerev;
S_cerevisiae_chr11	orf	CDS	26828	30688	.	-	0	Parent=mRNA_ykl215c;Note=Protein+of+unknown+function+localised+to+cytoplasm;pedant_db=p3_p13838_Sac_cerev;
S_cerevisiae_chr11	orf	gene	31083	31694	.	-	.	ID=ykl214c;Name=ykl214c;Note=YRA2+-+mRNA+export+through+interaction+with+Mex67p;pedant_db=p3_p13838_Sac_cerev;
S_cerevisiae_chr11	orf	mRNA	31083	31694	.	-	.	ID=mRNA_ykl214c;Parent=ykl214c;Name=ykl214c;Note=YRA2+-+mRNA+export+through+interaction+with+Mex67p;pedant_db=p3_p13838_Sac_cerev;
S_cerevisiae_chr11	orf	exon	31083	31694	.	-	.	Parent=mRNA_ykl214c;Note=YRA2+-+mRNA+export+through+interaction+with+Mex67p;pedant_db=p3_p13838_Sac_cerev;
S_cerevisiae_chr11	orf	CDS	31083	31694	.	-	0	Parent=mRNA_ykl214c;Note=YRA2+-+mRNA+export+through+interaction+with+Mex67p;pedant_db=p3_p13838_Sac_cerev;
S_cerevisiae_chr11	orf	gene	31961	34108	.	-	.	ID=ykl213c;Name=ykl213c;Note=DOA1+-+Protein+involved+in+ubiquitin-dependent+proteolysis;pedant_db=p3_p13838_Sac_cerev;
S_cerevisiae_chr11	orf	mRNA	31961	34108	.	-	.	ID=mRNA_ykl213c;Parent=ykl213c;Name=ykl213c;Note=DOA1+-+Protein+involved+in+ubiquitin-dependent+proteolysis;pedant_db=p3_p13838_Sac_cerev;
S_cerevisiae_chr11	orf	exon	31961	34108	.	-	.	Parent=mRNA_ykl213c;Note=DOA1+-+Protein+involved+in+ubiquitin-dependent+proteolysis;pedant_db=p3_p13838_Sac_cerev;
S_cerevisiae_chr11	orf	CDS	31961	34108	.	-	0	Parent=mRNA_ykl213c;Note=DOA1+-+Protein+involved+in+ubiquitin-dependent+proteolysis;pedant_db=p3_p13838_Sac_cerev;
S_cerevisiae_chr11	orf	gene	34544	36415	.	+	.	ID=ykl212w;Name=ykl212w;Note=SAC1+-+Recessive+suppressor+of+secretory+defect;pedant_db=p3_p13838_Sac_cerev;
S_cerevisiae_chr11	orf	mRNA	34544	36415	.	+	.	ID=mRNA_ykl212w;Parent=ykl212w;Name=ykl212w;Note=SAC1+-+Recessive+suppressor+of+secretory+defect;pedant_db=p3_p13838_Sac_cerev;
S_cerevisiae_chr11	orf	exon	34544	36415	.	+	.	Parent=mRNA_ykl212w;Note=SAC1+-+Recessive+suppressor+of+secretory+defect;pedant_db=p3_p13838_Sac_cerev;
S_cerevisiae_chr11	orf	CDS	34544	36415	.	+	0	Parent=mRNA_ykl212w;Note=SAC1+-+Recessive+suppressor+of+secretory+defect;pedant_db=p3_p13838_Sac_cerev;
S_cerevisiae_chr11	orf	gene	36700	38154	.	-	.	ID=ykl211c;Name=ykl211c;Note=TRP3+-+Anthranilate+synthase+component+II;pedant_db=p3_p13838_Sac_cerev;
S_cerevisiae_chr11	orf	mRNA	36700	38154	.	-	.	ID=mRNA_ykl211c;Parent=ykl211c;Name=ykl211c;Note=TRP3+-+Anthranilate+synthase+component+II;pedant_db=p3_p13838_Sac_cerev;
S_cerevisiae_chr11	orf	exon	36700	38154	.	-	.	Parent=mRNA_ykl211c;Note=TRP3+-+Anthranilate+synthase+component+II;pedant_db=p3_p13838_Sac_cerev;
S_cerevisiae_chr11	orf	CDS	36700	38154	.	-	0	Parent=mRNA_ykl211c;Note=TRP3+-+Anthranilate+synthase+component+II;pedant_db=p3_p13838_Sac_cerev;
S_cerevisiae_chr11	orf	gene	39164	42238	.	+	.	ID=ykl210w;Name=ykl210w;Note=UBA1+-+E1-like+(ubiquitin-activating)+enzyme;pedant_db=p3_p13838_Sac_cerev;
S_cerevisiae_chr11	orf	mRNA	39164	42238	.	+	.	ID=mRNA_ykl210w;Parent=ykl210w;Name=ykl210w;Note=UBA1+-+E1-like+(ubiquitin-activating)+enzyme;pedant_db=p3_p13838_Sac_cerev;
S_cerevisiae_chr11	orf	exon	39164	42238	.	+	.	Parent=mRNA_ykl210w;Note=UBA1+-+E1-like+(ubiquitin-activating)+enzyme;pedant_db=p3_p13838_Sac_cerev;
S_cerevisiae_chr11	orf	CDS	39164	42238	.	+	0	Parent=mRNA_ykl210w;Note=UBA1+-+E1-like+(ubiquitin-activating)+enzyme;pedant_db=p3_p13838_Sac_cerev;
S_cerevisiae_chr11	orf	gene	42424	46296	.	-	.	ID=ykl209c;Name=ykl209c;Note=STE6+-+Full-size+ABC+transporter+responsible+for+export+of+the+a+factor+mating+pheromone;pedant_db=p3_p13838_Sac_cerev;
S_cerevisiae_chr11	orf	mRNA	42424	46296	.	-	.	ID=mRNA_ykl209c;Parent=ykl209c;Name=ykl209c;Note=STE6+-+Full-size+ABC+transporter+responsible+for+export+of+the+a+factor+mating+pheromone;pedant_db=p3_p13838_Sac_cerev;
S_cerevisiae_chr11	orf	exon	42424	46296	.	-	.	Parent=mRNA_ykl209c;Note=STE6+-+Full-size+ABC+transporter+responsible+for+export+of+the+a+factor+mating+pheromone;pedant_db=p3_p13838_Sac_cerev;
S_cerevisiae_chr11	orf	CDS	42424	46296	.	-	0	Parent=mRNA_ykl209c;Note=STE6+-+Full-size+ABC+transporter+responsible+for+export+of+the+a+factor+mating+pheromone;pedant_db=p3_p13838_Sac_cerev;
S_cerevisiae_chr11	orf	gene	47158	47973	.	+	.	ID=ykl208w;Name=ykl208w;Note=CBT1+-+Apo-cytochrome+b+pre-mRNA+processing+protein;pedant_db=p3_p13838_Sac_cerev;
S_cerevisiae_chr11	orf	mRNA	47158	47973	.	+	.	ID=mRNA_ykl208w;Parent=ykl208w;Name=ykl208w;Note=CBT1+-+Apo-cytochrome+b+pre-mRNA+processing+protein;pedant_db=p3_p13838_Sac_cerev;
S_cerevisiae_chr11	orf	exon	47158	47973	.	+	.	Parent=mRNA_ykl208w;Note=CBT1+-+Apo-cytochrome+b+pre-mRNA+processing+protein;pedant_db=p3_p13838_Sac_cerev;
S_cerevisiae_chr11	orf	CDS	47158	47973	.	+	0	Parent=mRNA_ykl208w;Note=CBT1+-+Apo-cytochrome+b+pre-mRNA+processing+protein;pedant_db=p3_p13838_Sac_cerev;
S_cerevisiae_chr11	orf	gene	48195	48956	.	+	.	ID=ykl207w;Name=ykl207w;Note=Similarity+to+conserved+hypothetical+transmembrane+protein+S.pombe;pedant_db=p3_p13838_Sac_cerev;
S_cerevisiae_chr11	orf	mRNA	48195	48956	.	+	.	ID=mRNA_ykl207w;Parent=ykl207w;Name=ykl207w;Note=Similarity+to+conserved+hypothetical+transmembrane+protein+S.pombe;pedant_db=p3_p13838_Sac_cerev;
S_cerevisiae_chr11	orf	exon	48195	48956	.	+	.	Parent=mRNA_ykl207w;Note=Similarity+to+conserved+hypothetical+transmembrane+protein+S.pombe;pedant_db=p3_p13838_Sac_cerev;
S_cerevisiae_chr11	orf	CDS	48195	48956	.	+	0	Parent=mRNA_ykl207w;Note=Similarity+to+conserved+hypothetical+transmembrane+protein+S.pombe;pedant_db=p3_p13838_Sac_cerev;
S_cerevisiae_chr11	orf	gene	49007	49810	.	-	.	ID=ykl206c;Name=ykl206c;Note=ADD66+-+Protein+of+unknown+function+involved+in+ER-associated+protein+degradation;pedant_db=p3_p13838_Sac_cerev;
S_cerevisiae_chr11	orf	mRNA	49007	49810	.	-	.	ID=mRNA_ykl206c;Parent=ykl206c;Name=ykl206c;Note=ADD66+-+Protein+of+unknown+function+involved+in+ER-associated+protein+degradation;pedant_db=p3_p13838_Sac_cerev;
S_cerevisiae_chr11	orf	exon	49007	49810	.	-	.	Parent=mRNA_ykl206c;Note=ADD66+-+Protein+of+unknown+function+involved+in+ER-associated+protein+degradation;pedant_db=p3_p13838_Sac_cerev;
S_cerevisiae_chr11	orf	CDS	49007	49810	.	-	0	Parent=mRNA_ykl206c;Note=ADD66+-+Protein+of+unknown+function+involved+in+ER-associated+protein+degradation;pedant_db=p3_p13838_Sac_cerev;
S_cerevisiae_chr11	orf	gene	50052	53354	.	+	.	ID=ykl205w;Name=ykl205w;Note=LOS1+-+Pre-tRNA+splicing+protein;pedant_db=p3_p13838_Sac_cerev;
S_cerevisiae_chr11	orf	mRNA	50052	53354	.	+	.	ID=mRNA_ykl205w;Parent=ykl205w;Name=ykl205w;Note=LOS1+-+Pre-tRNA+splicing+protein;pedant_db=p3_p13838_Sac_cerev;
S_cerevisiae_chr11	orf	exon	50052	53354	.	+	.	Parent=mRNA_ykl205w;Note=LOS1+-+Pre-tRNA+splicing+protein;pedant_db=p3_p13838_Sac_cerev;
S_cerevisiae_chr11	orf	CDS	50052	53354	.	+	0	Parent=mRNA_ykl205w;Note=LOS1+-+Pre-tRNA+splicing+protein;pedant_db=p3_p13838_Sac_cerev;
S_cerevisiae_chr11	orf	gene	53705	55603	.	+	.	ID=ykl204w;Name=ykl204w;Note=EAP1+-+Translation+initiation+factor+4E-associated+protein;pedant_db=p3_p13838_Sac_cerev;
S_cerevisiae_chr11	orf	mRNA	53705	55603	.	+	.	ID=mRNA_ykl204w;Parent=ykl204w;Name=ykl204w;Note=EAP1+-+Translation+initiation+factor+4E-associated+protein;pedant_db=p3_p13838_Sac_cerev;
S_cerevisiae_chr11	orf	exon	53705	55603	.	+	.	Parent=mRNA_ykl204w;Note=EAP1+-+Translation+initiation+factor+4E-associated+protein;pedant_db=p3_p13838_Sac_cerev;
S_cerevisiae_chr11	orf	CDS	53705	55603	.	+	0	Parent=mRNA_ykl204w;Note=EAP1+-+Translation+initiation+factor+4E-associated+protein;pedant_db=p3_p13838_Sac_cerev;
S_cerevisiae_chr11	orf	gene	55936	63360	.	-	.	ID=ykl203c;Name=ykl203c;Note=TOR2+-+Phosphatidylinositol+3-kinase;pedant_db=p3_p13838_Sac_cerev;
S_cerevisiae_chr11	orf	mRNA	55936	63360	.	-	.	ID=mRNA_ykl203c;Parent=ykl203c;Name=ykl203c;Note=TOR2+-+Phosphatidylinositol+3-kinase;pedant_db=p3_p13838_Sac_cerev;
S_cerevisiae_chr11	orf	exon	55936	63360	.	-	.	Parent=mRNA_ykl203c;Note=TOR2+-+Phosphatidylinositol+3-kinase;pedant_db=p3_p13838_Sac_cerev;
S_cerevisiae_chr11	orf	CDS	55936	63360	.	-	0	Parent=mRNA_ykl203c;Note=TOR2+-+Phosphatidylinositol+3-kinase;pedant_db=p3_p13838_Sac_cerev;
S_cerevisiae_chr11	orf	gene	63931	67467	.	-	.	ID=ykl201c;Name=ykl201c;Note=MNN4+-+Regulates+the+mannosylphosphorylation;pedant_db=p3_p13838_Sac_cerev;
S_cerevisiae_chr11	orf	mRNA	63931	67467	.	-	.	ID=mRNA_ykl201c;Parent=ykl201c;Name=ykl201c;Note=MNN4+-+Regulates+the+mannosylphosphorylation;pedant_db=p3_p13838_Sac_cerev;
S_cerevisiae_chr11	orf	exon	63931	67467	.	-	.	Parent=mRNA_ykl201c;Note=MNN4+-+Regulates+the+mannosylphosphorylation;pedant_db=p3_p13838_Sac_cerev;
S_cerevisiae_chr11	orf	CDS	63931	67467	.	-	0	Parent=mRNA_ykl201c;Note=MNN4+-+Regulates+the+mannosylphosphorylation;pedant_db=p3_p13838_Sac_cerev;
S_cerevisiae_chr11	orf	gene	68274	70223	.	-	.	ID=ykl198c;Name=ykl198c;Note=PTK1+-+Polyamine+transport+enhancing+protein;pedant_db=p3_p13838_Sac_cerev;
S_cerevisiae_chr11	orf	mRNA	68274	70223	.	-	.	ID=mRNA_ykl198c;Parent=ykl198c;Name=ykl198c;Note=PTK1+-+Polyamine+transport+enhancing+protein;pedant_db=p3_p13838_Sac_cerev;
S_cerevisiae_chr11	orf	exon	68274	70223	.	-	.	Parent=mRNA_ykl198c;Note=PTK1+-+Polyamine+transport+enhancing+protein;pedant_db=p3_p13838_Sac_cerev;
S_cerevisiae_chr11	orf	CDS	68274	70223	.	-	0	Parent=mRNA_ykl198c;Note=PTK1+-+Polyamine+transport+enhancing+protein;pedant_db=p3_p13838_Sac_cerev;
S_cerevisiae_chr11	orf	gene	70739	73870	.	-	.	ID=ykl197c;Name=ykl197c;Note=PEX1+-+Peroxisomal+assembly+protein+-+peroxin;pedant_db=p3_p13838_Sac_cerev;
S_cerevisiae_chr11	orf	mRNA	70739	73870	.	-	.	ID=mRNA_ykl197c;Parent=ykl197c;Name=ykl197c;Note=PEX1+-+Peroxisomal+assembly+protein+-+peroxin;pedant_db=p3_p13838_Sac_cerev;
S_cerevisiae_chr11	orf	exon	70739	73870	.	-	.	Parent=mRNA_ykl197c;Note=PEX1+-+Peroxisomal+assembly+protein+-+peroxin;pedant_db=p3_p13838_Sac_cerev;
S_cerevisiae_chr11	orf	CDS	70739	73870	.	-	0	Parent=mRNA_ykl197c;Note=PEX1+-+Peroxisomal+assembly+protein+-+peroxin;pedant_db=p3_p13838_Sac_cerev;
S_cerevisiae_chr11	orf	gene	74937	75539	.	-	.	ID=ykl196c;Name=ykl196c;Note=YKT6+-+SNARE+protein+for+Endoplasmic+Reticulum-Golgi+transport;pedant_db=p3_p13838_Sac_cerev;
S_cerevisiae_chr11	orf	mRNA	74937	75539	.	-	.	ID=mRNA_ykl196c;Parent=ykl196c;Name=ykl196c;Note=YKT6+-+SNARE+protein+for+Endoplasmic+Reticulum-Golgi+transport;pedant_db=p3_p13838_Sac_cerev;
S_cerevisiae_chr11	orf	exon	74937	75539	.	-	.	Parent=mRNA_ykl196c;Note=YKT6+-+SNARE+protein+for+Endoplasmic+Reticulum-Golgi+transport;pedant_db=p3_p13838_Sac_cerev;
S_cerevisiae_chr11	orf	CDS	74937	75539	.	-	0	Parent=mRNA_ykl196c;Note=YKT6+-+SNARE+protein+for+Endoplasmic+Reticulum-Golgi+transport;pedant_db=p3_p13838_Sac_cerev;
S_cerevisiae_chr11	orf	gene	75826	77037	.	+	.	ID=ykl195w;Name=ykl195w;Note=MIA40+-+Mitochondrial+intermembrane+space+protein,+involved+in+import+and+assembly+of+intermembrane+space+proteins;pedant_db=p3_p13838_Sac_cerev;
S_cerevisiae_chr11	orf	mRNA	75826	77037	.	+	.	ID=mRNA_ykl195w;Parent=ykl195w;Name=ykl195w;Note=MIA40+-+Mitochondrial+intermembrane+space+protein,+involved+in+import+and+assembly+of+intermembrane+space+proteins;pedant_db=p3_p13838_Sac_cerev;
S_cerevisiae_chr11	orf	exon	75826	77037	.	+	.	Parent=mRNA_ykl195w;Note=MIA40+-+Mitochondrial+intermembrane+space+protein,+involved+in+import+and+assembly+of+intermembrane+space+proteins;pedant_db=p3_p13838_Sac_cerev;
S_cerevisiae_chr11	orf	CDS	75826	77037	.	+	0	Parent=mRNA_ykl195w;Note=MIA40+-+Mitochondrial+intermembrane+space+protein,+involved+in+import+and+assembly+of+intermembrane+space+proteins;pedant_db=p3_p13838_Sac_cerev;
S_cerevisiae_chr11	orf	gene	77263	78651	.	-	.	ID=ykl194c;Name=ykl194c;Note=MST1+-+Threonine--tRNA+ligase,+mitochondrial;pedant_db=p3_p13838_Sac_cerev;
S_cerevisiae_chr11	orf	mRNA	77263	78651	.	-	.	ID=mRNA_ykl194c;Parent=ykl194c;Name=ykl194c;Note=MST1+-+Threonine--tRNA+ligase,+mitochondrial;pedant_db=p3_p13838_Sac_cerev;
S_cerevisiae_chr11	orf	exon	77263	78651	.	-	.	Parent=mRNA_ykl194c;Note=MST1+-+Threonine--tRNA+ligase,+mitochondrial;pedant_db=p3_p13838_Sac_cerev;
S_cerevisiae_chr11	orf	CDS	77263	78651	.	-	0	Parent=mRNA_ykl194c;Note=MST1+-+Threonine--tRNA+ligase,+mitochondrial;pedant_db=p3_p13838_Sac_cerev;
S_cerevisiae_chr11	orf	gene	78871	79887	.	-	.	ID=ykl193c;Name=ykl193c;Note=SDS22+-+Regulatory+subunit+for+the+mitotic+function+of+type+I+protein+phosphatase;pedant_db=p3_p13838_Sac_cerev;
S_cerevisiae_chr11	orf	mRNA	78871	79887	.	-	.	ID=mRNA_ykl193c;Parent=ykl193c;Name=ykl193c;Note=SDS22+-+Regulatory+subunit+for+the+mitotic+function+of+type+I+protein+phosphatase;pedant_db=p3_p13838_Sac_cerev;
S_cerevisiae_chr11	orf	exon	78871	79887	.	-	.	Parent=mRNA_ykl193c;Note=SDS22+-+Regulatory+subunit+for+the+mitotic+function+of+type+I+protein+phosphatase;pedant_db=p3_p13838_Sac_cerev;
S_cerevisiae_chr11	orf	CDS	78871	79887	.	-	0	Parent=mRNA_ykl193c;Note=SDS22+-+Regulatory+subunit+for+the+mitotic+function+of+type+I+protein+phosphatase;pedant_db=p3_p13838_Sac_cerev;
S_cerevisiae_chr11	orf	gene	80165	80542	.	-	.	ID=ykl192c;Name=ykl192c;Note=ACP1+-+Mitochondrial+acyl-carrier+protein;pedant_db=p3_p13838_Sac_cerev;
S_cerevisiae_chr11	orf	mRNA	80165	80542	.	-	.	ID=mRNA_ykl192c;Parent=ykl192c;Name=ykl192c;Note=ACP1+-+Mitochondrial+acyl-carrier+protein;pedant_db=p3_p13838_Sac_cerev;
S_cerevisiae_chr11	orf	exon	80165	80542	.	-	.	Parent=mRNA_ykl192c;Note=ACP1+-+Mitochondrial+acyl-carrier+protein;pedant_db=p3_p13838_Sac_cerev;
S_cerevisiae_chr11	orf	CDS	80165	80542	.	-	0	Parent=mRNA_ykl192c;Note=ACP1+-+Mitochondrial+acyl-carrier+protein;pedant_db=p3_p13838_Sac_cerev;
S_cerevisiae_chr11	orf	gene	81040	82644	.	+	.	ID=ykl191w;Name=ykl191w;Note=DPH2+-+Diphtheria+toxin+resistance+protein;pedant_db=p3_p13838_Sac_cerev;
S_cerevisiae_chr11	orf	mRNA	81040	82644	.	+	.	ID=mRNA_ykl191w;Parent=ykl191w;Name=ykl191w;Note=DPH2+-+Diphtheria+toxin+resistance+protein;pedant_db=p3_p13838_Sac_cerev;
S_cerevisiae_chr11	orf	exon	81040	82644	.	+	.	Parent=mRNA_ykl191w;Note=DPH2+-+Diphtheria+toxin+resistance+protein;pedant_db=p3_p13838_Sac_cerev;
S_cerevisiae_chr11	orf	CDS	81040	82644	.	+	0	Parent=mRNA_ykl191w;Note=DPH2+-+Diphtheria+toxin+resistance+protein;pedant_db=p3_p13838_Sac_cerev;
S_cerevisiae_chr11	orf	gene	82952	83555	.	+	.	ID=ykl190w;Name=ykl190w;Note=CNB1+-+Calcineurin+B,+regulatory+subunit;pedant_db=p3_p13838_Sac_cerev;
S_cerevisiae_chr11	orf	mRNA	82952	83555	.	+	.	ID=mRNA_ykl190w;Parent=ykl190w;Name=ykl190w;Note=CNB1+-+Calcineurin+B,+regulatory+subunit;pedant_db=p3_p13838_Sac_cerev;
S_cerevisiae_chr11	orf	exon	82952	83003	.	+	.	Parent=mRNA_ykl190w;Note=CNB1+-+Calcineurin+B,+regulatory+subunit;pedant_db=p3_p13838_Sac_cerev;
S_cerevisiae_chr11	orf	CDS	82952	83003	.	+	0	Parent=mRNA_ykl190w;Note=CNB1+-+Calcineurin+B,+regulatory+subunit;pedant_db=p3_p13838_Sac_cerev;
S_cerevisiae_chr11	orf	exon	83080	83555	.	+	.	Parent=mRNA_ykl190w;Note=CNB1+-+Calcineurin+B,+regulatory+subunit;pedant_db=p3_p13838_Sac_cerev;
S_cerevisiae_chr11	orf	CDS	83080	83555	.	+	2	Parent=mRNA_ykl190w;Note=CNB1+-+Calcineurin+B,+regulatory+subunit;pedant_db=p3_p13838_Sac_cerev;
S_cerevisiae_chr11	orf	gene	84709	85908	.	+	.	ID=ykl189w;Name=ykl189w;Note=HYM1+-+Component+of+the+RAM+signaling+network+that+is+involved+in+regulation+of+Ace2p+activity+and+cellular+morphogenesis;pedant_db=p3_p13838_Sac_cerev;
S_cerevisiae_chr11	orf	mRNA	84709	85908	.	+	.	ID=mRNA_ykl189w;Parent=ykl189w;Name=ykl189w;Note=HYM1+-+Component+of+the+RAM+signaling+network+that+is+involved+in+regulation+of+Ace2p+activity+and+cellular+morphogenesis;pedant_db=p3_p13838_Sac_cerev;
S_cerevisiae_chr11	orf	exon	84709	85908	.	+	.	Parent=mRNA_ykl189w;Note=HYM1+-+Component+of+the+RAM+signaling+network+that+is+involved+in+regulation+of+Ace2p+activity+and+cellular+morphogenesis;pedant_db=p3_p13838_Sac_cerev;
S_cerevisiae_chr11	orf	CDS	84709	85908	.	+	0	Parent=mRNA_ykl189w;Note=HYM1+-+Component+of+the+RAM+signaling+network+that+is+involved+in+regulation+of+Ace2p+activity+and+cellular+morphogenesis;pedant_db=p3_p13838_Sac_cerev;
S_cerevisiae_chr11	orf	gene	86230	88791	.	-	.	ID=ykl188c;Name=ykl188c;Note=PXA2+-+`Half-size`+ABC+transporter+required+for+import+of+long-chain+fatty-acids+into+peroxisomes;pedant_db=p3_p13838_Sac_cerev;
S_cerevisiae_chr11	orf	mRNA	86230	88791	.	-	.	ID=mRNA_ykl188c;Parent=ykl188c;Name=ykl188c;Note=PXA2+-+`Half-size`+ABC+transporter+required+for+import+of+long-chain+fatty-acids+into+peroxisomes;pedant_db=p3_p13838_Sac_cerev;
S_cerevisiae_chr11	orf	exon	86230	88791	.	-	.	Parent=mRNA_ykl188c;Note=PXA2+-+`Half-size`+ABC+transporter+required+for+import+of+long-chain+fatty-acids+into+peroxisomes;pedant_db=p3_p13838_Sac_cerev;
S_cerevisiae_chr11	orf	CDS	86230	88791	.	-	0	Parent=mRNA_ykl188c;Note=PXA2+-+`Half-size`+ABC+transporter+required+for+import+of+long-chain+fatty-acids+into+peroxisomes;pedant_db=p3_p13838_Sac_cerev;
S_cerevisiae_chr11	orf	gene	89289	91541	.	-	.	ID=ykl187c;Name=ykl187c;Note=Mitochodrial+mebrane+protein;pedant_db=p3_p13838_Sac_cerev;
S_cerevisiae_chr11	orf	mRNA	89289	91541	.	-	.	ID=mRNA_ykl187c;Parent=ykl187c;Name=ykl187c;Note=Mitochodrial+mebrane+protein;pedant_db=p3_p13838_Sac_cerev;
S_cerevisiae_chr11	orf	exon	89289	91541	.	-	.	Parent=mRNA_ykl187c;Note=Mitochodrial+mebrane+protein;pedant_db=p3_p13838_Sac_cerev;
S_cerevisiae_chr11	orf	CDS	89289	91541	.	-	0	Parent=mRNA_ykl187c;Note=Mitochodrial+mebrane+protein;pedant_db=p3_p13838_Sac_cerev;
S_cerevisiae_chr11	orf	gene	92749	93303	.	-	.	ID=ykl186c1;Name=ykl186c1;Note=MTR2+-+mRNA+transport+protein+(Splice+variant+I);pedant_db=p3_p13838_Sac_cerev;
S_cerevisiae_chr11	orf	gene	92749	93530	.	-	.	ID=ykl186c4;Name=ykl186c4;Note=MTR2+-+mRNA+transport+protein+(Splice+variant+IV);pedant_db=p3_p13838_Sac_cerev;
S_cerevisiae_chr11	orf	gene	92749	93540	.	-	.	ID=ykl186c2;Name=ykl186c2;Note=MTR2+-+mRNA+transport+protein+(Splice+variant+II);pedant_db=p3_p13838_Sac_cerev;
S_cerevisiae_chr11	orf	gene	92749	93540	.	-	.	ID=ykl186c3;Name=ykl186c3;Note=MTR2+-+mRNA+transport+protein+(Splice+variant+III);pedant_db=p3_p13838_Sac_cerev;
S_cerevisiae_chr11	orf	mRNA	92749	93303	.	-	.	ID=mRNA_ykl186c1;Parent=ykl186c1;Name=ykl186c1;Note=MTR2+-+mRNA+transport+protein+(Splice+variant+I);pedant_db=p3_p13838_Sac_cerev;
S_cerevisiae_chr11	orf	mRNA	92749	93530	.	-	.	ID=mRNA_ykl186c4;Parent=ykl186c4;Name=ykl186c4;Note=MTR2+-+mRNA+transport+protein+(Splice+variant+IV);pedant_db=p3_p13838_Sac_cerev;
S_cerevisiae_chr11	orf	mRNA	92749	93540	.	-	.	ID=mRNA_ykl186c2;Parent=ykl186c2;Name=ykl186c2;Note=MTR2+-+mRNA+transport+protein+(Splice+variant+II);pedant_db=p3_p13838_Sac_cerev;
S_cerevisiae_chr11	orf	mRNA	92749	93540	.	-	.	ID=mRNA_ykl186c3;Parent=ykl186c3;Name=ykl186c3;Note=MTR2+-+mRNA+transport+protein+(Splice+variant+III);pedant_db=p3_p13838_Sac_cerev;
S_cerevisiae_chr11	orf	exon	92749	93303	.	-	.	Parent=mRNA_ykl186c1;Note=MTR2+-+mRNA+transport+protein+(Splice+variant+I);pedant_db=p3_p13838_Sac_cerev;
S_cerevisiae_chr11	orf	exon	92749	93307	.	-	.	Parent=mRNA_ykl186c2;Note=MTR2+-+mRNA+transport+protein+(Splice+variant+II);pedant_db=p3_p13838_Sac_cerev;
S_cerevisiae_chr11	orf	exon	92749	93316	.	-	.	Parent=mRNA_ykl186c3;Note=MTR2+-+mRNA+transport+protein+(Splice+variant+III);pedant_db=p3_p13838_Sac_cerev;
S_cerevisiae_chr11	orf	exon	92749	93371	.	-	.	Parent=mRNA_ykl186c4;Note=MTR2+-+mRNA+transport+protein+(Splice+variant+IV);pedant_db=p3_p13838_Sac_cerev;
S_cerevisiae_chr11	orf	CDS	92749	93303	.	-	0	Parent=mRNA_ykl186c1;Note=MTR2+-+mRNA+transport+protein+(Splice+variant+I);pedant_db=p3_p13838_Sac_cerev;
S_cerevisiae_chr11	orf	CDS	92749	93307	.	-	2	Parent=mRNA_ykl186c2;Note=MTR2+-+mRNA+transport+protein+(Splice+variant+II);pedant_db=p3_p13838_Sac_cerev;
S_cerevisiae_chr11	orf	CDS	92749	93316	.	-	2	Parent=mRNA_ykl186c3;Note=MTR2+-+mRNA+transport+protein+(Splice+variant+III);pedant_db=p3_p13838_Sac_cerev;
S_cerevisiae_chr11	orf	CDS	92749	93371	.	-	0	Parent=mRNA_ykl186c4;Note=MTR2+-+mRNA+transport+protein+(Splice+variant+IV);pedant_db=p3_p13838_Sac_cerev;
S_cerevisiae_chr11	orf	exon	93521	93530	.	-	.	Parent=mRNA_ykl186c4;Note=MTR2+-+mRNA+transport+protein+(Splice+variant+IV);pedant_db=p3_p13838_Sac_cerev;
S_cerevisiae_chr11	orf	exon	93521	93540	.	-	.	Parent=mRNA_ykl186c2;Note=MTR2+-+mRNA+transport+protein+(Splice+variant+II);pedant_db=p3_p13838_Sac_cerev;
S_cerevisiae_chr11	orf	exon	93521	93540	.	-	.	Parent=mRNA_ykl186c3;Note=MTR2+-+mRNA+transport+protein+(Splice+variant+III);pedant_db=p3_p13838_Sac_cerev;
S_cerevisiae_chr11	orf	CDS	93521	93530	.	-	0	Parent=mRNA_ykl186c4;Note=MTR2+-+mRNA+transport+protein+(Splice+variant+IV);pedant_db=p3_p13838_Sac_cerev;
S_cerevisiae_chr11	orf	CDS	93521	93540	.	-	0	Parent=mRNA_ykl186c2;Note=MTR2+-+mRNA+transport+protein+(Splice+variant+II);pedant_db=p3_p13838_Sac_cerev;
S_cerevisiae_chr11	orf	CDS	93521	93540	.	-	0	Parent=mRNA_ykl186c3;Note=MTR2+-+mRNA+transport+protein+(Splice+variant+III);pedant_db=p3_p13838_Sac_cerev;
S_cerevisiae_chr11	orf	gene	94504	96270	.	+	.	ID=ykl185w;Name=ykl185w;Note=ASH1+-+Negative+regulator+of+HO+transcription;pedant_db=p3_p13838_Sac_cerev;
S_cerevisiae_chr11	orf	mRNA	94504	96270	.	+	.	ID=mRNA_ykl185w;Parent=ykl185w;Name=ykl185w;Note=ASH1+-+Negative+regulator+of+HO+transcription;pedant_db=p3_p13838_Sac_cerev;
S_cerevisiae_chr11	orf	exon	94504	96270	.	+	.	Parent=mRNA_ykl185w;Note=ASH1+-+Negative+regulator+of+HO+transcription;pedant_db=p3_p13838_Sac_cerev;
S_cerevisiae_chr11	orf	CDS	94504	96270	.	+	0	Parent=mRNA_ykl185w;Note=ASH1+-+Negative+regulator+of+HO+transcription;pedant_db=p3_p13838_Sac_cerev;
S_cerevisiae_chr11	orf	gene	96762	98162	.	+	.	ID=ykl184w;Name=ykl184w;Note=SPE1+-+Ornithine+decarboxylase;pedant_db=p3_p13838_Sac_cerev;
S_cerevisiae_chr11	orf	mRNA	96762	98162	.	+	.	ID=mRNA_ykl184w;Parent=ykl184w;Name=ykl184w;Note=SPE1+-+Ornithine+decarboxylase;pedant_db=p3_p13838_Sac_cerev;
S_cerevisiae_chr11	orf	exon	96762	98162	.	+	.	Parent=mRNA_ykl184w;Note=SPE1+-+Ornithine+decarboxylase;pedant_db=p3_p13838_Sac_cerev;
S_cerevisiae_chr11	orf	CDS	96762	98162	.	+	0	Parent=mRNA_ykl184w;Note=SPE1+-+Ornithine+decarboxylase;pedant_db=p3_p13838_Sac_cerev;
S_cerevisiae_chr11	orf	gene	98400	98612	.	-	.	ID=ykl183c-a;Name=ykl183c-a;Note=Hypothetical+protein+identified+by+fungal+homology+and+RT-PCR;pedant_db=p3_p13838_Sac_cerev;
S_cerevisiae_chr11	orf	mRNA	98400	98612	.	-	.	ID=mRNA_ykl183c-a;Parent=ykl183c-a;Name=ykl183c-a;Note=Hypothetical+protein+identified+by+fungal+homology+and+RT-PCR;pedant_db=p3_p13838_Sac_cerev;
S_cerevisiae_chr11	orf	exon	98400	98612	.	-	.	Parent=mRNA_ykl183c-a;Note=Hypothetical+protein+identified+by+fungal+homology+and+RT-PCR;pedant_db=p3_p13838_Sac_cerev;
S_cerevisiae_chr11	orf	CDS	98400	98612	.	-	0	Parent=mRNA_ykl183c-a;Note=Hypothetical+protein+identified+by+fungal+homology+and+RT-PCR;pedant_db=p3_p13838_Sac_cerev;
S_cerevisiae_chr11	orf	gene	98726	99646	.	+	.	ID=ykl183w;Name=ykl183w;Note=LOT5+-+Protein+of+unknown+function,+gene+expression+increases+in+cultures+shifted+to+a+lower+temperature;pedant_db=p3_p13838_Sac_cerev;
S_cerevisiae_chr11	orf	mRNA	98726	99646	.	+	.	ID=mRNA_ykl183w;Parent=ykl183w;Name=ykl183w;Note=LOT5+-+Protein+of+unknown+function,+gene+expression+increases+in+cultures+shifted+to+a+lower+temperature;pedant_db=p3_p13838_Sac_cerev;
S_cerevisiae_chr11	orf	exon	98726	99646	.	+	.	Parent=mRNA_ykl183w;Note=LOT5+-+Protein+of+unknown+function,+gene+expression+increases+in+cultures+shifted+to+a+lower+temperature;pedant_db=p3_p13838_Sac_cerev;
S_cerevisiae_chr11	orf	CDS	98726	99646	.	+	0	Parent=mRNA_ykl183w;Note=LOT5+-+Protein+of+unknown+function,+gene+expression+increases+in+cultures+shifted+to+a+lower+temperature;pedant_db=p3_p13838_Sac_cerev;
S_cerevisiae_chr11	orf	gene	100676	106831	.	+	.	ID=ykl182w;Name=ykl182w;Note=FAS1+-+Fatty-acyl-CoA+synthase,+beta+chain;pedant_db=p3_p13838_Sac_cerev;
S_cerevisiae_chr11	orf	mRNA	100676	106831	.	+	.	ID=mRNA_ykl182w;Parent=ykl182w;Name=ykl182w;Note=FAS1+-+Fatty-acyl-CoA+synthase,+beta+chain;pedant_db=p3_p13838_Sac_cerev;
S_cerevisiae_chr11	orf	exon	100676	106831	.	+	.	Parent=mRNA_ykl182w;Note=FAS1+-+Fatty-acyl-CoA+synthase,+beta+chain;pedant_db=p3_p13838_Sac_cerev;
S_cerevisiae_chr11	orf	CDS	100676	106831	.	+	0	Parent=mRNA_ykl182w;Note=FAS1+-+Fatty-acyl-CoA+synthase,+beta+chain;pedant_db=p3_p13838_Sac_cerev;
S_cerevisiae_chr11	orf	gene	107321	108604	.	+	.	ID=ykl181w;Name=ykl181w;Note=PRS1+-+Ribose-phosphate+pyrophosphokinase;pedant_db=p3_p13838_Sac_cerev;
S_cerevisiae_chr11	orf	mRNA	107321	108604	.	+	.	ID=mRNA_ykl181w;Parent=ykl181w;Name=ykl181w;Note=PRS1+-+Ribose-phosphate+pyrophosphokinase;pedant_db=p3_p13838_Sac_cerev;
S_cerevisiae_chr11	orf	exon	107321	108604	.	+	.	Parent=mRNA_ykl181w;Note=PRS1+-+Ribose-phosphate+pyrophosphokinase;pedant_db=p3_p13838_Sac_cerev;
S_cerevisiae_chr11	orf	CDS	107321	108604	.	+	0	Parent=mRNA_ykl181w;Note=PRS1+-+Ribose-phosphate+pyrophosphokinase;pedant_db=p3_p13838_Sac_cerev;
S_cerevisiae_chr11	orf	gene	109274	110134	.	+	.	ID=ykl180w;Name=ykl180w;Note=RPL17A+-+Ribosomal+protein+L17.e;pedant_db=p3_p13838_Sac_cerev;
S_cerevisiae_chr11	orf	mRNA	109274	110134	.	+	.	ID=mRNA_ykl180w;Parent=ykl180w;Name=ykl180w;Note=RPL17A+-+Ribosomal+protein+L17.e;pedant_db=p3_p13838_Sac_cerev;
S_cerevisiae_chr11	orf	exon	109274	109582	.	+	.	Parent=mRNA_ykl180w;Note=RPL17A+-+Ribosomal+protein+L17.e;pedant_db=p3_p13838_Sac_cerev;
S_cerevisiae_chr11	orf	CDS	109274	109582	.	+	0	Parent=mRNA_ykl180w;Note=RPL17A+-+Ribosomal+protein+L17.e;pedant_db=p3_p13838_Sac_cerev;
S_cerevisiae_chr11	orf	exon	109889	110134	.	+	.	Parent=mRNA_ykl180w;Note=RPL17A+-+Ribosomal+protein+L17.e;pedant_db=p3_p13838_Sac_cerev;
S_cerevisiae_chr11	orf	CDS	109889	110134	.	+	0	Parent=mRNA_ykl180w;Note=RPL17A+-+Ribosomal+protein+L17.e;pedant_db=p3_p13838_Sac_cerev;
S_cerevisiae_chr11	orf	gene	110469	112508	.	-	.	ID=ykl179c;Name=ykl179c;Note=COY1+-+CASP+Of+Yeast;pedant_db=p3_p13838_Sac_cerev;
S_cerevisiae_chr11	orf	mRNA	110469	112508	.	-	.	ID=mRNA_ykl179c;Parent=ykl179c;Name=ykl179c;Note=COY1+-+CASP+Of+Yeast;pedant_db=p3_p13838_Sac_cerev;
S_cerevisiae_chr11	orf	exon	110469	112508	.	-	.	Parent=mRNA_ykl179c;Note=COY1+-+CASP+Of+Yeast;pedant_db=p3_p13838_Sac_cerev;
S_cerevisiae_chr11	orf	CDS	110469	112508	.	-	0	Parent=mRNA_ykl179c;Note=COY1+-+CASP+Of+Yeast;pedant_db=p3_p13838_Sac_cerev;
S_cerevisiae_chr11	orf	gene	113220	114632	.	-	.	ID=ykl178c;Name=ykl178c;Note=STE3+-+Pheromone+a-factor+receptor;pedant_db=p3_p13838_Sac_cerev;
S_cerevisiae_chr11	orf	mRNA	113220	114632	.	-	.	ID=mRNA_ykl178c;Parent=ykl178c;Name=ykl178c;Note=STE3+-+Pheromone+a-factor+receptor;pedant_db=p3_p13838_Sac_cerev;
S_cerevisiae_chr11	orf	exon	113220	114632	.	-	.	Parent=mRNA_ykl178c;Note=STE3+-+Pheromone+a-factor+receptor;pedant_db=p3_p13838_Sac_cerev;
S_cerevisiae_chr11	orf	CDS	113220	114632	.	-	0	Parent=mRNA_ykl178c;Note=STE3+-+Pheromone+a-factor+receptor;pedant_db=p3_p13838_Sac_cerev;
S_cerevisiae_chr11	orf	gene	115505	117991	.	-	.	ID=ykl176c;Name=ykl176c;Note=LST4+-+Protein+required+for+regulated+transport+of+nitrogen-regulated+permeases+from+the+Golgi+to+the+plasma+membrane;pedant_db=p3_p13838_Sac_cerev;
S_cerevisiae_chr11	orf	mRNA	115505	117991	.	-	.	ID=mRNA_ykl176c;Parent=ykl176c;Name=ykl176c;Note=LST4+-+Protein+required+for+regulated+transport+of+nitrogen-regulated+permeases+from+the+Golgi+to+the+plasma+membrane;pedant_db=p3_p13838_Sac_cerev;
S_cerevisiae_chr11	orf	exon	115505	117991	.	-	.	Parent=mRNA_ykl176c;Note=LST4+-+Protein+required+for+regulated+transport+of+nitrogen-regulated+permeases+from+the+Golgi+to+the+plasma+membrane;pedant_db=p3_p13838_Sac_cerev;
S_cerevisiae_chr11	orf	CDS	115505	117991	.	-	0	Parent=mRNA_ykl176c;Note=LST4+-+Protein+required+for+regulated+transport+of+nitrogen-regulated+permeases+from+the+Golgi+to+the+plasma+membrane;pedant_db=p3_p13838_Sac_cerev;
S_cerevisiae_chr11	orf	gene	118798	120309	.	+	.	ID=ykl175w;Name=ykl175w;Note=ZRT3+-+Vacuolar+zinc+efflux+protein;pedant_db=p3_p13838_Sac_cerev;
S_cerevisiae_chr11	orf	mRNA	118798	120309	.	+	.	ID=mRNA_ykl175w;Parent=ykl175w;Name=ykl175w;Note=ZRT3+-+Vacuolar+zinc+efflux+protein;pedant_db=p3_p13838_Sac_cerev;
S_cerevisiae_chr11	orf	exon	118798	120309	.	+	.	Parent=mRNA_ykl175w;Note=ZRT3+-+Vacuolar+zinc+efflux+protein;pedant_db=p3_p13838_Sac_cerev;
S_cerevisiae_chr11	orf	CDS	118798	120309	.	+	0	Parent=mRNA_ykl175w;Note=ZRT3+-+Vacuolar+zinc+efflux+protein;pedant_db=p3_p13838_Sac_cerev;
S_cerevisiae_chr11	orf	gene	120385	122241	.	-	.	ID=ykl174c;Name=ykl174c;Note=TPO5+-+Polyamine+transporter,+excretion+of+putrescine+and+spermidine,+localised+on+Golgi+or+post-Golgi+secretory+vesicles;pedant_db=p3_p13838_Sac_cerev;
S_cerevisiae_chr11	orf	mRNA	120385	122241	.	-	.	ID=mRNA_ykl174c;Parent=ykl174c;Name=ykl174c;Note=TPO5+-+Polyamine+transporter,+excretion+of+putrescine+and+spermidine,+localised+on+Golgi+or+post-Golgi+secretory+vesicles;pedant_db=p3_p13838_Sac_cerev;
S_cerevisiae_chr11	orf	exon	120385	122241	.	-	.	Parent=mRNA_ykl174c;Note=TPO5+-+Polyamine+transporter,+excretion+of+putrescine+and+spermidine,+localised+on+Golgi+or+post-Golgi+secretory+vesicles;pedant_db=p3_p13838_Sac_cerev;
S_cerevisiae_chr11	orf	CDS	120385	122241	.	-	0	Parent=mRNA_ykl174c;Note=TPO5+-+Polyamine+transporter,+excretion+of+putrescine+and+spermidine,+localised+on+Golgi+or+post-Golgi+secretory+vesicles;pedant_db=p3_p13838_Sac_cerev;
S_cerevisiae_chr11	orf	gene	122522	125548	.	+	.	ID=ykl173w;Name=ykl173w;Note=SNU114+-+U5+snRNP-specific+protein;pedant_db=p3_p13838_Sac_cerev;
S_cerevisiae_chr11	orf	mRNA	122522	125548	.	+	.	ID=mRNA_ykl173w;Parent=ykl173w;Name=ykl173w;Note=SNU114+-+U5+snRNP-specific+protein;pedant_db=p3_p13838_Sac_cerev;
S_cerevisiae_chr11	orf	exon	122522	125548	.	+	.	Parent=mRNA_ykl173w;Note=SNU114+-+U5+snRNP-specific+protein;pedant_db=p3_p13838_Sac_cerev;
S_cerevisiae_chr11	orf	CDS	122522	125548	.	+	0	Parent=mRNA_ykl173w;Note=SNU114+-+U5+snRNP-specific+protein;pedant_db=p3_p13838_Sac_cerev;
S_cerevisiae_chr11	orf	gene	125764	127047	.	+	.	ID=ykl172w;Name=ykl172w;Note=EBP2+-+Protein+required+for+pre-rRNA+processing+and+ribosomal+subunit+assembly;pedant_db=p3_p13838_Sac_cerev;
S_cerevisiae_chr11	orf	mRNA	125764	127047	.	+	.	ID=mRNA_ykl172w;Parent=ykl172w;Name=ykl172w;Note=EBP2+-+Protein+required+for+pre-rRNA+processing+and+ribosomal+subunit+assembly;pedant_db=p3_p13838_Sac_cerev;
S_cerevisiae_chr11	orf	exon	125764	127047	.	+	.	Parent=mRNA_ykl172w;Note=EBP2+-+Protein+required+for+pre-rRNA+processing+and+ribosomal+subunit+assembly;pedant_db=p3_p13838_Sac_cerev;
S_cerevisiae_chr11	orf	CDS	125764	127047	.	+	0	Parent=mRNA_ykl172w;Note=EBP2+-+Protein+required+for+pre-rRNA+processing+and+ribosomal+subunit+assembly;pedant_db=p3_p13838_Sac_cerev;
S_cerevisiae_chr11	orf	gene	127480	130266	.	+	.	ID=ykl171w;Name=ykl171w;Note=Weak+similarity+to+ser/thr+protein+kinase;pedant_db=p3_p13838_Sac_cerev;
S_cerevisiae_chr11	orf	mRNA	127480	130266	.	+	.	ID=mRNA_ykl171w;Parent=ykl171w;Name=ykl171w;Note=Weak+similarity+to+ser/thr+protein+kinase;pedant_db=p3_p13838_Sac_cerev;
S_cerevisiae_chr11	orf	exon	127480	130266	.	+	.	Parent=mRNA_ykl171w;Note=Weak+similarity+to+ser/thr+protein+kinase;pedant_db=p3_p13838_Sac_cerev;
S_cerevisiae_chr11	orf	CDS	127480	130266	.	+	0	Parent=mRNA_ykl171w;Note=Weak+similarity+to+ser/thr+protein+kinase;pedant_db=p3_p13838_Sac_cerev;
S_cerevisiae_chr11	orf	gene	130639	131055	.	+	.	ID=ykl170w;Name=ykl170w;Note=MRPL38+-+Mitochondrial+ribosomal+protein,+large+subunit;pedant_db=p3_p13838_Sac_cerev;
S_cerevisiae_chr11	orf	mRNA	130639	131055	.	+	.	ID=mRNA_ykl170w;Parent=ykl170w;Name=ykl170w;Note=MRPL38+-+Mitochondrial+ribosomal+protein,+large+subunit;pedant_db=p3_p13838_Sac_cerev;
S_cerevisiae_chr11	orf	exon	130639	131055	.	+	.	Parent=mRNA_ykl170w;Note=MRPL38+-+Mitochondrial+ribosomal+protein,+large+subunit;pedant_db=p3_p13838_Sac_cerev;
S_cerevisiae_chr11	orf	CDS	130639	131055	.	+	0	Parent=mRNA_ykl170w;Note=MRPL38+-+Mitochondrial+ribosomal+protein,+large+subunit;pedant_db=p3_p13838_Sac_cerev;
S_cerevisiae_chr11	orf	gene	131293	133467	.	-	.	ID=ykl168c;Name=ykl168c;Note=KKQ8+-+Ser/thr+protein+kinase;pedant_db=p3_p13838_Sac_cerev;
S_cerevisiae_chr11	orf	mRNA	131293	133467	.	-	.	ID=mRNA_ykl168c;Parent=ykl168c;Name=ykl168c;Note=KKQ8+-+Ser/thr+protein+kinase;pedant_db=p3_p13838_Sac_cerev;
S_cerevisiae_chr11	orf	exon	131293	133467	.	-	.	Parent=mRNA_ykl168c;Note=KKQ8+-+Ser/thr+protein+kinase;pedant_db=p3_p13838_Sac_cerev;
S_cerevisiae_chr11	orf	CDS	131293	133467	.	-	0	Parent=mRNA_ykl168c;Note=KKQ8+-+Ser/thr+protein+kinase;pedant_db=p3_p13838_Sac_cerev;
S_cerevisiae_chr11	orf	gene	133726	134139	.	-	.	ID=ykl167c;Name=ykl167c;Note=MRP49+-+Mitochondrial+ribosomal+protein,+large+subunit;pedant_db=p3_p13838_Sac_cerev;
S_cerevisiae_chr11	orf	mRNA	133726	134139	.	-	.	ID=mRNA_ykl167c;Parent=ykl167c;Name=ykl167c;Note=MRP49+-+Mitochondrial+ribosomal+protein,+large+subunit;pedant_db=p3_p13838_Sac_cerev;
S_cerevisiae_chr11	orf	exon	133726	134139	.	-	.	Parent=mRNA_ykl167c;Note=MRP49+-+Mitochondrial+ribosomal+protein,+large+subunit;pedant_db=p3_p13838_Sac_cerev;
S_cerevisiae_chr11	orf	CDS	133726	134139	.	-	0	Parent=mRNA_ykl167c;Note=MRP49+-+Mitochondrial+ribosomal+protein,+large+subunit;pedant_db=p3_p13838_Sac_cerev;
S_cerevisiae_chr11	orf	gene	134514	135710	.	-	.	ID=ykl166c;Name=ykl166c;Note=TPK3+-+CAMP-dependent+protein+kinase+3,+catalytic+chain;pedant_db=p3_p13838_Sac_cerev;
S_cerevisiae_chr11	orf	mRNA	134514	135710	.	-	.	ID=mRNA_ykl166c;Parent=ykl166c;Name=ykl166c;Note=TPK3+-+CAMP-dependent+protein+kinase+3,+catalytic+chain;pedant_db=p3_p13838_Sac_cerev;
S_cerevisiae_chr11	orf	exon	134514	135710	.	-	.	Parent=mRNA_ykl166c;Note=TPK3+-+CAMP-dependent+protein+kinase+3,+catalytic+chain;pedant_db=p3_p13838_Sac_cerev;
S_cerevisiae_chr11	orf	CDS	134514	135710	.	-	0	Parent=mRNA_ykl166c;Note=TPK3+-+CAMP-dependent+protein+kinase+3,+catalytic+chain;pedant_db=p3_p13838_Sac_cerev;
S_cerevisiae_chr11	orf	gene	135795	136028	.	-	.	ID=ykl165c-a;Name=ykl165c-a;Note=Similarity+to+S.+bayanus;pedant_db=p3_p13838_Sac_cerev;
S_cerevisiae_chr11	orf	mRNA	135795	136028	.	-	.	ID=mRNA_ykl165c-a;Parent=ykl165c-a;Name=ykl165c-a;Note=Similarity+to+S.+bayanus;pedant_db=p3_p13838_Sac_cerev;
S_cerevisiae_chr11	orf	exon	135795	136028	.	-	.	Parent=mRNA_ykl165c-a;Note=Similarity+to+S.+bayanus;pedant_db=p3_p13838_Sac_cerev;
S_cerevisiae_chr11	orf	CDS	135795	136028	.	-	0	Parent=mRNA_ykl165c-a;Note=Similarity+to+S.+bayanus;pedant_db=p3_p13838_Sac_cerev;
S_cerevisiae_chr11	orf	gene	137937	140696	.	-	.	ID=ykl165c;Name=ykl165c;Note=MCD4+-+Sporulation+protein;pedant_db=p3_p13838_Sac_cerev;
S_cerevisiae_chr11	orf	mRNA	137937	140696	.	-	.	ID=mRNA_ykl165c;Parent=ykl165c;Name=ykl165c;Note=MCD4+-+Sporulation+protein;pedant_db=p3_p13838_Sac_cerev;
S_cerevisiae_chr11	orf	exon	137937	140696	.	-	.	Parent=mRNA_ykl165c;Note=MCD4+-+Sporulation+protein;pedant_db=p3_p13838_Sac_cerev;
S_cerevisiae_chr11	orf	CDS	137937	140696	.	-	0	Parent=mRNA_ykl165c;Note=MCD4+-+Sporulation+protein;pedant_db=p3_p13838_Sac_cerev;
S_cerevisiae_chr11	orf	gene	141799	142824	.	-	.	ID=ykl164c;Name=ykl164c;Note=PIR1+-+Protein+required+for+tolerance+to+heat+shock;pedant_db=p3_p13838_Sac_cerev;
S_cerevisiae_chr11	orf	mRNA	141799	142824	.	-	.	ID=mRNA_ykl164c;Parent=ykl164c;Name=ykl164c;Note=PIR1+-+Protein+required+for+tolerance+to+heat+shock;pedant_db=p3_p13838_Sac_cerev;
S_cerevisiae_chr11	orf	exon	141799	142824	.	-	.	Parent=mRNA_ykl164c;Note=PIR1+-+Protein+required+for+tolerance+to+heat+shock;pedant_db=p3_p13838_Sac_cerev;
S_cerevisiae_chr11	orf	CDS	141799	142824	.	-	0	Parent=mRNA_ykl164c;Note=PIR1+-+Protein+required+for+tolerance+to+heat+shock;pedant_db=p3_p13838_Sac_cerev;
S_cerevisiae_chr11	orf	gene	144406	145383	.	+	.	ID=ykl163w;Name=ykl163w;Note=PIR3+-+Member+of+the+Pir1p/Pir2p/Pir3p+family;pedant_db=p3_p13838_Sac_cerev;
S_cerevisiae_chr11	orf	mRNA	144406	145383	.	+	.	ID=mRNA_ykl163w;Parent=ykl163w;Name=ykl163w;Note=PIR3+-+Member+of+the+Pir1p/Pir2p/Pir3p+family;pedant_db=p3_p13838_Sac_cerev;
S_cerevisiae_chr11	orf	exon	144406	145383	.	+	.	Parent=mRNA_ykl163w;Note=PIR3+-+Member+of+the+Pir1p/Pir2p/Pir3p+family;pedant_db=p3_p13838_Sac_cerev;
S_cerevisiae_chr11	orf	CDS	144406	145383	.	+	0	Parent=mRNA_ykl163w;Note=PIR3+-+Member+of+the+Pir1p/Pir2p/Pir3p+family;pedant_db=p3_p13838_Sac_cerev;
S_cerevisiae_chr11	orf	gene	147635	148843	.	-	.	ID=ykl162c;Name=ykl162c;Note=Protein+of+unknown+function+localised+to+mitochondria;pedant_db=p3_p13838_Sac_cerev;
S_cerevisiae_chr11	orf	mRNA	147635	148843	.	-	.	ID=mRNA_ykl162c;Parent=ykl162c;Name=ykl162c;Note=Protein+of+unknown+function+localised+to+mitochondria;pedant_db=p3_p13838_Sac_cerev;
S_cerevisiae_chr11	orf	exon	147635	148843	.	-	.	Parent=mRNA_ykl162c;Note=Protein+of+unknown+function+localised+to+mitochondria;pedant_db=p3_p13838_Sac_cerev;
S_cerevisiae_chr11	orf	CDS	147635	148843	.	-	0	Parent=mRNA_ykl162c;Note=Protein+of+unknown+function+localised+to+mitochondria;pedant_db=p3_p13838_Sac_cerev;
S_cerevisiae_chr11	orf	gene	149391	150692	.	-	.	ID=ykl161c;Name=ykl161c;Note=Ser/thr-specific+protein+kinase,+involved+in+protection+against+oxidative+stress;pedant_db=p3_p13838_Sac_cerev;
S_cerevisiae_chr11	orf	mRNA	149391	150692	.	-	.	ID=mRNA_ykl161c;Parent=ykl161c;Name=ykl161c;Note=Ser/thr-specific+protein+kinase,+involved+in+protection+against+oxidative+stress;pedant_db=p3_p13838_Sac_cerev;
S_cerevisiae_chr11	orf	exon	149391	150692	.	-	.	Parent=mRNA_ykl161c;Note=Ser/thr-specific+protein+kinase,+involved+in+protection+against+oxidative+stress;pedant_db=p3_p13838_Sac_cerev;
S_cerevisiae_chr11	orf	CDS	149391	150692	.	-	0	Parent=mRNA_ykl161c;Note=Ser/thr-specific+protein+kinase,+involved+in+protection+against+oxidative+stress;pedant_db=p3_p13838_Sac_cerev;
S_cerevisiae_chr11	orf	gene	153274	153711	.	+	.	ID=ykl160w;Name=ykl160w;Note=ELF1+-+Protein+required+for+growth+on+glycerol+mediumTranscription+elongation+factor,+implicated+in+the+maintenance+of+proper+chromatin+structure;pedant_db=p3_p13838_Sac_cerev;
S_cerevisiae_chr11	orf	mRNA	153274	153711	.	+	.	ID=mRNA_ykl160w;Parent=ykl160w;Name=ykl160w;Note=ELF1+-+Protein+required+for+growth+on+glycerol+mediumTranscription+elongation+factor,+implicated+in+the+maintenance+of+proper+chromatin+structure;pedant_db=p3_p13838_Sac_cerev;
S_cerevisiae_chr11	orf	exon	153274	153711	.	+	.	Parent=mRNA_ykl160w;Note=ELF1+-+Protein+required+for+growth+on+glycerol+mediumTranscription+elongation+factor,+implicated+in+the+maintenance+of+proper+chromatin+structure;pedant_db=p3_p13838_Sac_cerev;
S_cerevisiae_chr11	orf	CDS	153274	153711	.	+	0	Parent=mRNA_ykl160w;Note=ELF1+-+Protein+required+for+growth+on+glycerol+mediumTranscription+elongation+factor,+implicated+in+the+maintenance+of+proper+chromatin+structure;pedant_db=p3_p13838_Sac_cerev;
S_cerevisiae_chr11	orf	gene	153821	154456	.	-	.	ID=ykl159c;Name=ykl159c;Note=RCN1+-+Inhibitor+of+calcineurin;pedant_db=p3_p13838_Sac_cerev;
S_cerevisiae_chr11	orf	mRNA	153821	154456	.	-	.	ID=mRNA_ykl159c;Parent=ykl159c;Name=ykl159c;Note=RCN1+-+Inhibitor+of+calcineurin;pedant_db=p3_p13838_Sac_cerev;
S_cerevisiae_chr11	orf	exon	153821	154456	.	-	.	Parent=mRNA_ykl159c;Note=RCN1+-+Inhibitor+of+calcineurin;pedant_db=p3_p13838_Sac_cerev;
S_cerevisiae_chr11	orf	CDS	153821	154456	.	-	0	Parent=mRNA_ykl159c;Note=RCN1+-+Inhibitor+of+calcineurin;pedant_db=p3_p13838_Sac_cerev;
S_cerevisiae_chr11	orf	gene	154996	158186	.	+	.	ID=ykl157w;Name=ykl157w;Note=APE2+-+Aminopeptidase+yscII;pedant_db=p3_p13838_Sac_cerev;
S_cerevisiae_chr11	orf	mRNA	154996	158186	.	+	.	ID=mRNA_ykl157w;Parent=ykl157w;Name=ykl157w;Note=APE2+-+Aminopeptidase+yscII;pedant_db=p3_p13838_Sac_cerev;
S_cerevisiae_chr11	orf	exon	154996	155276	.	+	.	Parent=mRNA_ykl157w;Note=APE2+-+Aminopeptidase+yscII;pedant_db=p3_p13838_Sac_cerev;
S_cerevisiae_chr11	orf	CDS	154996	155276	.	+	0	Parent=mRNA_ykl157w;Note=APE2+-+Aminopeptidase+yscII;pedant_db=p3_p13838_Sac_cerev;
S_cerevisiae_chr11	orf	exon	155660	158186	.	+	.	Parent=mRNA_ykl157w;Note=APE2+-+Aminopeptidase+yscII;pedant_db=p3_p13838_Sac_cerev;
S_cerevisiae_chr11	orf	CDS	155660	158186	.	+	1	Parent=mRNA_ykl157w;Note=APE2+-+Aminopeptidase+yscII;pedant_db=p3_p13838_Sac_cerev;
S_cerevisiae_chr11	orf	gene	158619	159217	.	+	.	ID=ykl156w;Name=ykl156w;Note=RPS27A+-+Ribosomal+protein+S27.e;pedant_db=p3_p13838_Sac_cerev;
S_cerevisiae_chr11	orf	mRNA	158619	159217	.	+	.	ID=mRNA_ykl156w;Parent=ykl156w;Name=ykl156w;Note=RPS27A+-+Ribosomal+protein+S27.e;pedant_db=p3_p13838_Sac_cerev;
S_cerevisiae_chr11	orf	exon	158619	158621	.	+	.	Parent=mRNA_ykl156w;Note=RPS27A+-+Ribosomal+protein+S27.e;pedant_db=p3_p13838_Sac_cerev;
S_cerevisiae_chr11	orf	CDS	158619	158621	.	+	0	Parent=mRNA_ykl156w;Note=RPS27A+-+Ribosomal+protein+S27.e;pedant_db=p3_p13838_Sac_cerev;
S_cerevisiae_chr11	orf	exon	158972	159217	.	+	.	Parent=mRNA_ykl156w;Note=RPS27A+-+Ribosomal+protein+S27.e;pedant_db=p3_p13838_Sac_cerev;
S_cerevisiae_chr11	orf	CDS	158972	159217	.	+	2	Parent=mRNA_ykl156w;Note=RPS27A+-+Ribosomal+protein+S27.e;pedant_db=p3_p13838_Sac_cerev;
S_cerevisiae_chr11	orf	gene	159461	161347	.	-	.	ID=ykl155c;Name=ykl155c;Note=RSM22+-+Mitochondrial+ribosomal+protein,+small+subunit;pedant_db=p3_p13838_Sac_cerev;
S_cerevisiae_chr11	orf	mRNA	159461	161347	.	-	.	ID=mRNA_ykl155c;Parent=ykl155c;Name=ykl155c;Note=RSM22+-+Mitochondrial+ribosomal+protein,+small+subunit;pedant_db=p3_p13838_Sac_cerev;
S_cerevisiae_chr11	orf	exon	159461	161347	.	-	.	Parent=mRNA_ykl155c;Note=RSM22+-+Mitochondrial+ribosomal+protein,+small+subunit;pedant_db=p3_p13838_Sac_cerev;
S_cerevisiae_chr11	orf	CDS	159461	161347	.	-	0	Parent=mRNA_ykl155c;Note=RSM22+-+Mitochondrial+ribosomal+protein,+small+subunit;pedant_db=p3_p13838_Sac_cerev;
S_cerevisiae_chr11	orf	gene	161606	162340	.	+	.	ID=ykl154w;Name=ykl154w;Note=SRP102+-+Signal+recognition+particle+receptor,+beta+chain;pedant_db=p3_p13838_Sac_cerev;
S_cerevisiae_chr11	orf	mRNA	161606	162340	.	+	.	ID=mRNA_ykl154w;Parent=ykl154w;Name=ykl154w;Note=SRP102+-+Signal+recognition+particle+receptor,+beta+chain;pedant_db=p3_p13838_Sac_cerev;
S_cerevisiae_chr11	orf	exon	161606	162340	.	+	.	Parent=mRNA_ykl154w;Note=SRP102+-+Signal+recognition+particle+receptor,+beta+chain;pedant_db=p3_p13838_Sac_cerev;
S_cerevisiae_chr11	orf	CDS	161606	162340	.	+	0	Parent=mRNA_ykl154w;Note=SRP102+-+Signal+recognition+particle+receptor,+beta+chain;pedant_db=p3_p13838_Sac_cerev;
S_cerevisiae_chr11	orf	gene	163647	164390	.	-	.	ID=ykl152c;Name=ykl152c;Note=GPM1+-+Phosphoglycerate+mutase;pedant_db=p3_p13838_Sac_cerev;
S_cerevisiae_chr11	orf	mRNA	163647	164390	.	-	.	ID=mRNA_ykl152c;Parent=ykl152c;Name=ykl152c;Note=GPM1+-+Phosphoglycerate+mutase;pedant_db=p3_p13838_Sac_cerev;
S_cerevisiae_chr11	orf	exon	163647	164390	.	-	.	Parent=mRNA_ykl152c;Note=GPM1+-+Phosphoglycerate+mutase;pedant_db=p3_p13838_Sac_cerev;
S_cerevisiae_chr11	orf	CDS	163647	164390	.	-	0	Parent=mRNA_ykl152c;Note=GPM1+-+Phosphoglycerate+mutase;pedant_db=p3_p13838_Sac_cerev;
S_cerevisiae_chr11	orf	gene	164922	165935	.	-	.	ID=ykl151c;Name=ykl151c;Note=Protein+of+unknown+function+localised+to+cytoplasm;pedant_db=p3_p13838_Sac_cerev;
S_cerevisiae_chr11	orf	mRNA	164922	165935	.	-	.	ID=mRNA_ykl151c;Parent=ykl151c;Name=ykl151c;Note=Protein+of+unknown+function+localised+to+cytoplasm;pedant_db=p3_p13838_Sac_cerev;
S_cerevisiae_chr11	orf	exon	164922	165935	.	-	.	Parent=mRNA_ykl151c;Note=Protein+of+unknown+function+localised+to+cytoplasm;pedant_db=p3_p13838_Sac_cerev;
S_cerevisiae_chr11	orf	CDS	164922	165935	.	-	0	Parent=mRNA_ykl151c;Note=Protein+of+unknown+function+localised+to+cytoplasm;pedant_db=p3_p13838_Sac_cerev;
S_cerevisiae_chr11	orf	gene	166549	167457	.	+	.	ID=ykl150w;Name=ykl150w;Note=MCR1+-+Cytochrome-b5+reductase;pedant_db=p3_p13838_Sac_cerev;
S_cerevisiae_chr11	orf	mRNA	166549	167457	.	+	.	ID=mRNA_ykl150w;Parent=ykl150w;Name=ykl150w;Note=MCR1+-+Cytochrome-b5+reductase;pedant_db=p3_p13838_Sac_cerev;
S_cerevisiae_chr11	orf	exon	166549	167457	.	+	.	Parent=mRNA_ykl150w;Note=MCR1+-+Cytochrome-b5+reductase;pedant_db=p3_p13838_Sac_cerev;
S_cerevisiae_chr11	orf	CDS	166549	167457	.	+	0	Parent=mRNA_ykl150w;Note=MCR1+-+Cytochrome-b5+reductase;pedant_db=p3_p13838_Sac_cerev;
S_cerevisiae_chr11	orf	gene	167617	168834	.	-	.	ID=ykl149c;Name=ykl149c;Note=DBR1+-+Lariat-debranching+enzyme;pedant_db=p3_p13838_Sac_cerev;
S_cerevisiae_chr11	orf	mRNA	167617	168834	.	-	.	ID=mRNA_ykl149c;Parent=ykl149c;Name=ykl149c;Note=DBR1+-+Lariat-debranching+enzyme;pedant_db=p3_p13838_Sac_cerev;
S_cerevisiae_chr11	orf	exon	167617	168834	.	-	.	Parent=mRNA_ykl149c;Note=DBR1+-+Lariat-debranching+enzyme;pedant_db=p3_p13838_Sac_cerev;
S_cerevisiae_chr11	orf	CDS	167617	168834	.	-	0	Parent=mRNA_ykl149c;Note=DBR1+-+Lariat-debranching+enzyme;pedant_db=p3_p13838_Sac_cerev;
S_cerevisiae_chr11	orf	gene	169212	171134	.	-	.	ID=ykl148c;Name=ykl148c;Note=SDH1+-+Succinate+dehydrogenase+flavoprotein+precursor;pedant_db=p3_p13838_Sac_cerev;
S_cerevisiae_chr11	orf	mRNA	169212	171134	.	-	.	ID=mRNA_ykl148c;Parent=ykl148c;Name=ykl148c;Note=SDH1+-+Succinate+dehydrogenase+flavoprotein+precursor;pedant_db=p3_p13838_Sac_cerev;
S_cerevisiae_chr11	orf	exon	169212	171134	.	-	.	Parent=mRNA_ykl148c;Note=SDH1+-+Succinate+dehydrogenase+flavoprotein+precursor;pedant_db=p3_p13838_Sac_cerev;
S_cerevisiae_chr11	orf	CDS	169212	171134	.	-	0	Parent=mRNA_ykl148c;Note=SDH1+-+Succinate+dehydrogenase+flavoprotein+precursor;pedant_db=p3_p13838_Sac_cerev;
S_cerevisiae_chr11	orf	gene	171788	173866	.	+	.	ID=ykl146w;Name=ykl146w;Note=AVT3+-+Protein+involved+in+amino+acid+efflux+from+the+vacuole;pedant_db=p3_p13838_Sac_cerev;
S_cerevisiae_chr11	orf	mRNA	171788	173866	.	+	.	ID=mRNA_ykl146w;Parent=ykl146w;Name=ykl146w;Note=AVT3+-+Protein+involved+in+amino+acid+efflux+from+the+vacuole;pedant_db=p3_p13838_Sac_cerev;
S_cerevisiae_chr11	orf	exon	171788	173866	.	+	.	Parent=mRNA_ykl146w;Note=AVT3+-+Protein+involved+in+amino+acid+efflux+from+the+vacuole;pedant_db=p3_p13838_Sac_cerev;
S_cerevisiae_chr11	orf	CDS	171788	173866	.	+	0	Parent=mRNA_ykl146w;Note=AVT3+-+Protein+involved+in+amino+acid+efflux+from+the+vacuole;pedant_db=p3_p13838_Sac_cerev;
S_cerevisiae_chr11	orf	gene	174218	175621	.	+	.	ID=ykl145w;Name=ykl145w;Note=RPT1+-+26S+proteasome+regulatory+subunit;pedant_db=p3_p13838_Sac_cerev;
S_cerevisiae_chr11	orf	mRNA	174218	175621	.	+	.	ID=mRNA_ykl145w;Parent=ykl145w;Name=ykl145w;Note=RPT1+-+26S+proteasome+regulatory+subunit;pedant_db=p3_p13838_Sac_cerev;
S_cerevisiae_chr11	orf	exon	174218	175621	.	+	.	Parent=mRNA_ykl145w;Note=RPT1+-+26S+proteasome+regulatory+subunit;pedant_db=p3_p13838_Sac_cerev;
S_cerevisiae_chr11	orf	CDS	174218	175621	.	+	0	Parent=mRNA_ykl145w;Note=RPT1+-+26S+proteasome+regulatory+subunit;pedant_db=p3_p13838_Sac_cerev;
S_cerevisiae_chr11	orf	gene	175848	176486	.	-	.	ID=ykl144c;Name=ykl144c;Note=RPC25+-+DNA-direcred+RNA+polymerase+III,+25+KD+subunit;pedant_db=p3_p13838_Sac_cerev;
S_cerevisiae_chr11	orf	mRNA	175848	176486	.	-	.	ID=mRNA_ykl144c;Parent=ykl144c;Name=ykl144c;Note=RPC25+-+DNA-direcred+RNA+polymerase+III,+25+KD+subunit;pedant_db=p3_p13838_Sac_cerev;
S_cerevisiae_chr11	orf	exon	175848	176486	.	-	.	Parent=mRNA_ykl144c;Note=RPC25+-+DNA-direcred+RNA+polymerase+III,+25+KD+subunit;pedant_db=p3_p13838_Sac_cerev;
S_cerevisiae_chr11	orf	CDS	175848	176486	.	-	0	Parent=mRNA_ykl144c;Note=RPC25+-+DNA-direcred+RNA+polymerase+III,+25+KD+subunit;pedant_db=p3_p13838_Sac_cerev;
S_cerevisiae_chr11	orf	gene	176786	178177	.	+	.	ID=ykl143w;Name=ykl143w;Note=LTV1+-+Low-temperature+viability+protein;pedant_db=p3_p13838_Sac_cerev;
S_cerevisiae_chr11	orf	mRNA	176786	178177	.	+	.	ID=mRNA_ykl143w;Parent=ykl143w;Name=ykl143w;Note=LTV1+-+Low-temperature+viability+protein;pedant_db=p3_p13838_Sac_cerev;
S_cerevisiae_chr11	orf	exon	176786	178177	.	+	.	Parent=mRNA_ykl143w;Note=LTV1+-+Low-temperature+viability+protein;pedant_db=p3_p13838_Sac_cerev;
S_cerevisiae_chr11	orf	CDS	176786	178177	.	+	0	Parent=mRNA_ykl143w;Note=LTV1+-+Low-temperature+viability+protein;pedant_db=p3_p13838_Sac_cerev;
S_cerevisiae_chr11	orf	gene	178520	179179	.	+	.	ID=ykl142w;Name=ykl142w;Note=MRP8+-+Ribosomal+protein,+mitochondrial;pedant_db=p3_p13838_Sac_cerev;
S_cerevisiae_chr11	orf	mRNA	178520	179179	.	+	.	ID=mRNA_ykl142w;Parent=ykl142w;Name=ykl142w;Note=MRP8+-+Ribosomal+protein,+mitochondrial;pedant_db=p3_p13838_Sac_cerev;
S_cerevisiae_chr11	orf	exon	178520	179179	.	+	.	Parent=mRNA_ykl142w;Note=MRP8+-+Ribosomal+protein,+mitochondrial;pedant_db=p3_p13838_Sac_cerev;
S_cerevisiae_chr11	orf	CDS	178520	179179	.	+	0	Parent=mRNA_ykl142w;Note=MRP8+-+Ribosomal+protein,+mitochondrial;pedant_db=p3_p13838_Sac_cerev;
S_cerevisiae_chr11	orf	gene	179672	180268	.	+	.	ID=ykl141w;Name=ykl141w;Note=SDH3+-+Cytochrome+b560+subunit+of+respiratory+complex+II;pedant_db=p3_p13838_Sac_cerev;
S_cerevisiae_chr11	orf	mRNA	179672	180268	.	+	.	ID=mRNA_ykl141w;Parent=ykl141w;Name=ykl141w;Note=SDH3+-+Cytochrome+b560+subunit+of+respiratory+complex+II;pedant_db=p3_p13838_Sac_cerev;
S_cerevisiae_chr11	orf	exon	179672	180268	.	+	.	Parent=mRNA_ykl141w;Note=SDH3+-+Cytochrome+b560+subunit+of+respiratory+complex+II;pedant_db=p3_p13838_Sac_cerev;
S_cerevisiae_chr11	orf	CDS	179672	180268	.	+	0	Parent=mRNA_ykl141w;Note=SDH3+-+Cytochrome+b560+subunit+of+respiratory+complex+II;pedant_db=p3_p13838_Sac_cerev;
S_cerevisiae_chr11	orf	gene	180784	182430	.	+	.	ID=ykl140w;Name=ykl140w;Note=TGL1+-+Membrane-anchored+lipase+required+for+steryl+ester+mobilization;pedant_db=p3_p13838_Sac_cerev;
S_cerevisiae_chr11	orf	mRNA	180784	182430	.	+	.	ID=mRNA_ykl140w;Parent=ykl140w;Name=ykl140w;Note=TGL1+-+Membrane-anchored+lipase+required+for+steryl+ester+mobilization;pedant_db=p3_p13838_Sac_cerev;
S_cerevisiae_chr11	orf	exon	180784	182430	.	+	.	Parent=mRNA_ykl140w;Note=TGL1+-+Membrane-anchored+lipase+required+for+steryl+ester+mobilization;pedant_db=p3_p13838_Sac_cerev;
S_cerevisiae_chr11	orf	CDS	180784	182430	.	+	0	Parent=mRNA_ykl140w;Note=TGL1+-+Membrane-anchored+lipase+required+for+steryl+ester+mobilization;pedant_db=p3_p13838_Sac_cerev;
S_cerevisiae_chr11	orf	gene	182963	184549	.	+	.	ID=ykl139w;Name=ykl139w;Note=CTK1+-+Carboxy-terminal+domain+(CTD)+kinase,+alpha+subunit;pedant_db=p3_p13838_Sac_cerev;
S_cerevisiae_chr11	orf	mRNA	182963	184549	.	+	.	ID=mRNA_ykl139w;Parent=ykl139w;Name=ykl139w;Note=CTK1+-+Carboxy-terminal+domain+(CTD)+kinase,+alpha+subunit;pedant_db=p3_p13838_Sac_cerev;
S_cerevisiae_chr11	orf	exon	182963	184549	.	+	.	Parent=mRNA_ykl139w;Note=CTK1+-+Carboxy-terminal+domain+(CTD)+kinase,+alpha+subunit;pedant_db=p3_p13838_Sac_cerev;
S_cerevisiae_chr11	orf	CDS	182963	184549	.	+	0	Parent=mRNA_ykl139w;Note=CTK1+-+Carboxy-terminal+domain+(CTD)+kinase,+alpha+subunit;pedant_db=p3_p13838_Sac_cerev;
S_cerevisiae_chr11	orf	gene	184808	185017	.	-	.	ID=ykl138c-a;Name=ykl138c-a;Note=HSK3+-+Component+of+the+DASH+complex+which+is+found+at+kinetochores+and+regulates+spindle+assembly;pedant_db=p3_p13838_Sac_cerev;
S_cerevisiae_chr11	orf	mRNA	184808	185017	.	-	.	ID=mRNA_ykl138c-a;Parent=ykl138c-a;Name=ykl138c-a;Note=HSK3+-+Component+of+the+DASH+complex+which+is+found+at+kinetochores+and+regulates+spindle+assembly;pedant_db=p3_p13838_Sac_cerev;
S_cerevisiae_chr11	orf	exon	184808	185017	.	-	.	Parent=mRNA_ykl138c-a;Note=HSK3+-+Component+of+the+DASH+complex+which+is+found+at+kinetochores+and+regulates+spindle+assembly;pedant_db=p3_p13838_Sac_cerev;
S_cerevisiae_chr11	orf	CDS	184808	185017	.	-	0	Parent=mRNA_ykl138c-a;Note=HSK3+-+Component+of+the+DASH+complex+which+is+found+at+kinetochores+and+regulates+spindle+assembly;pedant_db=p3_p13838_Sac_cerev;
S_cerevisiae_chr11	orf	gene	185291	185686	.	-	.	ID=ykl138c;Name=ykl138c;Note=MRPL31+-+Mitochondrial+ribosomal+protein,+large+subunit;pedant_db=p3_p13838_Sac_cerev;
S_cerevisiae_chr11	orf	mRNA	185291	185686	.	-	.	ID=mRNA_ykl138c;Parent=ykl138c;Name=ykl138c;Note=MRPL31+-+Mitochondrial+ribosomal+protein,+large+subunit;pedant_db=p3_p13838_Sac_cerev;
S_cerevisiae_chr11	orf	exon	185291	185686	.	-	.	Parent=mRNA_ykl138c;Note=MRPL31+-+Mitochondrial+ribosomal+protein,+large+subunit;pedant_db=p3_p13838_Sac_cerev;
S_cerevisiae_chr11	orf	CDS	185291	185686	.	-	0	Parent=mRNA_ykl138c;Note=MRPL31+-+Mitochondrial+ribosomal+protein,+large+subunit;pedant_db=p3_p13838_Sac_cerev;
S_cerevisiae_chr11	orf	gene	185962	186297	.	+	.	ID=ykl137w;Name=ykl137w;Note=Protein+of+unknown+function;pedant_db=p3_p13838_Sac_cerev;
S_cerevisiae_chr11	orf	mRNA	185962	186297	.	+	.	ID=mRNA_ykl137w;Parent=ykl137w;Name=ykl137w;Note=Protein+of+unknown+function;pedant_db=p3_p13838_Sac_cerev;
S_cerevisiae_chr11	orf	exon	185962	186297	.	+	.	Parent=mRNA_ykl137w;Note=Protein+of+unknown+function;pedant_db=p3_p13838_Sac_cerev;
S_cerevisiae_chr11	orf	CDS	185962	186297	.	+	0	Parent=mRNA_ykl137w;Note=Protein+of+unknown+function;pedant_db=p3_p13838_Sac_cerev;
S_cerevisiae_chr11	orf	gene	186465	188645	.	-	.	ID=ykl135c;Name=ykl135c;Note=APL2+-+AP-1+complex+subunit,+beta1-adaptin,+82+KD;pedant_db=p3_p13838_Sac_cerev;
S_cerevisiae_chr11	orf	mRNA	186465	188645	.	-	.	ID=mRNA_ykl135c;Parent=ykl135c;Name=ykl135c;Note=APL2+-+AP-1+complex+subunit,+beta1-adaptin,+82+KD;pedant_db=p3_p13838_Sac_cerev;
S_cerevisiae_chr11	orf	exon	186465	188645	.	-	.	Parent=mRNA_ykl135c;Note=APL2+-+AP-1+complex+subunit,+beta1-adaptin,+82+KD;pedant_db=p3_p13838_Sac_cerev;
S_cerevisiae_chr11	orf	CDS	186465	188645	.	-	0	Parent=mRNA_ykl135c;Note=APL2+-+AP-1+complex+subunit,+beta1-adaptin,+82+KD;pedant_db=p3_p13838_Sac_cerev;
S_cerevisiae_chr11	orf	gene	189129	191441	.	-	.	ID=ykl134c;Name=ykl134c;Note=OCT1+-+Mitochondrial+intermediate+peptidase;pedant_db=p3_p13838_Sac_cerev;
S_cerevisiae_chr11	orf	mRNA	189129	191441	.	-	.	ID=mRNA_ykl134c;Parent=ykl134c;Name=ykl134c;Note=OCT1+-+Mitochondrial+intermediate+peptidase;pedant_db=p3_p13838_Sac_cerev;
S_cerevisiae_chr11	orf	exon	189129	191441	.	-	.	Parent=mRNA_ykl134c;Note=OCT1+-+Mitochondrial+intermediate+peptidase;pedant_db=p3_p13838_Sac_cerev;
S_cerevisiae_chr11	orf	CDS	189129	191441	.	-	0	Parent=mRNA_ykl134c;Note=OCT1+-+Mitochondrial+intermediate+peptidase;pedant_db=p3_p13838_Sac_cerev;
S_cerevisiae_chr11	orf	gene	191678	193069	.	-	.	ID=ykl133c;Name=ykl133c;Note=Similarity+to+hypothetical+protein+YMR115w;pedant_db=p3_p13838_Sac_cerev;
S_cerevisiae_chr11	orf	mRNA	191678	193069	.	-	.	ID=mRNA_ykl133c;Parent=ykl133c;Name=ykl133c;Note=Similarity+to+hypothetical+protein+YMR115w;pedant_db=p3_p13838_Sac_cerev;
S_cerevisiae_chr11	orf	exon	191678	193069	.	-	.	Parent=mRNA_ykl133c;Note=Similarity+to+hypothetical+protein+YMR115w;pedant_db=p3_p13838_Sac_cerev;
S_cerevisiae_chr11	orf	CDS	191678	193069	.	-	0	Parent=mRNA_ykl133c;Note=Similarity+to+hypothetical+protein+YMR115w;pedant_db=p3_p13838_Sac_cerev;
S_cerevisiae_chr11	orf	gene	193573	194865	.	-	.	ID=ykl132c;Name=ykl132c;Note=RMA1+-+Probable+folyl-polyglutamate+synthetase;pedant_db=p3_p13838_Sac_cerev;
S_cerevisiae_chr11	orf	mRNA	193573	194865	.	-	.	ID=mRNA_ykl132c;Parent=ykl132c;Name=ykl132c;Note=RMA1+-+Probable+folyl-polyglutamate+synthetase;pedant_db=p3_p13838_Sac_cerev;
S_cerevisiae_chr11	orf	exon	193573	194865	.	-	.	Parent=mRNA_ykl132c;Note=RMA1+-+Probable+folyl-polyglutamate+synthetase;pedant_db=p3_p13838_Sac_cerev;
S_cerevisiae_chr11	orf	CDS	193573	194865	.	-	0	Parent=mRNA_ykl132c;Note=RMA1+-+Probable+folyl-polyglutamate+synthetase;pedant_db=p3_p13838_Sac_cerev;
S_cerevisiae_chr11	orf	gene	195287	196027	.	-	.	ID=ykl130c;Name=ykl130c;Note=SHE2+-+Protein+required+for+mother+cell-specific+expression+of+HO;pedant_db=p3_p13838_Sac_cerev;
S_cerevisiae_chr11	orf	mRNA	195287	196027	.	-	.	ID=mRNA_ykl130c;Parent=ykl130c;Name=ykl130c;Note=SHE2+-+Protein+required+for+mother+cell-specific+expression+of+HO;pedant_db=p3_p13838_Sac_cerev;
S_cerevisiae_chr11	orf	exon	195287	196027	.	-	.	Parent=mRNA_ykl130c;Note=SHE2+-+Protein+required+for+mother+cell-specific+expression+of+HO;pedant_db=p3_p13838_Sac_cerev;
S_cerevisiae_chr11	orf	CDS	195287	196027	.	-	0	Parent=mRNA_ykl130c;Note=SHE2+-+Protein+required+for+mother+cell-specific+expression+of+HO;pedant_db=p3_p13838_Sac_cerev;
S_cerevisiae_chr11	orf	gene	196348	200163	.	-	.	ID=ykl129c;Name=ykl129c;Note=MYO3+-+Myosin+type+I;pedant_db=p3_p13838_Sac_cerev;
S_cerevisiae_chr11	orf	mRNA	196348	200163	.	-	.	ID=mRNA_ykl129c;Parent=ykl129c;Name=ykl129c;Note=MYO3+-+Myosin+type+I;pedant_db=p3_p13838_Sac_cerev;
S_cerevisiae_chr11	orf	exon	196348	200163	.	-	.	Parent=mRNA_ykl129c;Note=MYO3+-+Myosin+type+I;pedant_db=p3_p13838_Sac_cerev;
S_cerevisiae_chr11	orf	CDS	196348	200163	.	-	0	Parent=mRNA_ykl129c;Note=MYO3+-+Myosin+type+I;pedant_db=p3_p13838_Sac_cerev;
S_cerevisiae_chr11	orf	gene	200528	201415	.	-	.	ID=ykl128c;Name=ykl128c;Note=PMU1+-+High+copy+suppressor+of+ts+tps2+mutant+phenotype;pedant_db=p3_p13838_Sac_cerev;
S_cerevisiae_chr11	orf	mRNA	200528	201415	.	-	.	ID=mRNA_ykl128c;Parent=ykl128c;Name=ykl128c;Note=PMU1+-+High+copy+suppressor+of+ts+tps2+mutant+phenotype;pedant_db=p3_p13838_Sac_cerev;
S_cerevisiae_chr11	orf	exon	200528	201415	.	-	.	Parent=mRNA_ykl128c;Note=PMU1+-+High+copy+suppressor+of+ts+tps2+mutant+phenotype;pedant_db=p3_p13838_Sac_cerev;
S_cerevisiae_chr11	orf	CDS	200528	201415	.	-	0	Parent=mRNA_ykl128c;Note=PMU1+-+High+copy+suppressor+of+ts+tps2+mutant+phenotype;pedant_db=p3_p13838_Sac_cerev;
S_cerevisiae_chr11	orf	gene	203185	204897	.	+	.	ID=ykl127w;Name=ykl127w;Note=PGM1+-+Phosphoglucomutase,+minor+isoform;pedant_db=p3_p13838_Sac_cerev;
S_cerevisiae_chr11	orf	mRNA	203185	204897	.	+	.	ID=mRNA_ykl127w;Parent=ykl127w;Name=ykl127w;Note=PGM1+-+Phosphoglucomutase,+minor+isoform;pedant_db=p3_p13838_Sac_cerev;
S_cerevisiae_chr11	orf	exon	203185	204897	.	+	.	Parent=mRNA_ykl127w;Note=PGM1+-+Phosphoglucomutase,+minor+isoform;pedant_db=p3_p13838_Sac_cerev;
S_cerevisiae_chr11	orf	CDS	203185	204897	.	+	0	Parent=mRNA_ykl127w;Note=PGM1+-+Phosphoglucomutase,+minor+isoform;pedant_db=p3_p13838_Sac_cerev;
S_cerevisiae_chr11	orf	gene	205351	207393	.	+	.	ID=ykl126w;Name=ykl126w;Note=YPK1+-+Ser/thr-specific+protein+kinase;pedant_db=p3_p13838_Sac_cerev;
S_cerevisiae_chr11	orf	mRNA	205351	207393	.	+	.	ID=mRNA_ykl126w;Parent=ykl126w;Name=ykl126w;Note=YPK1+-+Ser/thr-specific+protein+kinase;pedant_db=p3_p13838_Sac_cerev;
S_cerevisiae_chr11	orf	exon	205351	207393	.	+	.	Parent=mRNA_ykl126w;Note=YPK1+-+Ser/thr-specific+protein+kinase;pedant_db=p3_p13838_Sac_cerev;
S_cerevisiae_chr11	orf	CDS	205351	207393	.	+	0	Parent=mRNA_ykl126w;Note=YPK1+-+Ser/thr-specific+protein+kinase;pedant_db=p3_p13838_Sac_cerev;
S_cerevisiae_chr11	orf	gene	207891	209774	.	+	.	ID=ykl125w;Name=ykl125w;Note=RRN3+-+RNA+polymerase+I+specific+transcription+factor;pedant_db=p3_p13838_Sac_cerev;
S_cerevisiae_chr11	orf	mRNA	207891	209774	.	+	.	ID=mRNA_ykl125w;Parent=ykl125w;Name=ykl125w;Note=RRN3+-+RNA+polymerase+I+specific+transcription+factor;pedant_db=p3_p13838_Sac_cerev;
S_cerevisiae_chr11	orf	exon	207891	209774	.	+	.	Parent=mRNA_ykl125w;Note=RRN3+-+RNA+polymerase+I+specific+transcription+factor;pedant_db=p3_p13838_Sac_cerev;
S_cerevisiae_chr11	orf	CDS	207891	209774	.	+	0	Parent=mRNA_ykl125w;Note=RRN3+-+RNA+polymerase+I+specific+transcription+factor;pedant_db=p3_p13838_Sac_cerev;
S_cerevisiae_chr11	orf	gene	210237	211976	.	+	.	ID=ykl124w;Name=ykl124w;Note=SSH4+-+Suppressor+of+SHR3;pedant_db=p3_p13838_Sac_cerev;
S_cerevisiae_chr11	orf	mRNA	210237	211976	.	+	.	ID=mRNA_ykl124w;Parent=ykl124w;Name=ykl124w;Note=SSH4+-+Suppressor+of+SHR3;pedant_db=p3_p13838_Sac_cerev;
S_cerevisiae_chr11	orf	exon	210237	211976	.	+	.	Parent=mRNA_ykl124w;Note=SSH4+-+Suppressor+of+SHR3;pedant_db=p3_p13838_Sac_cerev;
S_cerevisiae_chr11	orf	CDS	210237	211976	.	+	0	Parent=mRNA_ykl124w;Note=SSH4+-+Suppressor+of+SHR3;pedant_db=p3_p13838_Sac_cerev;
S_cerevisiae_chr11	orf	gene	212139	212642	.	-	.	ID=ykl122c;Name=ykl122c;Note=SRP21+-+Signal+recognition+particle+subunit;pedant_db=p3_p13838_Sac_cerev;
S_cerevisiae_chr11	orf	mRNA	212139	212642	.	-	.	ID=mRNA_ykl122c;Parent=ykl122c;Name=ykl122c;Note=SRP21+-+Signal+recognition+particle+subunit;pedant_db=p3_p13838_Sac_cerev;
S_cerevisiae_chr11	orf	exon	212139	212642	.	-	.	Parent=mRNA_ykl122c;Note=SRP21+-+Signal+recognition+particle+subunit;pedant_db=p3_p13838_Sac_cerev;
S_cerevisiae_chr11	orf	CDS	212139	212642	.	-	0	Parent=mRNA_ykl122c;Note=SRP21+-+Signal+recognition+particle+subunit;pedant_db=p3_p13838_Sac_cerev;
S_cerevisiae_chr11	orf	gene	213786	216344	.	+	.	ID=ykl121w;Name=ykl121w;Note=Protein+of+unknown+function;pedant_db=p3_p13838_Sac_cerev;
S_cerevisiae_chr11	orf	mRNA	213786	216344	.	+	.	ID=mRNA_ykl121w;Parent=ykl121w;Name=ykl121w;Note=Protein+of+unknown+function;pedant_db=p3_p13838_Sac_cerev;
S_cerevisiae_chr11	orf	exon	213786	216344	.	+	.	Parent=mRNA_ykl121w;Note=Protein+of+unknown+function;pedant_db=p3_p13838_Sac_cerev;
S_cerevisiae_chr11	orf	CDS	213786	216344	.	+	0	Parent=mRNA_ykl121w;Note=Protein+of+unknown+function;pedant_db=p3_p13838_Sac_cerev;
S_cerevisiae_chr11	orf	gene	216988	217962	.	+	.	ID=ykl120w;Name=ykl120w;Note=OAC1+-+Mitochondrial+oxaloacetate+carrier+-+member+of+the+mitochondrial+carrier+(MCF)+family;pedant_db=p3_p13838_Sac_cerev;
S_cerevisiae_chr11	orf	mRNA	216988	217962	.	+	.	ID=mRNA_ykl120w;Parent=ykl120w;Name=ykl120w;Note=OAC1+-+Mitochondrial+oxaloacetate+carrier+-+member+of+the+mitochondrial+carrier+(MCF)+family;pedant_db=p3_p13838_Sac_cerev;
S_cerevisiae_chr11	orf	exon	216988	217962	.	+	.	Parent=mRNA_ykl120w;Note=OAC1+-+Mitochondrial+oxaloacetate+carrier+-+member+of+the+mitochondrial+carrier+(MCF)+family;pedant_db=p3_p13838_Sac_cerev;
S_cerevisiae_chr11	orf	CDS	216988	217962	.	+	0	Parent=mRNA_ykl120w;Note=OAC1+-+Mitochondrial+oxaloacetate+carrier+-+member+of+the+mitochondrial+carrier+(MCF)+family;pedant_db=p3_p13838_Sac_cerev;
S_cerevisiae_chr11	orf	gene	218214	218861	.	-	.	ID=ykl119c;Name=ykl119c;Note=VPH2+-+H+-ATPase+assembly+protein;pedant_db=p3_p13838_Sac_cerev;
S_cerevisiae_chr11	orf	mRNA	218214	218861	.	-	.	ID=mRNA_ykl119c;Parent=ykl119c;Name=ykl119c;Note=VPH2+-+H+-ATPase+assembly+protein;pedant_db=p3_p13838_Sac_cerev;
S_cerevisiae_chr11	orf	exon	218214	218861	.	-	.	Parent=mRNA_ykl119c;Note=VPH2+-+H+-ATPase+assembly+protein;pedant_db=p3_p13838_Sac_cerev;
S_cerevisiae_chr11	orf	CDS	218214	218861	.	-	0	Parent=mRNA_ykl119c;Note=VPH2+-+H+-ATPase+assembly+protein;pedant_db=p3_p13838_Sac_cerev;
S_cerevisiae_chr11	orf	gene	219968	220618	.	+	.	ID=ykl117w;Name=ykl117w;Note=SBA1+-+Hsp90+(Ninety)+Associated+Co-chaperone;pedant_db=p3_p13838_Sac_cerev;
S_cerevisiae_chr11	orf	mRNA	219968	220618	.	+	.	ID=mRNA_ykl117w;Parent=ykl117w;Name=ykl117w;Note=SBA1+-+Hsp90+(Ninety)+Associated+Co-chaperone;pedant_db=p3_p13838_Sac_cerev;
S_cerevisiae_chr11	orf	exon	219968	220618	.	+	.	Parent=mRNA_ykl117w;Note=SBA1+-+Hsp90+(Ninety)+Associated+Co-chaperone;pedant_db=p3_p13838_Sac_cerev;
S_cerevisiae_chr11	orf	CDS	219968	220618	.	+	0	Parent=mRNA_ykl117w;Note=SBA1+-+Hsp90+(Ninety)+Associated+Co-chaperone;pedant_db=p3_p13838_Sac_cerev;
S_cerevisiae_chr11	orf	gene	220988	222544	.	-	.	ID=ykl116c;Name=ykl116c;Note=PRR1+-+Protein+kinase+with+a+possible+role+in+MAP+kinase+signaling+in+the+pheromone+response+pathway;pedant_db=p3_p13838_Sac_cerev;
S_cerevisiae_chr11	orf	mRNA	220988	222544	.	-	.	ID=mRNA_ykl116c;Parent=ykl116c;Name=ykl116c;Note=PRR1+-+Protein+kinase+with+a+possible+role+in+MAP+kinase+signaling+in+the+pheromone+response+pathway;pedant_db=p3_p13838_Sac_cerev;
S_cerevisiae_chr11	orf	exon	220988	222544	.	-	.	Parent=mRNA_ykl116c;Note=PRR1+-+Protein+kinase+with+a+possible+role+in+MAP+kinase+signaling+in+the+pheromone+response+pathway;pedant_db=p3_p13838_Sac_cerev;
S_cerevisiae_chr11	orf	CDS	220988	222544	.	-	0	Parent=mRNA_ykl116c;Note=PRR1+-+Protein+kinase+with+a+possible+role+in+MAP+kinase+signaling+in+the+pheromone+response+pathway;pedant_db=p3_p13838_Sac_cerev;
S_cerevisiae_chr11	orf	gene	222996	224099	.	-	.	ID=ykl114c;Name=ykl114c;Note=APN1+-+AP+endonuclease;pedant_db=p3_p13838_Sac_cerev;
S_cerevisiae_chr11	orf	mRNA	222996	224099	.	-	.	ID=mRNA_ykl114c;Parent=ykl114c;Name=ykl114c;Note=APN1+-+AP+endonuclease;pedant_db=p3_p13838_Sac_cerev;
S_cerevisiae_chr11	orf	exon	222996	224099	.	-	.	Parent=mRNA_ykl114c;Note=APN1+-+AP+endonuclease;pedant_db=p3_p13838_Sac_cerev;
S_cerevisiae_chr11	orf	CDS	222996	224099	.	-	0	Parent=mRNA_ykl114c;Note=APN1+-+AP+endonuclease;pedant_db=p3_p13838_Sac_cerev;
S_cerevisiae_chr11	orf	gene	224371	225519	.	-	.	ID=ykl113c;Name=ykl113c;Note=RAD27+-+ssDNA+endonuclease+and+5`-3`exonuclease;pedant_db=p3_p13838_Sac_cerev;
S_cerevisiae_chr11	orf	mRNA	224371	225519	.	-	.	ID=mRNA_ykl113c;Parent=ykl113c;Name=ykl113c;Note=RAD27+-+ssDNA+endonuclease+and+5`-3`exonuclease;pedant_db=p3_p13838_Sac_cerev;
S_cerevisiae_chr11	orf	exon	224371	225519	.	-	.	Parent=mRNA_ykl113c;Note=RAD27+-+ssDNA+endonuclease+and+5`-3`exonuclease;pedant_db=p3_p13838_Sac_cerev;
S_cerevisiae_chr11	orf	CDS	224371	225519	.	-	0	Parent=mRNA_ykl113c;Note=RAD27+-+ssDNA+endonuclease+and+5`-3`exonuclease;pedant_db=p3_p13838_Sac_cerev;
S_cerevisiae_chr11	orf	gene	226214	228409	.	+	.	ID=ykl112w;Name=ykl112w;Note=ABF1+-+ARS-binding+factor;pedant_db=p3_p13838_Sac_cerev;
S_cerevisiae_chr11	orf	mRNA	226214	228409	.	+	.	ID=mRNA_ykl112w;Parent=ykl112w;Name=ykl112w;Note=ABF1+-+ARS-binding+factor;pedant_db=p3_p13838_Sac_cerev;
S_cerevisiae_chr11	orf	exon	226214	228409	.	+	.	Parent=mRNA_ykl112w;Note=ABF1+-+ARS-binding+factor;pedant_db=p3_p13838_Sac_cerev;
S_cerevisiae_chr11	orf	CDS	226214	228409	.	+	0	Parent=mRNA_ykl112w;Note=ABF1+-+ARS-binding+factor;pedant_db=p3_p13838_Sac_cerev;
S_cerevisiae_chr11	orf	gene	228583	229524	.	-	.	ID=ykl110c;Name=ykl110c;Note=KTI12+-+Protein+involved+in+resistance+to+K.lactis+killer+toxin;pedant_db=p3_p13838_Sac_cerev;
S_cerevisiae_chr11	orf	mRNA	228583	229524	.	-	.	ID=mRNA_ykl110c;Parent=ykl110c;Name=ykl110c;Note=KTI12+-+Protein+involved+in+resistance+to+K.lactis+killer+toxin;pedant_db=p3_p13838_Sac_cerev;
S_cerevisiae_chr11	orf	exon	228583	229524	.	-	.	Parent=mRNA_ykl110c;Note=KTI12+-+Protein+involved+in+resistance+to+K.lactis+killer+toxin;pedant_db=p3_p13838_Sac_cerev;
S_cerevisiae_chr11	orf	CDS	228583	229524	.	-	0	Parent=mRNA_ykl110c;Note=KTI12+-+Protein+involved+in+resistance+to+K.lactis+killer+toxin;pedant_db=p3_p13838_Sac_cerev;
S_cerevisiae_chr11	orf	gene	231871	233535	.	+	.	ID=ykl109w;Name=ykl109w;Note=HAP4+-+CCAAT-binding+factor+subunit;pedant_db=p3_p13838_Sac_cerev;
S_cerevisiae_chr11	orf	mRNA	231871	233535	.	+	.	ID=mRNA_ykl109w;Parent=ykl109w;Name=ykl109w;Note=HAP4+-+CCAAT-binding+factor+subunit;pedant_db=p3_p13838_Sac_cerev;
S_cerevisiae_chr11	orf	exon	231871	233535	.	+	.	Parent=mRNA_ykl109w;Note=HAP4+-+CCAAT-binding+factor+subunit;pedant_db=p3_p13838_Sac_cerev;
S_cerevisiae_chr11	orf	CDS	231871	233535	.	+	0	Parent=mRNA_ykl109w;Note=HAP4+-+CCAAT-binding+factor+subunit;pedant_db=p3_p13838_Sac_cerev;
S_cerevisiae_chr11	orf	gene	234070	235431	.	+	.	ID=ykl108w;Name=ykl108w;Note=SLD2+-+Chromosomal+DNA+replication+protein;pedant_db=p3_p13838_Sac_cerev;
S_cerevisiae_chr11	orf	mRNA	234070	235431	.	+	.	ID=mRNA_ykl108w;Parent=ykl108w;Name=ykl108w;Note=SLD2+-+Chromosomal+DNA+replication+protein;pedant_db=p3_p13838_Sac_cerev;
S_cerevisiae_chr11	orf	exon	234070	235431	.	+	.	Parent=mRNA_ykl108w;Note=SLD2+-+Chromosomal+DNA+replication+protein;pedant_db=p3_p13838_Sac_cerev;
S_cerevisiae_chr11	orf	CDS	234070	235431	.	+	0	Parent=mRNA_ykl108w;Note=SLD2+-+Chromosomal+DNA+replication+protein;pedant_db=p3_p13838_Sac_cerev;
S_cerevisiae_chr11	orf	gene	235785	236714	.	+	.	ID=ykl107w;Name=ykl107w;Note=Weak+similarity+to+S.antibioticus+probable+oxidoreductase;pedant_db=p3_p13838_Sac_cerev;
S_cerevisiae_chr11	orf	mRNA	235785	236714	.	+	.	ID=mRNA_ykl107w;Parent=ykl107w;Name=ykl107w;Note=Weak+similarity+to+S.antibioticus+probable+oxidoreductase;pedant_db=p3_p13838_Sac_cerev;
S_cerevisiae_chr11	orf	exon	235785	236714	.	+	.	Parent=mRNA_ykl107w;Note=Weak+similarity+to+S.antibioticus+probable+oxidoreductase;pedant_db=p3_p13838_Sac_cerev;
S_cerevisiae_chr11	orf	CDS	235785	236714	.	+	0	Parent=mRNA_ykl107w;Note=Weak+similarity+to+S.antibioticus+probable+oxidoreductase;pedant_db=p3_p13838_Sac_cerev;
S_cerevisiae_chr11	orf	gene	236791	236910	.	-	.	ID=ykl106c-a;Name=ykl106c-a;Note=Similarity+to+S.+bayanus;pedant_db=p3_p13838_Sac_cerev;
S_cerevisiae_chr11	orf	mRNA	236791	236910	.	-	.	ID=mRNA_ykl106c-a;Parent=ykl106c-a;Name=ykl106c-a;Note=Similarity+to+S.+bayanus;pedant_db=p3_p13838_Sac_cerev;
S_cerevisiae_chr11	orf	exon	236791	236910	.	-	.	Parent=mRNA_ykl106c-a;Note=Similarity+to+S.+bayanus;pedant_db=p3_p13838_Sac_cerev;
S_cerevisiae_chr11	orf	CDS	236791	236910	.	-	0	Parent=mRNA_ykl106c-a;Note=Similarity+to+S.+bayanus;pedant_db=p3_p13838_Sac_cerev;
S_cerevisiae_chr11	orf	gene	237180	238535	.	+	.	ID=ykl106w;Name=ykl106w;Note=AAT1+-+Aspartate+transaminase,+mitochondrial;pedant_db=p3_p13838_Sac_cerev;
S_cerevisiae_chr11	orf	mRNA	237180	238535	.	+	.	ID=mRNA_ykl106w;Parent=ykl106w;Name=ykl106w;Note=AAT1+-+Aspartate+transaminase,+mitochondrial;pedant_db=p3_p13838_Sac_cerev;
S_cerevisiae_chr11	orf	exon	237180	238535	.	+	.	Parent=mRNA_ykl106w;Note=AAT1+-+Aspartate+transaminase,+mitochondrial;pedant_db=p3_p13838_Sac_cerev;
S_cerevisiae_chr11	orf	CDS	237180	238535	.	+	0	Parent=mRNA_ykl106w;Note=AAT1+-+Aspartate+transaminase,+mitochondrial;pedant_db=p3_p13838_Sac_cerev;
S_cerevisiae_chr11	orf	gene	238829	242227	.	-	.	ID=ykl105c;Name=ykl105c;Note=Protein+of+unknown+function;pedant_db=p3_p13838_Sac_cerev;
S_cerevisiae_chr11	orf	mRNA	238829	242227	.	-	.	ID=mRNA_ykl105c;Parent=ykl105c;Name=ykl105c;Note=Protein+of+unknown+function;pedant_db=p3_p13838_Sac_cerev;
S_cerevisiae_chr11	orf	exon	238829	242227	.	-	.	Parent=mRNA_ykl105c;Note=Protein+of+unknown+function;pedant_db=p3_p13838_Sac_cerev;
S_cerevisiae_chr11	orf	CDS	238829	242227	.	-	0	Parent=mRNA_ykl105c;Note=Protein+of+unknown+function;pedant_db=p3_p13838_Sac_cerev;
S_cerevisiae_chr11	orf	gene	242864	245017	.	-	.	ID=ykl104c;Name=ykl104c;Note=GFA1+-+Glucosamine--fructose-6-phosphate+transaminase;pedant_db=p3_p13838_Sac_cerev;
S_cerevisiae_chr11	orf	mRNA	242864	245017	.	-	.	ID=mRNA_ykl104c;Parent=ykl104c;Name=ykl104c;Note=GFA1+-+Glucosamine--fructose-6-phosphate+transaminase;pedant_db=p3_p13838_Sac_cerev;
S_cerevisiae_chr11	orf	exon	242864	245017	.	-	.	Parent=mRNA_ykl104c;Note=GFA1+-+Glucosamine--fructose-6-phosphate+transaminase;pedant_db=p3_p13838_Sac_cerev;
S_cerevisiae_chr11	orf	CDS	242864	245017	.	-	0	Parent=mRNA_ykl104c;Note=GFA1+-+Glucosamine--fructose-6-phosphate+transaminase;pedant_db=p3_p13838_Sac_cerev;
S_cerevisiae_chr11	orf	gene	245782	247326	.	-	.	ID=ykl103c;Name=ykl103c;Note=LAP4+-+Aminopeptidase+yscI+precursor,+vacuolar;pedant_db=p3_p13838_Sac_cerev;
S_cerevisiae_chr11	orf	mRNA	245782	247326	.	-	.	ID=mRNA_ykl103c;Parent=ykl103c;Name=ykl103c;Note=LAP4+-+Aminopeptidase+yscI+precursor,+vacuolar;pedant_db=p3_p13838_Sac_cerev;
S_cerevisiae_chr11	orf	exon	245782	247326	.	-	.	Parent=mRNA_ykl103c;Note=LAP4+-+Aminopeptidase+yscI+precursor,+vacuolar;pedant_db=p3_p13838_Sac_cerev;
S_cerevisiae_chr11	orf	CDS	245782	247326	.	-	0	Parent=mRNA_ykl103c;Note=LAP4+-+Aminopeptidase+yscI+precursor,+vacuolar;pedant_db=p3_p13838_Sac_cerev;
S_cerevisiae_chr11	orf	gene	247706	248011	.	-	.	ID=ykl102c;Name=ykl102c;Note=Protein+of+unknown+function+localised+to+cytoplasm+and+nucleus;pedant_db=p3_p13838_Sac_cerev;
S_cerevisiae_chr11	orf	mRNA	247706	248011	.	-	.	ID=mRNA_ykl102c;Parent=ykl102c;Name=ykl102c;Note=Protein+of+unknown+function+localised+to+cytoplasm+and+nucleus;pedant_db=p3_p13838_Sac_cerev;
S_cerevisiae_chr11	orf	exon	247706	248011	.	-	.	Parent=mRNA_ykl102c;Note=Protein+of+unknown+function+localised+to+cytoplasm+and+nucleus;pedant_db=p3_p13838_Sac_cerev;
S_cerevisiae_chr11	orf	CDS	247706	248011	.	-	0	Parent=mRNA_ykl102c;Note=Protein+of+unknown+function+localised+to+cytoplasm+and+nucleus;pedant_db=p3_p13838_Sac_cerev;
S_cerevisiae_chr11	orf	gene	248564	253120	.	+	.	ID=ykl101w;Name=ykl101w;Note=HSL1+-+Ser/thr+protein+kinase,+coupling+septin+ring+assembly+to+cell+cycle+progression;pedant_db=p3_p13838_Sac_cerev;
S_cerevisiae_chr11	orf	mRNA	248564	253120	.	+	.	ID=mRNA_ykl101w;Parent=ykl101w;Name=ykl101w;Note=HSL1+-+Ser/thr+protein+kinase,+coupling+septin+ring+assembly+to+cell+cycle+progression;pedant_db=p3_p13838_Sac_cerev;
S_cerevisiae_chr11	orf	exon	248564	253120	.	+	.	Parent=mRNA_ykl101w;Note=HSL1+-+Ser/thr+protein+kinase,+coupling+septin+ring+assembly+to+cell+cycle+progression;pedant_db=p3_p13838_Sac_cerev;
S_cerevisiae_chr11	orf	CDS	248564	253120	.	+	0	Parent=mRNA_ykl101w;Note=HSL1+-+Ser/thr+protein+kinase,+coupling+septin+ring+assembly+to+cell+cycle+progression;pedant_db=p3_p13838_Sac_cerev;
S_cerevisiae_chr11	orf	gene	253341	255104	.	-	.	ID=ykl100c;Name=ykl100c;Note=Similarity+to+C.elegans+hypothetical+protein;pedant_db=p3_p13838_Sac_cerev;
S_cerevisiae_chr11	orf	mRNA	253341	255104	.	-	.	ID=mRNA_ykl100c;Parent=ykl100c;Name=ykl100c;Note=Similarity+to+C.elegans+hypothetical+protein;pedant_db=p3_p13838_Sac_cerev;
S_cerevisiae_chr11	orf	exon	253341	255104	.	-	.	Parent=mRNA_ykl100c;Note=Similarity+to+C.elegans+hypothetical+protein;pedant_db=p3_p13838_Sac_cerev;
S_cerevisiae_chr11	orf	CDS	253341	255104	.	-	0	Parent=mRNA_ykl100c;Note=Similarity+to+C.elegans+hypothetical+protein;pedant_db=p3_p13838_Sac_cerev;
S_cerevisiae_chr11	orf	gene	253803	253892	.	+	.	ID=ykl100w-a;Name=ykl100w-a;Note=Hypothetical+protein+identified+by+MS+Proteomic+Analyses;pedant_db=p3_p13838_Sac_cerev;
S_cerevisiae_chr11	orf	mRNA	253803	253892	.	+	.	ID=mRNA_ykl100w-a;Parent=ykl100w-a;Name=ykl100w-a;Note=Hypothetical+protein+identified+by+MS+Proteomic+Analyses;pedant_db=p3_p13838_Sac_cerev;
S_cerevisiae_chr11	orf	exon	253803	253892	.	+	.	Parent=mRNA_ykl100w-a;Note=Hypothetical+protein+identified+by+MS+Proteomic+Analyses;pedant_db=p3_p13838_Sac_cerev;
S_cerevisiae_chr11	orf	CDS	253803	253892	.	+	0	Parent=mRNA_ykl100w-a;Note=Hypothetical+protein+identified+by+MS+Proteomic+Analyses;pedant_db=p3_p13838_Sac_cerev;
S_cerevisiae_chr11	orf	gene	255364	256116	.	-	.	ID=ykl099c;Name=ykl099c;Note=UTP11+-+U3+snoRNP+protein;pedant_db=p3_p13838_Sac_cerev;
S_cerevisiae_chr11	orf	mRNA	255364	256116	.	-	.	ID=mRNA_ykl099c;Parent=ykl099c;Name=ykl099c;Note=UTP11+-+U3+snoRNP+protein;pedant_db=p3_p13838_Sac_cerev;
S_cerevisiae_chr11	orf	exon	255364	256116	.	-	.	Parent=mRNA_ykl099c;Note=UTP11+-+U3+snoRNP+protein;pedant_db=p3_p13838_Sac_cerev;
S_cerevisiae_chr11	orf	CDS	255364	256116	.	-	0	Parent=mRNA_ykl099c;Note=UTP11+-+U3+snoRNP+protein;pedant_db=p3_p13838_Sac_cerev;
S_cerevisiae_chr11	orf	gene	256414	257487	.	+	.	ID=ykl098w;Name=ykl098w;Note=Weak+similarity+to+cellulase+(EC+3.2.1.4)+Clostridium+sp.;pedant_db=p3_p13838_Sac_cerev;
S_cerevisiae_chr11	orf	mRNA	256414	257487	.	+	.	ID=mRNA_ykl098w;Parent=ykl098w;Name=ykl098w;Note=Weak+similarity+to+cellulase+(EC+3.2.1.4)+Clostridium+sp.;pedant_db=p3_p13838_Sac_cerev;
S_cerevisiae_chr11	orf	exon	256414	257487	.	+	.	Parent=mRNA_ykl098w;Note=Weak+similarity+to+cellulase+(EC+3.2.1.4)+Clostridium+sp.;pedant_db=p3_p13838_Sac_cerev;
S_cerevisiae_chr11	orf	CDS	256414	257487	.	+	0	Parent=mRNA_ykl098w;Note=Weak+similarity+to+cellulase+(EC+3.2.1.4)+Clostridium+sp.;pedant_db=p3_p13838_Sac_cerev;
S_cerevisiae_chr11	orf	gene	258147	258557	.	-	.	ID=ykl097c;Name=ykl097c;Note=Conserved+hypothetical+protein;pedant_db=p3_p13838_Sac_cerev;
S_cerevisiae_chr11	orf	mRNA	258147	258557	.	-	.	ID=mRNA_ykl097c;Parent=ykl097c;Name=ykl097c;Note=Conserved+hypothetical+protein;pedant_db=p3_p13838_Sac_cerev;
S_cerevisiae_chr11	orf	exon	258147	258557	.	-	.	Parent=mRNA_ykl097c;Note=Conserved+hypothetical+protein;pedant_db=p3_p13838_Sac_cerev;
S_cerevisiae_chr11	orf	CDS	258147	258557	.	-	0	Parent=mRNA_ykl097c;Note=Conserved+hypothetical+protein;pedant_db=p3_p13838_Sac_cerev;
S_cerevisiae_chr11	orf	gene	258717	258866	.	-	.	ID=ykl096c-b;Name=ykl096c-b;Note=Hypothetical+protein+identified+by+transposontagging+(intergenic);pedant_db=p3_p13838_Sac_cerev;
S_cerevisiae_chr11	orf	mRNA	258717	258866	.	-	.	ID=mRNA_ykl096c-b;Parent=ykl096c-b;Name=ykl096c-b;Note=Hypothetical+protein+identified+by+transposontagging+(intergenic);pedant_db=p3_p13838_Sac_cerev;
S_cerevisiae_chr11	orf	exon	258717	258866	.	-	.	Parent=mRNA_ykl096c-b;Note=Hypothetical+protein+identified+by+transposontagging+(intergenic);pedant_db=p3_p13838_Sac_cerev;
S_cerevisiae_chr11	orf	CDS	258717	258866	.	-	0	Parent=mRNA_ykl096c-b;Note=Hypothetical+protein+identified+by+transposontagging+(intergenic);pedant_db=p3_p13838_Sac_cerev;
S_cerevisiae_chr11	orf	gene	258897	259175	.	+	.	ID=ykl096w-a;Name=ykl096w-a;Note=CWP2+-+Cell+wall+mannoprotein;pedant_db=p3_p13838_Sac_cerev;
S_cerevisiae_chr11	orf	mRNA	258897	259175	.	+	.	ID=mRNA_ykl096w-a;Parent=ykl096w-a;Name=ykl096w-a;Note=CWP2+-+Cell+wall+mannoprotein;pedant_db=p3_p13838_Sac_cerev;
S_cerevisiae_chr11	orf	exon	258897	259175	.	+	.	Parent=mRNA_ykl096w-a;Note=CWP2+-+Cell+wall+mannoprotein;pedant_db=p3_p13838_Sac_cerev;
S_cerevisiae_chr11	orf	CDS	258897	259175	.	+	0	Parent=mRNA_ykl096w-a;Note=CWP2+-+Cell+wall+mannoprotein;pedant_db=p3_p13838_Sac_cerev;
S_cerevisiae_chr11	orf	gene	260776	261495	.	+	.	ID=ykl096w;Name=ykl096w;Note=CWP1+-+Cell+wall+mannoprotein;pedant_db=p3_p13838_Sac_cerev;
S_cerevisiae_chr11	orf	mRNA	260776	261495	.	+	.	ID=mRNA_ykl096w;Parent=ykl096w;Name=ykl096w;Note=CWP1+-+Cell+wall+mannoprotein;pedant_db=p3_p13838_Sac_cerev;
S_cerevisiae_chr11	orf	exon	260776	261495	.	+	.	Parent=mRNA_ykl096w;Note=CWP1+-+Cell+wall+mannoprotein;pedant_db=p3_p13838_Sac_cerev;
S_cerevisiae_chr11	orf	CDS	260776	261495	.	+	0	Parent=mRNA_ykl096w;Note=CWP1+-+Cell+wall+mannoprotein;pedant_db=p3_p13838_Sac_cerev;
S_cerevisiae_chr11	orf	gene	261921	262757	.	+	.	ID=ykl095w;Name=ykl095w;Note=YJU2+-+Essential+nuclear+protein,+putative+spliceosomal+component+involved+in+mRNA+splicing;pedant_db=p3_p13838_Sac_cerev;
S_cerevisiae_chr11	orf	mRNA	261921	262757	.	+	.	ID=mRNA_ykl095w;Parent=ykl095w;Name=ykl095w;Note=YJU2+-+Essential+nuclear+protein,+putative+spliceosomal+component+involved+in+mRNA+splicing;pedant_db=p3_p13838_Sac_cerev;
S_cerevisiae_chr11	orf	exon	261921	262757	.	+	.	Parent=mRNA_ykl095w;Note=YJU2+-+Essential+nuclear+protein,+putative+spliceosomal+component+involved+in+mRNA+splicing;pedant_db=p3_p13838_Sac_cerev;
S_cerevisiae_chr11	orf	CDS	261921	262757	.	+	0	Parent=mRNA_ykl095w;Note=YJU2+-+Essential+nuclear+protein,+putative+spliceosomal+component+involved+in+mRNA+splicing;pedant_db=p3_p13838_Sac_cerev;
S_cerevisiae_chr11	orf	gene	262993	263934	.	+	.	ID=ykl094w;Name=ykl094w;Note=YJU3+-+Serine+protease,+localizes+to+lipid+particles;pedant_db=p3_p13838_Sac_cerev;
S_cerevisiae_chr11	orf	mRNA	262993	263934	.	+	.	ID=mRNA_ykl094w;Parent=ykl094w;Name=ykl094w;Note=YJU3+-+Serine+protease,+localizes+to+lipid+particles;pedant_db=p3_p13838_Sac_cerev;
S_cerevisiae_chr11	orf	exon	262993	263934	.	+	.	Parent=mRNA_ykl094w;Note=YJU3+-+Serine+protease,+localizes+to+lipid+particles;pedant_db=p3_p13838_Sac_cerev;
S_cerevisiae_chr11	orf	CDS	262993	263934	.	+	0	Parent=mRNA_ykl094w;Note=YJU3+-+Serine+protease,+localizes+to+lipid+particles;pedant_db=p3_p13838_Sac_cerev;
S_cerevisiae_chr11	orf	gene	264433	265452	.	+	.	ID=ykl093w;Name=ykl093w;Note=MBR1+-+Protein+required+for+optimal+growth+on+glycerol;pedant_db=p3_p13838_Sac_cerev;
S_cerevisiae_chr11	orf	mRNA	264433	265452	.	+	.	ID=mRNA_ykl093w;Parent=ykl093w;Name=ykl093w;Note=MBR1+-+Protein+required+for+optimal+growth+on+glycerol;pedant_db=p3_p13838_Sac_cerev;
S_cerevisiae_chr11	orf	exon	264433	265452	.	+	.	Parent=mRNA_ykl093w;Note=MBR1+-+Protein+required+for+optimal+growth+on+glycerol;pedant_db=p3_p13838_Sac_cerev;
S_cerevisiae_chr11	orf	CDS	264433	265452	.	+	0	Parent=mRNA_ykl093w;Note=MBR1+-+Protein+required+for+optimal+growth+on+glycerol;pedant_db=p3_p13838_Sac_cerev;
S_cerevisiae_chr11	orf	gene	265789	269103	.	-	.	ID=ykl092c;Name=ykl092c;Note=BUD2+-+GTPase-activating+protein+for+Bud1p/Rsr1p;pedant_db=p3_p13838_Sac_cerev;
S_cerevisiae_chr11	orf	mRNA	265789	269103	.	-	.	ID=mRNA_ykl092c;Parent=ykl092c;Name=ykl092c;Note=BUD2+-+GTPase-activating+protein+for+Bud1p/Rsr1p;pedant_db=p3_p13838_Sac_cerev;
S_cerevisiae_chr11	orf	exon	265789	269103	.	-	.	Parent=mRNA_ykl092c;Note=BUD2+-+GTPase-activating+protein+for+Bud1p/Rsr1p;pedant_db=p3_p13838_Sac_cerev;
S_cerevisiae_chr11	orf	CDS	265789	269103	.	-	0	Parent=mRNA_ykl092c;Note=BUD2+-+GTPase-activating+protein+for+Bud1p/Rsr1p;pedant_db=p3_p13838_Sac_cerev;
S_cerevisiae_chr11	orf	gene	269362	270294	.	-	.	ID=ykl091c;Name=ykl091c;Note=Protein+of+unknown+function+localised+to+cytoplasm+and+nucleus;pedant_db=p3_p13838_Sac_cerev;
S_cerevisiae_chr11	orf	mRNA	269362	270294	.	-	.	ID=mRNA_ykl091c;Parent=ykl091c;Name=ykl091c;Note=Protein+of+unknown+function+localised+to+cytoplasm+and+nucleus;pedant_db=p3_p13838_Sac_cerev;
S_cerevisiae_chr11	orf	exon	269362	270294	.	-	.	Parent=mRNA_ykl091c;Note=Protein+of+unknown+function+localised+to+cytoplasm+and+nucleus;pedant_db=p3_p13838_Sac_cerev;
S_cerevisiae_chr11	orf	CDS	269362	270294	.	-	0	Parent=mRNA_ykl091c;Note=Protein+of+unknown+function+localised+to+cytoplasm+and+nucleus;pedant_db=p3_p13838_Sac_cerev;
S_cerevisiae_chr11	orf	gene	271522	272853	.	+	.	ID=ykl090w;Name=ykl090w;Note=CUE2+-+Coupling+of+Ubiquitin+conjugation+to+ER+degradation;pedant_db=p3_p13838_Sac_cerev;
S_cerevisiae_chr11	orf	mRNA	271522	272853	.	+	.	ID=mRNA_ykl090w;Parent=ykl090w;Name=ykl090w;Note=CUE2+-+Coupling+of+Ubiquitin+conjugation+to+ER+degradation;pedant_db=p3_p13838_Sac_cerev;
S_cerevisiae_chr11	orf	exon	271522	272853	.	+	.	Parent=mRNA_ykl090w;Note=CUE2+-+Coupling+of+Ubiquitin+conjugation+to+ER+degradation;pedant_db=p3_p13838_Sac_cerev;
S_cerevisiae_chr11	orf	CDS	271522	272853	.	+	0	Parent=mRNA_ykl090w;Note=CUE2+-+Coupling+of+Ubiquitin+conjugation+to+ER+degradation;pedant_db=p3_p13838_Sac_cerev;
S_cerevisiae_chr11	orf	gene	273038	274687	.	+	.	ID=ykl089w;Name=ykl089w;Note=MIF2+-+Inner+kinetochore+protein;pedant_db=p3_p13838_Sac_cerev;
S_cerevisiae_chr11	orf	mRNA	273038	274687	.	+	.	ID=mRNA_ykl089w;Parent=ykl089w;Name=ykl089w;Note=MIF2+-+Inner+kinetochore+protein;pedant_db=p3_p13838_Sac_cerev;
S_cerevisiae_chr11	orf	exon	273038	274687	.	+	.	Parent=mRNA_ykl089w;Note=MIF2+-+Inner+kinetochore+protein;pedant_db=p3_p13838_Sac_cerev;
S_cerevisiae_chr11	orf	CDS	273038	274687	.	+	0	Parent=mRNA_ykl089w;Note=MIF2+-+Inner+kinetochore+protein;pedant_db=p3_p13838_Sac_cerev;
S_cerevisiae_chr11	orf	gene	274927	276642	.	+	.	ID=ykl088w;Name=ykl088w;Note=Protein+of+unknown+function+localised+to+cytoplasm;pedant_db=p3_p13838_Sac_cerev;
S_cerevisiae_chr11	orf	mRNA	274927	276642	.	+	.	ID=mRNA_ykl088w;Parent=ykl088w;Name=ykl088w;Note=Protein+of+unknown+function+localised+to+cytoplasm;pedant_db=p3_p13838_Sac_cerev;
S_cerevisiae_chr11	orf	exon	274927	276642	.	+	.	Parent=mRNA_ykl088w;Note=Protein+of+unknown+function+localised+to+cytoplasm;pedant_db=p3_p13838_Sac_cerev;
S_cerevisiae_chr11	orf	CDS	274927	276642	.	+	0	Parent=mRNA_ykl088w;Note=Protein+of+unknown+function+localised+to+cytoplasm;pedant_db=p3_p13838_Sac_cerev;
S_cerevisiae_chr11	orf	gene	276833	277507	.	-	.	ID=ykl087c;Name=ykl087c;Note=CYT2+-+Holocytochrome-c1+synthase;pedant_db=p3_p13838_Sac_cerev;
S_cerevisiae_chr11	orf	mRNA	276833	277507	.	-	.	ID=mRNA_ykl087c;Parent=ykl087c;Name=ykl087c;Note=CYT2+-+Holocytochrome-c1+synthase;pedant_db=p3_p13838_Sac_cerev;
S_cerevisiae_chr11	orf	exon	276833	277507	.	-	.	Parent=mRNA_ykl087c;Note=CYT2+-+Holocytochrome-c1+synthase;pedant_db=p3_p13838_Sac_cerev;
S_cerevisiae_chr11	orf	CDS	276833	277507	.	-	0	Parent=mRNA_ykl087c;Note=CYT2+-+Holocytochrome-c1+synthase;pedant_db=p3_p13838_Sac_cerev;
S_cerevisiae_chr11	orf	gene	277925	278308	.	+	.	ID=ykl086w;Name=ykl086w;Note=SRX1+-+Sulfiredoxin,+contributes+to+oxidative+stress+resistance+by+reducing+cysteine-sulfinic+acid+groups+in+the+peroxiredoxins+Tsa1p+and+Ahp1p;pedant_db=p3_p13838_Sac_cerev;
S_cerevisiae_chr11	orf	mRNA	277925	278308	.	+	.	ID=mRNA_ykl086w;Parent=ykl086w;Name=ykl086w;Note=SRX1+-+Sulfiredoxin,+contributes+to+oxidative+stress+resistance+by+reducing+cysteine-sulfinic+acid+groups+in+the+peroxiredoxins+Tsa1p+and+Ahp1p;pedant_db=p3_p13838_Sac_cerev;
S_cerevisiae_chr11	orf	exon	277925	278308	.	+	.	Parent=mRNA_ykl086w;Note=SRX1+-+Sulfiredoxin,+contributes+to+oxidative+stress+resistance+by+reducing+cysteine-sulfinic+acid+groups+in+the+peroxiredoxins+Tsa1p+and+Ahp1p;pedant_db=p3_p13838_Sac_cerev;
S_cerevisiae_chr11	orf	CDS	277925	278308	.	+	0	Parent=mRNA_ykl086w;Note=SRX1+-+Sulfiredoxin,+contributes+to+oxidative+stress+resistance+by+reducing+cysteine-sulfinic+acid+groups+in+the+peroxiredoxins+Tsa1p+and+Ahp1p;pedant_db=p3_p13838_Sac_cerev;
S_cerevisiae_chr11	orf	gene	278767	279771	.	+	.	ID=ykl085w;Name=ykl085w;Note=MDH1+-+Malate+dehydrogenase+precursor,+mitochondrial;pedant_db=p3_p13838_Sac_cerev;
S_cerevisiae_chr11	orf	mRNA	278767	279771	.	+	.	ID=mRNA_ykl085w;Parent=ykl085w;Name=ykl085w;Note=MDH1+-+Malate+dehydrogenase+precursor,+mitochondrial;pedant_db=p3_p13838_Sac_cerev;
S_cerevisiae_chr11	orf	exon	278767	279771	.	+	.	Parent=mRNA_ykl085w;Note=MDH1+-+Malate+dehydrogenase+precursor,+mitochondrial;pedant_db=p3_p13838_Sac_cerev;
S_cerevisiae_chr11	orf	CDS	278767	279771	.	+	0	Parent=mRNA_ykl085w;Note=MDH1+-+Malate+dehydrogenase+precursor,+mitochondrial;pedant_db=p3_p13838_Sac_cerev;
S_cerevisiae_chr11	orf	gene	280153	280503	.	+	.	ID=ykl084w;Name=ykl084w;Note=HOT13+-+Mitochondrial+intermembrane+space+protein,+mediates+assembly+of+TIM+translocons;pedant_db=p3_p13838_Sac_cerev;
S_cerevisiae_chr11	orf	mRNA	280153	280503	.	+	.	ID=mRNA_ykl084w;Parent=ykl084w;Name=ykl084w;Note=HOT13+-+Mitochondrial+intermembrane+space+protein,+mediates+assembly+of+TIM+translocons;pedant_db=p3_p13838_Sac_cerev;
S_cerevisiae_chr11	orf	exon	280153	280503	.	+	.	Parent=mRNA_ykl084w;Note=HOT13+-+Mitochondrial+intermembrane+space+protein;+mediates+assembly+of+TIM+translocons;pedant_db=p3_p13838_Sac_cerev;
S_cerevisiae_chr11	orf	CDS	280153	280503	.	+	0	Parent=mRNA_ykl084w;Note=HOT13+-+Mitochondrial+intermembrane+space+protein;+mediates+assembly+of+TIM+translocons;pedant_db=p3_p13838_Sac_cerev;
S_cerevisiae_chr11	orf	gene	280669	281973	.	-	.	ID=ykl082c;Name=ykl082c;Note=RRP14+-+Protein+involved+in+Ribosomal+RNA+Processing;pedant_db=p3_p13838_Sac_cerev;
S_cerevisiae_chr11	orf	mRNA	280669	281973	.	-	.	ID=mRNA_ykl082c;Parent=ykl082c;Name=ykl082c;Note=RRP14+-+Protein+involved+in+Ribosomal+RNA+Processing;pedant_db=p3_p13838_Sac_cerev;
S_cerevisiae_chr11	orf	exon	280669	281973	.	-	.	Parent=mRNA_ykl082c;Note=RRP14+-+Protein+involved+in+Ribosomal+RNA+Processing;pedant_db=p3_p13838_Sac_cerev;
S_cerevisiae_chr11	orf	CDS	280669	281973	.	-	0	Parent=mRNA_ykl082c;Note=RRP14+-+Protein+involved+in+Ribosomal+RNA+Processing;pedant_db=p3_p13838_Sac_cerev;
S_cerevisiae_chr11	orf	gene	282535	284099	.	+	.	ID=ykl081w;Name=ykl081w;Note=TEF4+-+Translation+elongation+factor+eEF1,+gamma+chain;pedant_db=p3_p13838_Sac_cerev;
[truncated: 3,660,693 more chars]
